# Supplementary material for: Genetic variation as a long-distance modulator of RAD21 expression in humans
Source: Sci Rep. 2022 Jul 29;12:13035. doi: 10.1038/s41598-022-15081-1 (PMC9338076; doi:10.1038/s41598-022-15081-1)
Supplement: Supplementary file 1 — Supplementary Tables. [file 41598_2022_15081_MOESM1_ESM.xlsx]

## Sheet: Table1_RAD21in
snp	gencode_id	gene	tissue	adj_pval	log2_aFC	log2_aFC_lower	log2_aFC_upper	maf	interaction_type	hic_score	eqtl_pval	snp_chr	snp_locus	ref	alt	gene_chr	gene_start	gene_end	distance	cell_lines	cell_line_hic_scores	expression	max_expressed_tissue	max_expression	min_expressed_tissue	min_expression
rs111596588	ENSG00000164754.14	RAD21	Heart_Left_Ventricle	0.0331105	-0.161324	-0.217209	-0.10048	0.484456	Cis	551.2	6.68967e-07	chr8	116865436	T	TA	chr8	116845935	116874423	0	Endothelial_of_hepatic_sinusoid_cells_ENCODE2012, GM12878_Rao2014, H1_mesenchymal_stem_cells_Dixon2015, RPMI7951_ENCODE2012, Spleen_cells_Schmitt2016, Left_ventricle_cells_Schmitt2016, H1_neuronal_progenitor_cells_Dixon2015, Germinal_zone_neurons_Won2016, ACHN_ENCODE2012, GM12878_Schmitt2016, Right_ventricle_cells_Schmitt2016, Caki2_ENCODE2012, H1_hESCs_Dixon2012, Hippocampus_cells_Schmitt2016, T…	11.0, 9.25, 16.0, 8.0, 7.0, 10.0, 5.0, 15.0, 3.5, 12.0, 4.0, 8.0, 9.5, 8.0, 8.0, 10.0, 9.0, 7.67, 2.0, 4.67, 3.0, 14.0, 14.0, 3.5, 6.0, 9.0, 11.0, 5.0, 11.5, 4.0, 14.5, 10.5, 3.5, 10.0, 5.5, 3.0, 5.5, 8.0, 7.0, 2.0, 8.0, 8.0, 13.5, 7.5, 5.5, 7.0, 6.0, 7.0, 2.0, 6.0, 24.67, 11.0, 4.67, 5.67, 7.65, 10.86, 8.5, 4.33, 4.38, 6.5, 6.4, 18.5, 18.0, 3.5, 4.0, 5.0, 11.0, 5.0, 3.0	27.8202	Cells_EBV-transformed_lymphocytes	148.709	Pancreas	14.207
rs55651842	ENSG00000164754.14	RAD21	Heart_Left_Ventricle	0.0272754	-0.164621	-0.221243	-0.098087	0.457254	Cis	320.39	5.36135e-07	chr8	116840543	C	G	chr8	116845935	116874423	5392	A549_ENCODE2012, Germinal_zone_neurons_Won2016, Bladder_cells_Schmitt2016, Caki2_ENCODE2012, H1_hESCs_Dixon2015, H1_mesendoderm_cells_Dixon2015, Cortical_plate_neurons_Won2016, G401_ENCODE2012, H1_hESCs_Jin2013, H1_trophectoderm_cells_Dixon2015, DLD1_ENCODE2012, Brain_astrocyte_ENCODE2012, HepG2_ENCODE2012, IMR90_Jin2013, Adrenal_gland_cells_Schmitt2016, T_cells_of_acute_lymphoblastic_leukemia_Kl…	2.0, 11.67, 2.5, 4.5, 12.0, 14.5, 8.33, 5.5, 10.0, 4.0, 2.5, 7.5, 7.0, 4.0, 2.0, 6.0, 14.0, 10.5, 5.0, 6.5, 4.5, 4.5, 1.75, 10.0, 6.0, 2.0, 2.0, 3.5, 4.0, 4.0, 1.5, 7.0, 4.0, 5.5, 9.0, 3.0, 4.5, 1.0, 1.0, 2.0, 0.5, 0.5, 0.5, 0.5, 0.5, 14.17, 4.91, 13.5, 1.88, 5.0, 3.17, 3.38, 4.0, 3.0, 4.6, 11.0, 3.0, 4.71, 2.5, 1.33, 7.0, 4.0, 5.0, 1.0	27.8202	Cells_EBV-transformed_lymphocytes	148.709	Pancreas	14.207
rs1111277	ENSG00000164754.14	RAD21	Heart_Left_Ventricle	0.0129969	-0.164556	-0.228827	-0.0939396	0.46114	Cis	343.4	2.15135e-07	chr8	116841534	G	C	chr8	116845935	116874423	4401	A549_ENCODE2012, Lung_cells_Schmitt2016, Cortical_plate_neurons_Won2016, GM12878_Schmitt2016, H1_hESCs_Dixon2015, H1_mesenchymal_stem_cells_Dixon2015, Right_ventricle_cells_Schmitt2016, T47D_ENCODE2012, H1_hESCs_Jin2013, Brain_microvascular_endothelial_cells_ENCODE2012, GM12878_Rao2014, Germinal_zone_neurons_Won2016, NCI-H460_ENCODE2012, H1_mesendoderm_cells_Dixon2015, Endothelial_of_hepatic_sinu…	3.5, 1.0, 9.33, 7.0, 15.0, 13.5, 2.5, 3.5, 15.0, 1.0, 8.5, 12.0, 3.5, 15.0, 12.0, 9.0, 6.5, 11.5, 1.75, 9.0, 4.5, 7.0, 7.0, 4.0, 1.0, 2.5, 4.0, 3.0, 1.33, 5.0, 9.0, 4.0, 1.0, 2.5, 1.0, 6.5, 4.0, 1.0, 2.0, 3.0, 4.0, 2.0, 2.0, 2.5, 0.5, 1.5, 1.0, 14.83, 15.0, 2.17, 13.0, 3.14, 4.12, 4.26, 2.5, 7.0, 3.0, 0.75, 3.2, 2.0, 4.0, 3.67, 2.0, 6.0, 3.5, 2.33	27.8202	Cells_EBV-transformed_lymphocytes	148.709	Pancreas	14.207
rs16918570	ENSG00000164754.14	RAD21	Heart_Left_Ventricle	0.0386627	-0.160916	-0.215077	-0.103651	0.481865	Cis	384.22	8.14085e-07	chr8	116846367	C	CAT	chr8	116845935	116874423	0	Brain_astrocyte_ENCODE2012, H1_mesenchymal_stem_cells_Dixon2015, IMR90_Jin2013, RPMI7951_ENCODE2012, H1_hESCs_Dixon2015, Left_ventricle_cells_Schmitt2016, Panc1_ENCODE2012, GM12878_Rao2014, SK-MEL-5_ENCODE2012, Cortical_plate_neurons_Won2016, H1_hESCs_Jin2013, HepG2_ENCODE2012, H1_mesendoderm_cells_Dixon2015, G401_ENCODE2012, Spleen_cells_Schmitt2016, A549_ENCODE2012, Right_ventricle_cells_Schmit…	9.5, 13.5, 4.5, 4.0, 14.5, 8.0, 4.0, 5.75, 6.5, 8.0, 13.0, 11.5, 13.0, 7.0, 4.0, 2.5, 4.0, 13.0, 4.5, 0.5, 4.0, 2.5, 10.5, 7.0, 8.0, 8.0, 8.0, 8.0, 1.5, 7.0, 7.5, 3.0, 5.0, 2.0, 6.0, 3.0, 1.5, 2.25, 2.5, 1.0, 3.0, 1.0, 1.0, 3.0, 1.0, 2.5, 1.0, 1.0, 0.5, 3.17, 4.96, 5.8, 3.5, 21.17, 21.5, 4.71, 3.38, 2.38, 19.0, 4.33, 7.0, 3.0, 4.5, 3.5, 2.0, 2.0, 2.5, 2.33	27.8202	Cells_EBV-transformed_lymphocytes	148.709	Pancreas	14.207
rs139669353	ENSG00000164754.14	RAD21	Heart_Left_Ventricle	0.0107675	-0.169009	-0.22687	-0.104137	0.458549	Cis	471.56	1.72335e-07	chr8	116857797	TATA	T	chr8	116845935	116874423	0	Liver_cells_Schmitt2016, Cortical_plate_neurons_Won2016, Endothelial_of_hepatic_sinusoid_cells_ENCODE2012, H1_mesenchymal_stem_cells_Dixon2015, ACHN_ENCODE2012, Right_ventricle_cells_Schmitt2016, T_cells_of_acute_lymphoblastic_leukemia_Kloetgen2019, SK-MEL-5_ENCODE2012, A549_ENCODE2012, Bladder_cells_Schmitt2016, G401_ENCODE2012, Left_ventricle_cells_Schmitt2016, H1_hESCs_Dixon2015, IMR90_Jin2013…	14.0, 9.67, 12.0, 15.0, 1.5, 4.0, 12.0, 7.0, 4.0, 6.0, 11.0, 8.0, 14.5, 7.0, 4.0, 7.0, 2.0, 16.0, 4.0, 8.75, 14.67, 8.5, 2.75, 9.0, 12.5, 10.5, 5.5, 12.0, 10.5, 4.0, 6.0, 11.5, 2.5, 15.0, 4.5, 7.0, 7.0, 5.5, 3.5, 12.0, 4.67, 3.5, 7.0, 7.0, 1.0, 2.5, 6.0, 1.0, 6.0, 1.5, 8.0, 4.25, 3.33, 18.5, 5.0, 15.67, 4.26, 5.86, 3.4, 3.12, 4.0, 2.33, 3.67, 1.0, 3.5, 6.0, 1.5, 2.67, 3.5	27.8202	Cells_EBV-transformed_lymphocytes	148.709	Pancreas	14.207
rs3020127	ENSG00000164754.14	RAD21	Heart_Left_Ventricle	0.0331105	-0.161324	-0.216157	-0.100668	0.484456	Cis	574.58	6.68967e-07	chr8	116868416	C	T	chr8	116845935	116874423	0	Endothelial_of_hepatic_sinusoid_cells_ENCODE2012, GM12878_Rao2014, H1_mesenchymal_stem_cells_Dixon2015, RPMI7951_ENCODE2012, Spleen_cells_Schmitt2016, Left_ventricle_cells_Schmitt2016, H1_neuronal_progenitor_cells_Dixon2015, Germinal_zone_neurons_Won2016, ACHN_ENCODE2012, GM12878_Schmitt2016, Right_ventricle_cells_Schmitt2016, Caki2_ENCODE2012, H1_hESCs_Dixon2012, Hippocampus_cells_Schmitt2016, T…	11.0, 9.25, 16.0, 8.0, 7.0, 10.0, 5.0, 15.0, 3.5, 12.0, 4.0, 8.0, 9.5, 8.0, 8.0, 10.0, 9.0, 7.67, 2.0, 4.67, 3.0, 14.0, 14.0, 3.5, 6.0, 9.0, 11.0, 5.0, 11.5, 4.0, 14.5, 10.5, 3.5, 10.0, 5.5, 3.0, 5.5, 8.0, 7.0, 2.0, 8.0, 8.0, 13.5, 7.5, 5.5, 7.0, 6.0, 7.0, 2.0, 6.0, 26.33, 8.87, 10.33, 5.0, 11.0, 5.62, 8.33, 6.0, 24.5, 7.0, 3.83, 6.5, 7.0, 24.0, 7.0, 7.0, 5.67, 5.0, 7.0	27.8202	Cells_EBV-transformed_lymphocytes	148.709	Pancreas	14.207
rs1026026	ENSG00000164754.14	RAD21	Heart_Left_Ventricle	0.0262919	-0.160772	-0.216267	-0.0996557	0.487047	Cis	302.97	5.06049e-07	chr8	116885085	C	T	chr8	116845935	116874423	10662	ACHN_ENCODE2012, SK-N-MC_ENCODE2012, Peripheral_blood_T_cells_Kloetgen2019, H1_hESCs_Dixon2015, H1_trophectoderm_cells_Dixon2015, Cortical_plate_neurons_Won2016, H1_hESCs_Jin2013, H1_hESCs_Dixon2012, Brain_astrocyte_ENCODE2012, GM12878_Schmitt2016, IMR90_Dixon2012, Aorta_cells_Schmitt2016, GM12878_Rao2014, Left_ventricle_cells_Schmitt2016, Dorsolateral_prefrontal_cortex_cells_Schmitt2016, Spinal_…	1.5, 4.5, 5.5, 13.5, 3.5, 8.33, 12.0, 6.5, 10.0, 11.0, 7.5, 8.0, 9.75, 9.0, 3.0, 2.0, 13.0, 8.5, 5.0, 9.0, 4.5, 4.0, 12.0, 2.5, 4.5, 4.0, 13.0, 6.5, 9.0, 2.0, 1.67, 5.0, 3.5, 5.5, 5.0, 5.5, 3.5, 3.5, 1.5, 14.0, 14.5, 1.5, 1.0, 0.5, 1.5, 1.5, 3.0, 1.0, 1.0, 2.33, 0.5, 0.33, 1.0, 4.5, 0.71, 3.0, 0.25, 2.0, 0.22, 0.33, 0.33, 0.2	27.8202	Cells_EBV-transformed_lymphocytes	148.709	Pancreas	14.207
rs959692	ENSG00000164754.14	RAD21	Heart_Left_Ventricle	0.0262919	-0.160772	-0.217952	-0.10563	0.487047	Cis	341.81	5.06049e-07	chr8	116886972	A	G	chr8	116845935	116874423	12549	ACHN_ENCODE2012, SK-N-MC_ENCODE2012, Peripheral_blood_T_cells_Kloetgen2019, H1_hESCs_Dixon2015, H1_trophectoderm_cells_Dixon2015, Cortical_plate_neurons_Won2016, H1_hESCs_Jin2013, H1_hESCs_Dixon2012, Brain_astrocyte_ENCODE2012, GM12878_Schmitt2016, IMR90_Dixon2012, Aorta_cells_Schmitt2016, GM12878_Rao2014, Left_ventricle_cells_Schmitt2016, Dorsolateral_prefrontal_cortex_cells_Schmitt2016, Spinal_…	1.5, 4.5, 5.5, 13.5, 3.5, 8.33, 12.0, 6.5, 10.0, 11.0, 7.5, 8.0, 9.75, 9.0, 3.0, 2.0, 13.0, 8.5, 5.0, 9.0, 4.5, 4.0, 12.0, 2.5, 4.5, 4.0, 13.0, 6.5, 9.0, 2.0, 1.67, 5.0, 3.5, 5.5, 5.0, 5.5, 3.5, 3.5, 1.5, 14.0, 14.5, 1.5, 1.0, 0.5, 1.5, 1.5, 3.0, 1.0, 1.0, 1.0, 10.17, 2.0, 13.5, 2.22, 8.0, 2.17, 4.0, 1.67, 0.88, 0.5, 0.33, 2.0, 0.5, 0.8, 1.33, 1.0, 1.0, 1.5	27.8202	Cells_EBV-transformed_lymphocytes	148.709	Pancreas	14.207
rs17664276	ENSG00000164754.14	RAD21	Heart_Left_Ventricle	0.0119199	-0.170003	-0.231804	-0.107094	0.46114	Cis	341.81	1.95131e-07	chr8	116887329	A	G	chr8	116845935	116874423	12906	ACHN_ENCODE2012, SK-N-MC_ENCODE2012, Peripheral_blood_T_cells_Kloetgen2019, H1_hESCs_Dixon2015, H1_trophectoderm_cells_Dixon2015, Cortical_plate_neurons_Won2016, H1_hESCs_Jin2013, H1_hESCs_Dixon2012, Brain_astrocyte_ENCODE2012, GM12878_Schmitt2016, IMR90_Dixon2012, Aorta_cells_Schmitt2016, GM12878_Rao2014, Left_ventricle_cells_Schmitt2016, Dorsolateral_prefrontal_cortex_cells_Schmitt2016, Spinal_…	1.5, 4.5, 5.5, 13.5, 3.5, 8.33, 12.0, 6.5, 10.0, 11.0, 7.5, 8.0, 9.75, 9.0, 3.0, 2.0, 13.0, 8.5, 5.0, 9.0, 4.5, 4.0, 12.0, 2.5, 4.5, 4.0, 13.0, 6.5, 9.0, 2.0, 1.67, 5.0, 3.5, 5.5, 5.0, 5.5, 3.5, 3.5, 1.5, 14.0, 14.5, 1.5, 1.0, 0.5, 1.5, 1.5, 3.0, 1.0, 1.0, 1.0, 10.17, 2.0, 13.5, 2.22, 8.0, 2.17, 4.0, 1.67, 0.88, 0.5, 0.33, 2.0, 0.5, 0.8, 1.33, 1.0, 1.0, 1.5	27.8202	Cells_EBV-transformed_lymphocytes	148.709	Pancreas	14.207
rs3032890	ENSG00000164754.14	RAD21	Heart_Left_Ventricle	0.0262919	-0.160772	-0.217825	-0.105238	0.487047	Cis	360.07	5.06049e-07	chr8	116887886	T	TACACA	chr8	116845935	116874423	13463	ACHN_ENCODE2012, SK-N-MC_ENCODE2012, Peripheral_blood_T_cells_Kloetgen2019, H1_hESCs_Dixon2015, H1_trophectoderm_cells_Dixon2015, Cortical_plate_neurons_Won2016, H1_hESCs_Jin2013, H1_hESCs_Dixon2012, Brain_astrocyte_ENCODE2012, GM12878_Schmitt2016, IMR90_Dixon2012, Aorta_cells_Schmitt2016, GM12878_Rao2014, Left_ventricle_cells_Schmitt2016, Dorsolateral_prefrontal_cortex_cells_Schmitt2016, Spinal_…	1.5, 4.5, 5.5, 13.5, 3.5, 8.33, 12.0, 6.5, 10.0, 11.0, 7.5, 8.0, 9.75, 9.0, 3.0, 2.0, 13.0, 8.5, 5.0, 9.0, 4.5, 4.0, 12.0, 2.5, 4.5, 4.0, 13.0, 6.5, 9.0, 2.0, 1.67, 5.0, 3.5, 5.5, 5.0, 5.5, 3.5, 3.5, 1.5, 14.0, 14.5, 1.5, 1.0, 0.5, 1.5, 1.5, 3.0, 1.0, 1.0, 2.25, 4.29, 14.17, 2.0, 3.57, 11.0, 1.75, 1.33, 3.33, 2.8, 1.5, 12.0, 0.67, 3.5, 3.5, 0.5, 1.67, 3.0	27.8202	Cells_EBV-transformed_lymphocytes	148.709	Pancreas	14.207
rs3020141	ENSG00000164754.14	RAD21	Heart_Left_Ventricle	0.0259364	-0.160306	-0.227212	-0.102911	0.488342	Cis	338.43	4.78249e-07	chr8	116891826	A	G	chr8	116845935	116874423	17403	H1_mesenchymal_stem_cells_Dixon2015, RPMI7951_ENCODE2012, H1_hESCs_Dixon2012, HepG2_ENCODE2012, Adrenal_gland_cells_Schmitt2016, A549_ENCODE2012, Liver_cells_Schmitt2016, H1_mesendoderm_cells_Dixon2015, Endothelial_of_hepatic_sinusoid_cells_ENCODE2012, Germinal_zone_neurons_Won2016, Left_ventricle_cells_Schmitt2016, GM12878_Schmitt2016, IMR90_Jin2013, H1_hESCs_Dixon2015, Bladder_cells_Schmitt2016…	14.0, 5.5, 5.0, 13.0, 2.0, 4.5, 10.0, 14.5, 11.5, 12.67, 4.0, 9.5, 4.0, 11.5, 1.5, 11.25, 3.5, 2.5, 9.5, 9.0, 6.5, 1.0, 8.5, 5.5, 3.5, 5.0, 10.0, 6.0, 6.0, 3.0, 3.0, 1.5, 5.5, 7.5, 1.5, 1.5, 2.5, 1.0, 1.0, 0.67, 2.5, 1.5, 3.0, 1.0, 1.0, 0.5, 1.0, 0.5, 2.78, 12.17, 2.67, 3.43, 5.0, 16.0, 1.5, 4.0, 3.8, 16.0, 2.0, 4.0, 2.33, 2.0, 1.67, 3.0, 2.0, 1.0, 2.5	27.8202	Cells_EBV-transformed_lymphocytes	148.709	Pancreas	14.207
rs2921769	ENSG00000164754.14	RAD21	Heart_Left_Ventricle	0.0262919	-0.160772	-0.213535	-0.0965917	0.487047	Cis	305.62	5.06049e-07	chr8	116893804	T	C	chr8	116845935	116874423	19381	H1_mesenchymal_stem_cells_Dixon2015, RPMI7951_ENCODE2012, H1_hESCs_Dixon2012, HepG2_ENCODE2012, Adrenal_gland_cells_Schmitt2016, A549_ENCODE2012, Liver_cells_Schmitt2016, H1_mesendoderm_cells_Dixon2015, Endothelial_of_hepatic_sinusoid_cells_ENCODE2012, Germinal_zone_neurons_Won2016, Left_ventricle_cells_Schmitt2016, GM12878_Schmitt2016, IMR90_Jin2013, H1_hESCs_Dixon2015, Bladder_cells_Schmitt2016…	14.0, 5.5, 5.0, 13.0, 2.0, 4.5, 10.0, 14.5, 11.5, 12.67, 4.0, 9.5, 4.0, 11.5, 1.5, 11.25, 3.5, 2.5, 9.5, 9.0, 6.5, 1.0, 8.5, 5.5, 3.5, 5.0, 10.0, 6.0, 6.0, 3.0, 3.0, 1.5, 5.5, 7.5, 1.5, 1.5, 2.5, 1.0, 1.0, 0.67, 2.5, 1.5, 3.0, 1.0, 1.0, 0.5, 1.0, 0.5, 3.12, 3.86, 2.7, 9.33, 11.5, 9.0, 1.0, 0.62, 2.0, 1.0, 1.0, 2.5, 2.0, 2.4, 1.67, 1.0, 0.33	27.8202	Cells_EBV-transformed_lymphocytes	148.709	Pancreas	14.207
rs1584222	ENSG00000164754.14	RAD21	Heart_Left_Ventricle	0.0114643	-0.167237	-0.225552	-0.101984	0.459845	Cis	296.02	1.84882e-07	chr8	116895290	A	C	chr8	116845935	116874423	20867	H1_mesenchymal_stem_cells_Dixon2015, RPMI7951_ENCODE2012, H1_hESCs_Dixon2012, HepG2_ENCODE2012, Adrenal_gland_cells_Schmitt2016, A549_ENCODE2012, Liver_cells_Schmitt2016, H1_mesendoderm_cells_Dixon2015, Endothelial_of_hepatic_sinusoid_cells_ENCODE2012, Germinal_zone_neurons_Won2016, Left_ventricle_cells_Schmitt2016, GM12878_Schmitt2016, IMR90_Jin2013, H1_hESCs_Dixon2015, Bladder_cells_Schmitt2016…	14.0, 5.5, 5.0, 13.0, 2.0, 4.5, 10.0, 14.5, 11.5, 12.67, 4.0, 9.5, 4.0, 11.5, 1.5, 11.25, 3.5, 2.5, 9.5, 9.0, 6.5, 1.0, 8.5, 5.5, 3.5, 5.0, 10.0, 6.0, 6.0, 3.0, 3.0, 1.5, 5.5, 7.5, 1.5, 1.5, 2.5, 1.0, 1.0, 0.67, 2.5, 1.5, 3.0, 1.0, 1.0, 0.5, 1.0, 0.5, 1.12, 12.0, 2.57, 2.0, 3.0, 10.17, 0.5, 1.2, 4.0, 0.5, 0.5, 1.87, 1.5, 2.33, 0.67, 1.0, 0.5	27.8202	Cells_EBV-transformed_lymphocytes	148.709	Pancreas	14.207
rs1596899	ENSG00000164754.14	RAD21	Heart_Left_Ventricle	0.0114643	-0.167237	-0.230097	-0.114432	0.459845	Cis	285.28	1.84882e-07	chr8	116896151	A	T	chr8	116845935	116874423	21728	H1_mesenchymal_stem_cells_Dixon2015, RPMI7951_ENCODE2012, H1_hESCs_Dixon2012, HepG2_ENCODE2012, Adrenal_gland_cells_Schmitt2016, A549_ENCODE2012, Liver_cells_Schmitt2016, H1_mesendoderm_cells_Dixon2015, Endothelial_of_hepatic_sinusoid_cells_ENCODE2012, Germinal_zone_neurons_Won2016, Left_ventricle_cells_Schmitt2016, GM12878_Schmitt2016, IMR90_Jin2013, H1_hESCs_Dixon2015, Bladder_cells_Schmitt2016…	14.0, 5.5, 5.0, 13.0, 2.0, 4.5, 10.0, 14.5, 11.5, 12.67, 4.0, 9.5, 4.0, 11.5, 1.5, 11.25, 3.5, 2.5, 9.5, 9.0, 6.5, 1.0, 8.5, 5.5, 3.5, 5.0, 10.0, 6.0, 6.0, 3.0, 3.0, 1.5, 5.5, 7.5, 1.5, 1.5, 2.5, 1.0, 1.0, 0.67, 2.5, 1.5, 3.0, 1.0, 1.0, 0.5, 1.0, 0.5, 5.83, 1.14, 10.0, 1.67, 1.17, 0.8, 6.0, 1.0, 1.33, 2.0, 1.0, 0.5, 0.25, 0.17, 0.5, 1.0, 0.33	27.8202	Cells_EBV-transformed_lymphocytes	148.709	Pancreas	14.207
rs6997684	ENSG00000164754.14	RAD21	Heart_Left_Ventricle	0.0359944	-0.16265	-0.223989	-0.105384	0.423575	Cis	186.78	7.5352e-07	chr8	116901861	C	A	chr8	116845935	116874423	27438	H1_hESCs_Dixon2015, H1_mesendoderm_cells_Dixon2015, Hippocampus_cells_Schmitt2016, Cortical_plate_neurons_Won2016, NCI-H460_ENCODE2012, A549_ENCODE2012, HepG2_ENCODE2012, T_cells_of_acute_lymphoblastic_leukemia_Kloetgen2019, Dorsolateral_prefrontal_cortex_cells_Schmitt2016, G401_ENCODE2012, IMR90_Jin2013, SK-N-MC_ENCODE2012, Left_ventricle_cells_Schmitt2016, Germinal_zone_neurons_Won2016, SK-MEL-…	11.0, 10.5, 1.0, 6.33, 3.0, 2.5, 13.0, 6.0, 1.0, 4.0, 2.5, 2.0, 4.0, 8.67, 5.0, 7.5, 3.0, 2.5, 1.0, 2.0, 11.0, 8.0, 7.5, 4.5, 10.25, 4.5, 4.0, 4.0, 2.5, 2.0, 5.0, 2.0, 0.5, 1.0, 1.0, 1.5, 1.5, 3.0, 0.5, 0.5, 0.25, 1.0, 0.5, 0.33, 1.0, 1.5, 3.0, 0.4, 2.0, 0.5, 0.25, 0.17, 0.33, 0.67, 0.33, 1.0, 0.5, 1.0, 0.29, 0.5	27.8202	Cells_EBV-transformed_lymphocytes	148.709	Pancreas	14.207
rs111596588	ENSG00000164754.14	RAD21	Breast_Mammary_Tissue	0.00437463	-0.230934	-0.306689	-0.151897	0.474747	Cis	551.2	5.67051e-08	chr8	116865436	T	TA	chr8	116845935	116874423	0	Endothelial_of_hepatic_sinusoid_cells_ENCODE2012, GM12878_Rao2014, H1_mesenchymal_stem_cells_Dixon2015, RPMI7951_ENCODE2012, Spleen_cells_Schmitt2016, Left_ventricle_cells_Schmitt2016, H1_neuronal_progenitor_cells_Dixon2015, Germinal_zone_neurons_Won2016, ACHN_ENCODE2012, GM12878_Schmitt2016, Right_ventricle_cells_Schmitt2016, Caki2_ENCODE2012, H1_hESCs_Dixon2012, Hippocampus_cells_Schmitt2016, T…	11.0, 9.25, 16.0, 8.0, 7.0, 10.0, 5.0, 15.0, 3.5, 12.0, 4.0, 8.0, 9.5, 8.0, 8.0, 10.0, 9.0, 7.67, 2.0, 4.67, 3.0, 14.0, 14.0, 3.5, 6.0, 9.0, 11.0, 5.0, 11.5, 4.0, 14.5, 10.5, 3.5, 10.0, 5.5, 3.0, 5.5, 8.0, 7.0, 2.0, 8.0, 8.0, 13.5, 7.5, 5.5, 7.0, 6.0, 7.0, 2.0, 6.0, 24.67, 11.0, 4.67, 5.67, 7.65, 10.86, 8.5, 4.33, 4.38, 6.5, 6.4, 18.5, 18.0, 3.5, 4.0, 5.0, 11.0, 5.0, 3.0	78.2451	Cells_EBV-transformed_lymphocytes	148.709	Pancreas	14.207
rs4570	ENSG00000164754.14	RAD21	Breast_Mammary_Tissue	0.00049452	-0.233184	-0.302057	-0.160504	0.349747	Cis	384.22	4.3035e-09	chr8	116846150	G	A	chr8	116845935	116874423	0	Brain_astrocyte_ENCODE2012, H1_mesenchymal_stem_cells_Dixon2015, IMR90_Jin2013, RPMI7951_ENCODE2012, H1_hESCs_Dixon2015, Left_ventricle_cells_Schmitt2016, Panc1_ENCODE2012, GM12878_Rao2014, SK-MEL-5_ENCODE2012, Cortical_plate_neurons_Won2016, H1_hESCs_Jin2013, HepG2_ENCODE2012, H1_mesendoderm_cells_Dixon2015, G401_ENCODE2012, Spleen_cells_Schmitt2016, A549_ENCODE2012, Right_ventricle_cells_Schmit…	9.5, 13.5, 4.5, 4.0, 14.5, 8.0, 4.0, 5.75, 6.5, 8.0, 13.0, 11.5, 13.0, 7.0, 4.0, 2.5, 4.0, 13.0, 4.5, 0.5, 4.0, 2.5, 10.5, 7.0, 8.0, 8.0, 8.0, 8.0, 1.5, 7.0, 7.5, 3.0, 5.0, 2.0, 6.0, 3.0, 1.5, 2.25, 2.5, 1.0, 3.0, 1.0, 1.0, 3.0, 1.0, 2.5, 1.0, 1.0, 0.5, 3.17, 4.96, 5.8, 3.5, 21.17, 21.5, 4.71, 3.38, 2.38, 19.0, 4.33, 7.0, 3.0, 4.5, 3.5, 2.0, 2.0, 2.5, 2.33	78.2451	Cells_EBV-transformed_lymphocytes	148.709	Pancreas	14.207
rs16918570	ENSG00000164754.14	RAD21	Breast_Mammary_Tissue	0.00211826	-0.23559	-0.308451	-0.165338	0.472222	Cis	384.22	2.3977e-08	chr8	116846367	C	CAT	chr8	116845935	116874423	0	Brain_astrocyte_ENCODE2012, H1_mesenchymal_stem_cells_Dixon2015, IMR90_Jin2013, RPMI7951_ENCODE2012, H1_hESCs_Dixon2015, Left_ventricle_cells_Schmitt2016, Panc1_ENCODE2012, GM12878_Rao2014, SK-MEL-5_ENCODE2012, Cortical_plate_neurons_Won2016, H1_hESCs_Jin2013, HepG2_ENCODE2012, H1_mesendoderm_cells_Dixon2015, G401_ENCODE2012, Spleen_cells_Schmitt2016, A549_ENCODE2012, Right_ventricle_cells_Schmit…	9.5, 13.5, 4.5, 4.0, 14.5, 8.0, 4.0, 5.75, 6.5, 8.0, 13.0, 11.5, 13.0, 7.0, 4.0, 2.5, 4.0, 13.0, 4.5, 0.5, 4.0, 2.5, 10.5, 7.0, 8.0, 8.0, 8.0, 8.0, 1.5, 7.0, 7.5, 3.0, 5.0, 2.0, 6.0, 3.0, 1.5, 2.25, 2.5, 1.0, 3.0, 1.0, 1.0, 3.0, 1.0, 2.5, 1.0, 1.0, 0.5, 3.17, 4.96, 5.8, 3.5, 21.17, 21.5, 4.71, 3.38, 2.38, 19.0, 4.33, 7.0, 3.0, 4.5, 3.5, 2.0, 2.0, 2.5, 2.33	78.2451	Cells_EBV-transformed_lymphocytes	148.709	Pancreas	14.207
rs34370505	ENSG00000164754.14	RAD21	Breast_Mammary_Tissue	0.000872928	-0.229358	-0.301933	-0.161754	0.35101	Cis	521.09	8.39823e-09	chr8	116857002	AT	A	chr8	116845935	116874423	0	Liver_cells_Schmitt2016, Cortical_plate_neurons_Won2016, Endothelial_of_hepatic_sinusoid_cells_ENCODE2012, H1_mesenchymal_stem_cells_Dixon2015, ACHN_ENCODE2012, Right_ventricle_cells_Schmitt2016, T_cells_of_acute_lymphoblastic_leukemia_Kloetgen2019, SK-MEL-5_ENCODE2012, A549_ENCODE2012, Bladder_cells_Schmitt2016, G401_ENCODE2012, Left_ventricle_cells_Schmitt2016, H1_hESCs_Dixon2015, IMR90_Jin2013…	14.0, 9.67, 12.0, 15.0, 1.5, 4.0, 12.0, 7.0, 4.0, 6.0, 11.0, 8.0, 14.5, 7.0, 4.0, 7.0, 2.0, 16.0, 4.0, 8.75, 14.67, 8.5, 2.75, 9.0, 12.5, 10.5, 5.5, 12.0, 10.5, 4.0, 6.0, 11.5, 2.5, 15.0, 4.5, 7.0, 7.0, 5.5, 3.5, 12.0, 4.67, 3.5, 7.0, 7.0, 1.0, 2.5, 6.0, 1.0, 6.0, 1.5, 7.17, 25.0, 9.0, 6.0, 4.0, 3.0, 10.0, 5.0, 4.25, 3.0, 4.5, 20.0, 7.67, 23.0, 3.33, 4.0, 4.5, 2.67, 3.0	78.2451	Cells_EBV-transformed_lymphocytes	148.709	Pancreas	14.207
rs3020117	ENSG00000164754.14	RAD21	Breast_Mammary_Tissue	0.000872928	-0.229358	-0.295811	-0.158774	0.35101	Cis	490.08	8.39826e-09	chr8	116857957	A	C	chr8	116845935	116874423	0	Liver_cells_Schmitt2016, Cortical_plate_neurons_Won2016, Endothelial_of_hepatic_sinusoid_cells_ENCODE2012, H1_mesenchymal_stem_cells_Dixon2015, ACHN_ENCODE2012, Right_ventricle_cells_Schmitt2016, T_cells_of_acute_lymphoblastic_leukemia_Kloetgen2019, SK-MEL-5_ENCODE2012, A549_ENCODE2012, Bladder_cells_Schmitt2016, G401_ENCODE2012, Left_ventricle_cells_Schmitt2016, H1_hESCs_Dixon2015, IMR90_Jin2013…	14.0, 9.67, 12.0, 15.0, 1.5, 4.0, 12.0, 7.0, 4.0, 6.0, 11.0, 8.0, 14.5, 7.0, 4.0, 7.0, 2.0, 16.0, 4.0, 8.75, 14.67, 8.5, 2.75, 9.0, 12.5, 10.5, 5.5, 12.0, 10.5, 4.0, 6.0, 11.5, 2.5, 15.0, 4.5, 7.0, 7.0, 5.5, 3.5, 12.0, 4.67, 3.5, 7.0, 7.0, 1.0, 2.5, 6.0, 1.0, 6.0, 1.5, 15.33, 22.5, 4.13, 6.43, 10.0, 4.0, 5.5, 5.0, 4.4, 2.67, 3.0, 18.0, 3.0, 4.12, 2.0, 1.5, 1.0, 3.5, 2.0	78.2451	Cells_EBV-transformed_lymphocytes	148.709	Pancreas	14.207
rs3020127	ENSG00000164754.14	RAD21	Breast_Mammary_Tissue	0.00437463	-0.230934	-0.31196	-0.161308	0.474747	Cis	574.58	5.67051e-08	chr8	116868416	C	T	chr8	116845935	116874423	0	Endothelial_of_hepatic_sinusoid_cells_ENCODE2012, GM12878_Rao2014, H1_mesenchymal_stem_cells_Dixon2015, RPMI7951_ENCODE2012, Spleen_cells_Schmitt2016, Left_ventricle_cells_Schmitt2016, H1_neuronal_progenitor_cells_Dixon2015, Germinal_zone_neurons_Won2016, ACHN_ENCODE2012, GM12878_Schmitt2016, Right_ventricle_cells_Schmitt2016, Caki2_ENCODE2012, H1_hESCs_Dixon2012, Hippocampus_cells_Schmitt2016, T…	11.0, 9.25, 16.0, 8.0, 7.0, 10.0, 5.0, 15.0, 3.5, 12.0, 4.0, 8.0, 9.5, 8.0, 8.0, 10.0, 9.0, 7.67, 2.0, 4.67, 3.0, 14.0, 14.0, 3.5, 6.0, 9.0, 11.0, 5.0, 11.5, 4.0, 14.5, 10.5, 3.5, 10.0, 5.5, 3.0, 5.5, 8.0, 7.0, 2.0, 8.0, 8.0, 13.5, 7.5, 5.5, 7.0, 6.0, 7.0, 2.0, 6.0, 26.33, 8.87, 10.33, 5.0, 11.0, 5.62, 8.33, 6.0, 24.5, 7.0, 3.83, 6.5, 7.0, 24.0, 7.0, 7.0, 5.67, 5.0, 7.0	78.2451	Cells_EBV-transformed_lymphocytes	148.709	Pancreas	14.207
rs1348798	ENSG00000164754.14	RAD21	Breast_Mammary_Tissue	0.000872928	-0.229358	-0.302004	-0.155651	0.35101	Cis	499.95	8.39823e-09	chr8	116873478	T	A	chr8	116845935	116874423	0	Brain_astrocyte_ENCODE2012, Ovary_cells_Schmitt2016, G401_ENCODE2012, Cortical_plate_neurons_Won2016, T_cells_of_acute_lymphoblastic_leukemia_Kloetgen2019, GM12878_Schmitt2016, T47D_ENCODE2012, H1_mesenchymal_stem_cells_Dixon2015, Caki2_ENCODE2012, H1_hESCs_Jin2013, IMR90_Jin2013, ACHN_ENCODE2012, Left_ventricle_cells_Schmitt2016, Germinal_zone_neurons_Won2016, RPMI7951_ENCODE2012, Adrenal_gland_…	10.5, 5.0, 7.0, 9.0, 10.0, 12.5, 4.0, 14.0, 6.0, 15.0, 6.67, 1.5, 10.0, 14.33, 7.5, 9.0, 14.5, 2.5, 4.0, 5.0, 5.0, 11.0, 9.5, 4.5, 10.0, 2.0, 8.5, 12.0, 14.5, 6.5, 0.5, 6.5, 4.0, 7.5, 5.0, 3.0, 9.25, 4.5, 10.0, 5.5, 4.0, 3.0, 2.75, 1.67, 3.0, 3.5, 4.0, 1.5, 1.5, 26.67, 7.91, 8.0, 10.0, 23.0, 7.88, 7.67, 20.0, 3.5, 8.0, 4.5, 4.62, 6.2, 4.0, 7.0, 5.0, 5.0, 5.5, 3.33	78.2451	Cells_EBV-transformed_lymphocytes	148.709	Pancreas	14.207
rs1026026	ENSG00000164754.14	RAD21	Breast_Mammary_Tissue	0.000715749	-0.247858	-0.31858	-0.170075	0.47601	Cis	302.97	6.57716e-09	chr8	116885085	C	T	chr8	116845935	116874423	10662	ACHN_ENCODE2012, SK-N-MC_ENCODE2012, Peripheral_blood_T_cells_Kloetgen2019, H1_hESCs_Dixon2015, H1_trophectoderm_cells_Dixon2015, Cortical_plate_neurons_Won2016, H1_hESCs_Jin2013, H1_hESCs_Dixon2012, Brain_astrocyte_ENCODE2012, GM12878_Schmitt2016, IMR90_Dixon2012, Aorta_cells_Schmitt2016, GM12878_Rao2014, Left_ventricle_cells_Schmitt2016, Dorsolateral_prefrontal_cortex_cells_Schmitt2016, Spinal_…	1.5, 4.5, 5.5, 13.5, 3.5, 8.33, 12.0, 6.5, 10.0, 11.0, 7.5, 8.0, 9.75, 9.0, 3.0, 2.0, 13.0, 8.5, 5.0, 9.0, 4.5, 4.0, 12.0, 2.5, 4.5, 4.0, 13.0, 6.5, 9.0, 2.0, 1.67, 5.0, 3.5, 5.5, 5.0, 5.5, 3.5, 3.5, 1.5, 14.0, 14.5, 1.5, 1.0, 0.5, 1.5, 1.5, 3.0, 1.0, 1.0, 2.33, 0.5, 0.33, 1.0, 4.5, 0.71, 3.0, 0.25, 2.0, 0.22, 0.33, 0.33, 0.2	78.2451	Cells_EBV-transformed_lymphocytes	148.709	Pancreas	14.207
rs959692	ENSG00000164754.14	RAD21	Breast_Mammary_Tissue	0.000715749	-0.247858	-0.316839	-0.161963	0.47601	Cis	341.81	6.57716e-09	chr8	116886972	A	G	chr8	116845935	116874423	12549	ACHN_ENCODE2012, SK-N-MC_ENCODE2012, Peripheral_blood_T_cells_Kloetgen2019, H1_hESCs_Dixon2015, H1_trophectoderm_cells_Dixon2015, Cortical_plate_neurons_Won2016, H1_hESCs_Jin2013, H1_hESCs_Dixon2012, Brain_astrocyte_ENCODE2012, GM12878_Schmitt2016, IMR90_Dixon2012, Aorta_cells_Schmitt2016, GM12878_Rao2014, Left_ventricle_cells_Schmitt2016, Dorsolateral_prefrontal_cortex_cells_Schmitt2016, Spinal_…	1.5, 4.5, 5.5, 13.5, 3.5, 8.33, 12.0, 6.5, 10.0, 11.0, 7.5, 8.0, 9.75, 9.0, 3.0, 2.0, 13.0, 8.5, 5.0, 9.0, 4.5, 4.0, 12.0, 2.5, 4.5, 4.0, 13.0, 6.5, 9.0, 2.0, 1.67, 5.0, 3.5, 5.5, 5.0, 5.5, 3.5, 3.5, 1.5, 14.0, 14.5, 1.5, 1.0, 0.5, 1.5, 1.5, 3.0, 1.0, 1.0, 1.0, 10.17, 2.0, 13.5, 2.22, 8.0, 2.17, 4.0, 1.67, 0.88, 0.5, 0.33, 2.0, 0.5, 0.8, 1.33, 1.0, 1.0, 1.5	78.2451	Cells_EBV-transformed_lymphocytes	148.709	Pancreas	14.207
rs3032890	ENSG00000164754.14	RAD21	Breast_Mammary_Tissue	0.000715749	-0.247858	-0.321443	-0.171053	0.47601	Cis	360.07	6.57716e-09	chr8	116887886	T	TACACA	chr8	116845935	116874423	13463	ACHN_ENCODE2012, SK-N-MC_ENCODE2012, Peripheral_blood_T_cells_Kloetgen2019, H1_hESCs_Dixon2015, H1_trophectoderm_cells_Dixon2015, Cortical_plate_neurons_Won2016, H1_hESCs_Jin2013, H1_hESCs_Dixon2012, Brain_astrocyte_ENCODE2012, GM12878_Schmitt2016, IMR90_Dixon2012, Aorta_cells_Schmitt2016, GM12878_Rao2014, Left_ventricle_cells_Schmitt2016, Dorsolateral_prefrontal_cortex_cells_Schmitt2016, Spinal_…	1.5, 4.5, 5.5, 13.5, 3.5, 8.33, 12.0, 6.5, 10.0, 11.0, 7.5, 8.0, 9.75, 9.0, 3.0, 2.0, 13.0, 8.5, 5.0, 9.0, 4.5, 4.0, 12.0, 2.5, 4.5, 4.0, 13.0, 6.5, 9.0, 2.0, 1.67, 5.0, 3.5, 5.5, 5.0, 5.5, 3.5, 3.5, 1.5, 14.0, 14.5, 1.5, 1.0, 0.5, 1.5, 1.5, 3.0, 1.0, 1.0, 2.25, 4.29, 14.17, 2.0, 3.57, 11.0, 1.75, 1.33, 3.33, 2.8, 1.5, 12.0, 0.67, 3.5, 3.5, 0.5, 1.67, 3.0	78.2451	Cells_EBV-transformed_lymphocytes	148.709	Pancreas	14.207
rs57858878	ENSG00000164754.14	RAD21	Breast_Mammary_Tissue	0.000998312	-0.233377	-0.30181	-0.159239	0.358586	Cis	280.44	9.78123e-09	chr8	116889700	AAGGCTG	A	chr8	116845935	116874423	15277	H1_mesenchymal_stem_cells_Dixon2015, RPMI7951_ENCODE2012, H1_hESCs_Dixon2012, HepG2_ENCODE2012, Adrenal_gland_cells_Schmitt2016, A549_ENCODE2012, Liver_cells_Schmitt2016, H1_mesendoderm_cells_Dixon2015, Endothelial_of_hepatic_sinusoid_cells_ENCODE2012, Germinal_zone_neurons_Won2016, Left_ventricle_cells_Schmitt2016, GM12878_Schmitt2016, IMR90_Jin2013, H1_hESCs_Dixon2015, Bladder_cells_Schmitt2016…	14.0, 5.5, 5.0, 13.0, 2.0, 4.5, 10.0, 14.5, 11.5, 12.67, 4.0, 9.5, 4.0, 11.5, 1.5, 11.25, 3.5, 2.5, 9.5, 9.0, 6.5, 1.0, 8.5, 5.5, 3.5, 5.0, 10.0, 6.0, 6.0, 3.0, 3.0, 1.5, 5.5, 7.5, 1.5, 1.5, 2.5, 1.0, 1.0, 0.67, 2.5, 1.5, 3.0, 1.0, 1.0, 0.5, 1.0, 0.5, 1.22, 6.0, 2.0, 0.88, 3.0, 0.5, 3.5, 2.0, 0.33, 0.67, 0.6, 4.5, 1.5, 0.5, 0.17, 1.0, 1.5	78.2451	Cells_EBV-transformed_lymphocytes	148.709	Pancreas	14.207
rs1348795	ENSG00000164754.14	RAD21	Breast_Mammary_Tissue	0.000998312	-0.233377	-0.309189	-0.155416	0.358586	Cis	280.28	9.78123e-09	chr8	116891102	C	T	chr8	116845935	116874423	16679	H1_mesenchymal_stem_cells_Dixon2015, RPMI7951_ENCODE2012, H1_hESCs_Dixon2012, HepG2_ENCODE2012, Adrenal_gland_cells_Schmitt2016, A549_ENCODE2012, Liver_cells_Schmitt2016, H1_mesendoderm_cells_Dixon2015, Endothelial_of_hepatic_sinusoid_cells_ENCODE2012, Germinal_zone_neurons_Won2016, Left_ventricle_cells_Schmitt2016, GM12878_Schmitt2016, IMR90_Jin2013, H1_hESCs_Dixon2015, Bladder_cells_Schmitt2016…	14.0, 5.5, 5.0, 13.0, 2.0, 4.5, 10.0, 14.5, 11.5, 12.67, 4.0, 9.5, 4.0, 11.5, 1.5, 11.25, 3.5, 2.5, 9.5, 9.0, 6.5, 1.0, 8.5, 5.5, 3.5, 5.0, 10.0, 6.0, 6.0, 3.0, 3.0, 1.5, 5.5, 7.5, 1.5, 1.5, 2.5, 1.0, 1.0, 0.67, 2.5, 1.5, 3.0, 1.0, 1.0, 0.5, 1.0, 0.5, 0.67, 3.67, 1.0, 1.17, 2.29, 0.87, 7.5, 1.0, 0.5, 3.0, 1.67, 4.0, 0.38, 2.0	78.2451	Cells_EBV-transformed_lymphocytes	148.709	Pancreas	14.207
rs3020141	ENSG00000164754.14	RAD21	Breast_Mammary_Tissue	0.000715749	-0.247858	-0.323744	-0.172065	0.47601	Cis	338.43	6.57716e-09	chr8	116891826	A	G	chr8	116845935	116874423	17403	H1_mesenchymal_stem_cells_Dixon2015, RPMI7951_ENCODE2012, H1_hESCs_Dixon2012, HepG2_ENCODE2012, Adrenal_gland_cells_Schmitt2016, A549_ENCODE2012, Liver_cells_Schmitt2016, H1_mesendoderm_cells_Dixon2015, Endothelial_of_hepatic_sinusoid_cells_ENCODE2012, Germinal_zone_neurons_Won2016, Left_ventricle_cells_Schmitt2016, GM12878_Schmitt2016, IMR90_Jin2013, H1_hESCs_Dixon2015, Bladder_cells_Schmitt2016…	14.0, 5.5, 5.0, 13.0, 2.0, 4.5, 10.0, 14.5, 11.5, 12.67, 4.0, 9.5, 4.0, 11.5, 1.5, 11.25, 3.5, 2.5, 9.5, 9.0, 6.5, 1.0, 8.5, 5.5, 3.5, 5.0, 10.0, 6.0, 6.0, 3.0, 3.0, 1.5, 5.5, 7.5, 1.5, 1.5, 2.5, 1.0, 1.0, 0.67, 2.5, 1.5, 3.0, 1.0, 1.0, 0.5, 1.0, 0.5, 2.78, 12.17, 2.67, 3.43, 5.0, 16.0, 1.5, 4.0, 3.8, 16.0, 2.0, 4.0, 2.33, 2.0, 1.67, 3.0, 2.0, 1.0, 2.5	78.2451	Cells_EBV-transformed_lymphocytes	148.709	Pancreas	14.207
rs3020143	ENSG00000164754.14	RAD21	Breast_Mammary_Tissue	0.000377184	-0.237648	-0.305661	-0.162173	0.354798	Cis	317.47	3.21354e-09	chr8	116892914	T	C	chr8	116845935	116874423	18491	H1_mesenchymal_stem_cells_Dixon2015, RPMI7951_ENCODE2012, H1_hESCs_Dixon2012, HepG2_ENCODE2012, Adrenal_gland_cells_Schmitt2016, A549_ENCODE2012, Liver_cells_Schmitt2016, H1_mesendoderm_cells_Dixon2015, Endothelial_of_hepatic_sinusoid_cells_ENCODE2012, Germinal_zone_neurons_Won2016, Left_ventricle_cells_Schmitt2016, GM12878_Schmitt2016, IMR90_Jin2013, H1_hESCs_Dixon2015, Bladder_cells_Schmitt2016…	14.0, 5.5, 5.0, 13.0, 2.0, 4.5, 10.0, 14.5, 11.5, 12.67, 4.0, 9.5, 4.0, 11.5, 1.5, 11.25, 3.5, 2.5, 9.5, 9.0, 6.5, 1.0, 8.5, 5.5, 3.5, 5.0, 10.0, 6.0, 6.0, 3.0, 3.0, 1.5, 5.5, 7.5, 1.5, 1.5, 2.5, 1.0, 1.0, 0.67, 2.5, 1.5, 3.0, 1.0, 1.0, 0.5, 1.0, 0.5, 9.0, 1.62, 10.17, 2.43, 1.5, 1.8, 6.0, 11.5, 1.5, 2.5, 1.0, 1.86, 3.33, 1.0, 2.0, 3.0, 2.5, 3.5, 0.67	78.2451	Cells_EBV-transformed_lymphocytes	148.709	Pancreas	14.207
rs2921769	ENSG00000164754.14	RAD21	Breast_Mammary_Tissue	0.000715749	-0.247858	-0.322843	-0.171672	0.47601	Cis	305.62	6.57716e-09	chr8	116893804	T	C	chr8	116845935	116874423	19381	H1_mesenchymal_stem_cells_Dixon2015, RPMI7951_ENCODE2012, H1_hESCs_Dixon2012, HepG2_ENCODE2012, Adrenal_gland_cells_Schmitt2016, A549_ENCODE2012, Liver_cells_Schmitt2016, H1_mesendoderm_cells_Dixon2015, Endothelial_of_hepatic_sinusoid_cells_ENCODE2012, Germinal_zone_neurons_Won2016, Left_ventricle_cells_Schmitt2016, GM12878_Schmitt2016, IMR90_Jin2013, H1_hESCs_Dixon2015, Bladder_cells_Schmitt2016…	14.0, 5.5, 5.0, 13.0, 2.0, 4.5, 10.0, 14.5, 11.5, 12.67, 4.0, 9.5, 4.0, 11.5, 1.5, 11.25, 3.5, 2.5, 9.5, 9.0, 6.5, 1.0, 8.5, 5.5, 3.5, 5.0, 10.0, 6.0, 6.0, 3.0, 3.0, 1.5, 5.5, 7.5, 1.5, 1.5, 2.5, 1.0, 1.0, 0.67, 2.5, 1.5, 3.0, 1.0, 1.0, 0.5, 1.0, 0.5, 3.12, 3.86, 2.7, 9.33, 11.5, 9.0, 1.0, 0.62, 2.0, 1.0, 1.0, 2.5, 2.0, 2.4, 1.67, 1.0, 0.33	78.2451	Cells_EBV-transformed_lymphocytes	148.709	Pancreas	14.207
rs2921766	ENSG00000164754.14	RAD21	Breast_Mammary_Tissue	0.00142278	-0.225985	-0.289965	-0.146446	0.349747	Cis	291.14	1.49791e-08	chr8	116895581	G	A	chr8	116845935	116874423	21158	H1_mesenchymal_stem_cells_Dixon2015, RPMI7951_ENCODE2012, H1_hESCs_Dixon2012, HepG2_ENCODE2012, Adrenal_gland_cells_Schmitt2016, A549_ENCODE2012, Liver_cells_Schmitt2016, H1_mesendoderm_cells_Dixon2015, Endothelial_of_hepatic_sinusoid_cells_ENCODE2012, Germinal_zone_neurons_Won2016, Left_ventricle_cells_Schmitt2016, GM12878_Schmitt2016, IMR90_Jin2013, H1_hESCs_Dixon2015, Bladder_cells_Schmitt2016…	14.0, 5.5, 5.0, 13.0, 2.0, 4.5, 10.0, 14.5, 11.5, 12.67, 4.0, 9.5, 4.0, 11.5, 1.5, 11.25, 3.5, 2.5, 9.5, 9.0, 6.5, 1.0, 8.5, 5.5, 3.5, 5.0, 10.0, 6.0, 6.0, 3.0, 3.0, 1.5, 5.5, 7.5, 1.5, 1.5, 2.5, 1.0, 1.0, 0.67, 2.5, 1.5, 3.0, 1.0, 1.0, 0.5, 1.0, 0.5, 2.04, 8.67, 1.0, 6.5, 9.0, 1.0, 0.5, 1.8, 1.0, 1.0, 1.33, 1.33, 1.33, 1.0, 0.38, 1.0, 0.5, 0.67, 0.5	78.2451	Cells_EBV-transformed_lymphocytes	148.709	Pancreas	14.207
rs1596900	ENSG00000164754.14	RAD21	Breast_Mammary_Tissue	0.000377184	-0.237648	-0.305614	-0.166326	0.354798	Cis	285.28	3.21354e-09	chr8	116896025	G	A	chr8	116845935	116874423	21602	H1_mesenchymal_stem_cells_Dixon2015, RPMI7951_ENCODE2012, H1_hESCs_Dixon2012, HepG2_ENCODE2012, Adrenal_gland_cells_Schmitt2016, A549_ENCODE2012, Liver_cells_Schmitt2016, H1_mesendoderm_cells_Dixon2015, Endothelial_of_hepatic_sinusoid_cells_ENCODE2012, Germinal_zone_neurons_Won2016, Left_ventricle_cells_Schmitt2016, GM12878_Schmitt2016, IMR90_Jin2013, H1_hESCs_Dixon2015, Bladder_cells_Schmitt2016…	14.0, 5.5, 5.0, 13.0, 2.0, 4.5, 10.0, 14.5, 11.5, 12.67, 4.0, 9.5, 4.0, 11.5, 1.5, 11.25, 3.5, 2.5, 9.5, 9.0, 6.5, 1.0, 8.5, 5.5, 3.5, 5.0, 10.0, 6.0, 6.0, 3.0, 3.0, 1.5, 5.5, 7.5, 1.5, 1.5, 2.5, 1.0, 1.0, 0.67, 2.5, 1.5, 3.0, 1.0, 1.0, 0.5, 1.0, 0.5, 5.83, 1.14, 10.0, 1.67, 1.17, 0.8, 6.0, 1.0, 1.33, 2.0, 1.0, 0.5, 0.25, 0.17, 0.5, 1.0, 0.33	78.2451	Cells_EBV-transformed_lymphocytes	148.709	Pancreas	14.207
rs36002754	ENSG00000164754.14	RAD21	Breast_Mammary_Tissue	0.000401156	-0.238283	-0.315029	-0.165078	0.353535	Cis	295.8	3.44218e-09	chr8	116896606	T	TC	chr8	116845935	116874423	22183	H1_mesenchymal_stem_cells_Dixon2015, RPMI7951_ENCODE2012, H1_hESCs_Dixon2012, HepG2_ENCODE2012, Adrenal_gland_cells_Schmitt2016, A549_ENCODE2012, Liver_cells_Schmitt2016, H1_mesendoderm_cells_Dixon2015, Endothelial_of_hepatic_sinusoid_cells_ENCODE2012, Germinal_zone_neurons_Won2016, Left_ventricle_cells_Schmitt2016, GM12878_Schmitt2016, IMR90_Jin2013, H1_hESCs_Dixon2015, Bladder_cells_Schmitt2016…	14.0, 5.5, 5.0, 13.0, 2.0, 4.5, 10.0, 14.5, 11.5, 12.67, 4.0, 9.5, 4.0, 11.5, 1.5, 11.25, 3.5, 2.5, 9.5, 9.0, 6.5, 1.0, 8.5, 5.5, 3.5, 5.0, 10.0, 6.0, 6.0, 3.0, 3.0, 1.5, 5.5, 7.5, 1.5, 1.5, 2.5, 1.0, 1.0, 0.67, 2.5, 1.5, 3.0, 1.0, 1.0, 0.5, 1.0, 0.5, 1.96, 11.5, 8.83, 1.83, 5.0, 1.0, 1.33, 1.33, 2.29, 1.0, 1.6, 1.5, 1.0, 0.88, 1.0, 0.17, 2.0, 1.0	78.2451	Cells_EBV-transformed_lymphocytes	148.709	Pancreas	14.207
rs1374295	ENSG00000164754.14	RAD21	Breast_Mammary_Tissue	0.00216788	-0.231313	-0.300883	-0.161766	0.358586	Cis	180.17	2.46706e-08	chr8	116901727	A	C	chr8	116845935	116874423	27304	H1_hESCs_Dixon2015, H1_mesendoderm_cells_Dixon2015, Hippocampus_cells_Schmitt2016, Cortical_plate_neurons_Won2016, NCI-H460_ENCODE2012, A549_ENCODE2012, HepG2_ENCODE2012, T_cells_of_acute_lymphoblastic_leukemia_Kloetgen2019, Dorsolateral_prefrontal_cortex_cells_Schmitt2016, G401_ENCODE2012, IMR90_Jin2013, SK-N-MC_ENCODE2012, Left_ventricle_cells_Schmitt2016, Germinal_zone_neurons_Won2016, SK-MEL-…	11.0, 10.5, 1.0, 6.33, 3.0, 2.5, 13.0, 6.0, 1.0, 4.0, 2.5, 2.0, 4.0, 8.67, 5.0, 7.5, 3.0, 2.5, 1.0, 2.0, 11.0, 8.0, 7.5, 4.5, 10.25, 4.5, 4.0, 4.0, 2.5, 2.0, 5.0, 2.0, 0.5, 1.0, 1.0, 1.5, 1.5, 3.0, 0.5, 0.5, 0.25, 1.0, 0.5, 0.33, 1.0, 2.17, 0.39, 1.0, 0.25, 0.17, 0.4, 0.12, 1.0, 0.33	78.2451	Cells_EBV-transformed_lymphocytes	148.709	Pancreas	14.207
rs113069436	ENSG00000164754.14	RAD21	Breast_Mammary_Tissue	0.0262919	-0.211329	-0.283959	-0.139253	0.431818	Cis	214.89	5.06413e-07	chr8	116902702	G	GAGCAGAGCATA	chr8	116845935	116874423	28279	H1_hESCs_Dixon2015, H1_mesendoderm_cells_Dixon2015, Hippocampus_cells_Schmitt2016, Cortical_plate_neurons_Won2016, NCI-H460_ENCODE2012, A549_ENCODE2012, HepG2_ENCODE2012, T_cells_of_acute_lymphoblastic_leukemia_Kloetgen2019, Dorsolateral_prefrontal_cortex_cells_Schmitt2016, G401_ENCODE2012, IMR90_Jin2013, SK-N-MC_ENCODE2012, Left_ventricle_cells_Schmitt2016, Germinal_zone_neurons_Won2016, SK-MEL-…	11.0, 10.5, 1.0, 6.33, 3.0, 2.5, 13.0, 6.0, 1.0, 4.0, 2.5, 2.0, 4.0, 8.67, 5.0, 7.5, 3.0, 2.5, 1.0, 2.0, 11.0, 8.0, 7.5, 4.5, 10.25, 4.5, 4.0, 4.0, 2.5, 2.0, 5.0, 2.0, 0.5, 1.0, 1.0, 1.5, 1.5, 3.0, 0.5, 0.5, 0.25, 1.0, 0.5, 0.33, 1.0, 2.61, 10.5, 7.5, 0.62, 0.83, 0.83, 1.33, 3.0, 1.0, 0.75, 1.67, 3.0, 2.0, 2.0, 1.57, 0.5, 0.33, 0.5	78.2451	Cells_EBV-transformed_lymphocytes	148.709	Pancreas	14.207
rs1838838	ENSG00000164754.14	RAD21	Breast_Mammary_Tissue	0.0266386	-0.209248	-0.276232	-0.131642	0.332911	Cis	211.63	5.18816e-07	chr8	116904695	T	G	chr8	116845935	116874423	30272	H1_hESCs_Dixon2015, H1_mesendoderm_cells_Dixon2015, Hippocampus_cells_Schmitt2016, Cortical_plate_neurons_Won2016, NCI-H460_ENCODE2012, A549_ENCODE2012, HepG2_ENCODE2012, T_cells_of_acute_lymphoblastic_leukemia_Kloetgen2019, Dorsolateral_prefrontal_cortex_cells_Schmitt2016, G401_ENCODE2012, IMR90_Jin2013, SK-N-MC_ENCODE2012, Left_ventricle_cells_Schmitt2016, Germinal_zone_neurons_Won2016, SK-MEL-…	11.0, 10.5, 1.0, 6.33, 3.0, 2.5, 13.0, 6.0, 1.0, 4.0, 2.5, 2.0, 4.0, 8.67, 5.0, 7.5, 3.0, 2.5, 1.0, 2.0, 11.0, 8.0, 7.5, 4.5, 10.25, 4.5, 4.0, 4.0, 2.5, 2.0, 5.0, 2.0, 0.5, 1.0, 1.0, 1.5, 1.5, 3.0, 0.5, 0.5, 0.25, 1.0, 0.5, 0.33, 1.0, 0.5, 1.67, 1.61, 1.0, 1.8, 9.33, 1.14, 5.5, 0.5, 1.33, 1.67, 2.0, 6.0, 0.5, 0.25, 1.0, 1.5	78.2451	Cells_EBV-transformed_lymphocytes	148.709	Pancreas	14.207
rs16889012	ENSG00000164754.14	RAD21	Skin_Not_Sun_Exposed_Suprapubic	0.00790946	-0.244622	-0.326302	-0.159554	0.142166	Cis	414.62	1.11386e-07	chr8	116864915	C	G	chr8	116845935	116874423	0	H1_hESCs_Jin2013, Germinal_zone_neurons_Won2016, Left_ventricle_cells_Schmitt2016, NCI-H460_ENCODE2012, H1_hESCs_Dixon2015, Spleen_cells_Schmitt2016, H1_mesendoderm_cells_Dixon2015, Brain_astrocyte_ENCODE2012, Endothelial_of_hepatic_sinusoid_cells_ENCODE2012, Right_ventricle_cells_Schmitt2016, IMR90_Jin2013, Dorsolateral_prefrontal_cortex_cells_Schmitt2016, T47D_ENCODE2012, RPMI7951_ENCODE2012, L…	11.0, 14.0, 7.0, 3.0, 13.5, 6.0, 13.0, 6.5, 8.0, 2.0, 4.5, 4.0, 4.0, 4.5, 10.0, 12.5, 1.5, 5.0, 7.0, 7.5, 7.67, 2.5, 5.5, 5.0, 6.0, 7.0, 4.0, 2.5, 2.0, 5.5, 4.0, 4.5, 5.0, 3.0, 3.0, 1.5, 1.5, 7.0, 2.5, 2.5, 2.5, 1.0, 3.33, 2.0, 7.0, 1.0, 2.0, 3.5, 2.0, 1.0, 24.67, 11.0, 4.67, 5.67, 7.65, 10.86, 8.5, 4.33, 4.38, 6.5, 6.4, 18.5, 18.0, 3.5, 4.0, 5.0, 11.0, 5.0, 3.0	52.9926	Cells_EBV-transformed_lymphocytes	148.709	Pancreas	14.207
rs12550234	ENSG00000164754.14	RAD21	Skin_Not_Sun_Exposed_Suprapubic	0.00790946	-0.244622	-0.323767	-0.169934	0.142166	Cis	551.2	1.11386e-07	chr8	116865237	T	C	chr8	116845935	116874423	0	Endothelial_of_hepatic_sinusoid_cells_ENCODE2012, GM12878_Rao2014, H1_mesenchymal_stem_cells_Dixon2015, RPMI7951_ENCODE2012, Spleen_cells_Schmitt2016, Left_ventricle_cells_Schmitt2016, H1_neuronal_progenitor_cells_Dixon2015, Germinal_zone_neurons_Won2016, ACHN_ENCODE2012, GM12878_Schmitt2016, Right_ventricle_cells_Schmitt2016, Caki2_ENCODE2012, H1_hESCs_Dixon2012, Hippocampus_cells_Schmitt2016, T…	11.0, 9.25, 16.0, 8.0, 7.0, 10.0, 5.0, 15.0, 3.5, 12.0, 4.0, 8.0, 9.5, 8.0, 8.0, 10.0, 9.0, 7.67, 2.0, 4.67, 3.0, 14.0, 14.0, 3.5, 6.0, 9.0, 11.0, 5.0, 11.5, 4.0, 14.5, 10.5, 3.5, 10.0, 5.5, 3.0, 5.5, 8.0, 7.0, 2.0, 8.0, 8.0, 13.5, 7.5, 5.5, 7.0, 6.0, 7.0, 2.0, 6.0, 24.67, 11.0, 4.67, 5.67, 7.65, 10.86, 8.5, 4.33, 4.38, 6.5, 6.4, 18.5, 18.0, 3.5, 4.0, 5.0, 11.0, 5.0, 3.0	52.9926	Cells_EBV-transformed_lymphocytes	148.709	Pancreas	14.207
rs111596588	ENSG00000164754.14	RAD21	Skin_Not_Sun_Exposed_Suprapubic	5.52594e-05	-0.201345	-0.24459	-0.149193	0.483559	Cis	551.2	3.80002e-10	chr8	116865436	T	TA	chr8	116845935	116874423	0	Endothelial_of_hepatic_sinusoid_cells_ENCODE2012, GM12878_Rao2014, H1_mesenchymal_stem_cells_Dixon2015, RPMI7951_ENCODE2012, Spleen_cells_Schmitt2016, Left_ventricle_cells_Schmitt2016, H1_neuronal_progenitor_cells_Dixon2015, Germinal_zone_neurons_Won2016, ACHN_ENCODE2012, GM12878_Schmitt2016, Right_ventricle_cells_Schmitt2016, Caki2_ENCODE2012, H1_hESCs_Dixon2012, Hippocampus_cells_Schmitt2016, T…	11.0, 9.25, 16.0, 8.0, 7.0, 10.0, 5.0, 15.0, 3.5, 12.0, 4.0, 8.0, 9.5, 8.0, 8.0, 10.0, 9.0, 7.67, 2.0, 4.67, 3.0, 14.0, 14.0, 3.5, 6.0, 9.0, 11.0, 5.0, 11.5, 4.0, 14.5, 10.5, 3.5, 10.0, 5.5, 3.0, 5.5, 8.0, 7.0, 2.0, 8.0, 8.0, 13.5, 7.5, 5.5, 7.0, 6.0, 7.0, 2.0, 6.0, 24.67, 11.0, 4.67, 5.67, 7.65, 10.86, 8.5, 4.33, 4.38, 6.5, 6.4, 18.5, 18.0, 3.5, 4.0, 5.0, 11.0, 5.0, 3.0	52.9926	Cells_EBV-transformed_lymphocytes	148.709	Pancreas	14.207
rs16889050	ENSG00000164754.14	RAD21	Skin_Not_Sun_Exposed_Suprapubic	0.00790946	-0.244622	-0.3212	-0.164798	0.142166	Cis	575.59	1.11386e-07	chr8	116867130	G	C	chr8	116845935	116874423	0	Endothelial_of_hepatic_sinusoid_cells_ENCODE2012, GM12878_Rao2014, H1_mesenchymal_stem_cells_Dixon2015, RPMI7951_ENCODE2012, Spleen_cells_Schmitt2016, Left_ventricle_cells_Schmitt2016, H1_neuronal_progenitor_cells_Dixon2015, Germinal_zone_neurons_Won2016, ACHN_ENCODE2012, GM12878_Schmitt2016, Right_ventricle_cells_Schmitt2016, Caki2_ENCODE2012, H1_hESCs_Dixon2012, Hippocampus_cells_Schmitt2016, T…	11.0, 9.25, 16.0, 8.0, 7.0, 10.0, 5.0, 15.0, 3.5, 12.0, 4.0, 8.0, 9.5, 8.0, 8.0, 10.0, 9.0, 7.67, 2.0, 4.67, 3.0, 14.0, 14.0, 3.5, 6.0, 9.0, 11.0, 5.0, 11.5, 4.0, 14.5, 10.5, 3.5, 10.0, 5.5, 3.0, 5.5, 8.0, 7.0, 2.0, 8.0, 8.0, 13.5, 7.5, 5.5, 7.0, 6.0, 7.0, 2.0, 6.0, 10.0, 8.17, 6.12, 9.35, 10.67, 23.0, 11.14, 8.6, 5.12, 23.5, 26.0, 7.0, 7.67, 7.0, 4.0, 5.0, 4.0, 2.67, 8.0	52.9926	Cells_EBV-transformed_lymphocytes	148.709	Pancreas	14.207
rs55651842	ENSG00000164754.14	RAD21	Skin_Not_Sun_Exposed_Suprapubic	0.00790946	-0.168599	-0.218015	-0.11231	0.45648	Cis	320.39	1.1167e-07	chr8	116840543	C	G	chr8	116845935	116874423	5392	A549_ENCODE2012, Germinal_zone_neurons_Won2016, Bladder_cells_Schmitt2016, Caki2_ENCODE2012, H1_hESCs_Dixon2015, H1_mesendoderm_cells_Dixon2015, Cortical_plate_neurons_Won2016, G401_ENCODE2012, H1_hESCs_Jin2013, H1_trophectoderm_cells_Dixon2015, DLD1_ENCODE2012, Brain_astrocyte_ENCODE2012, HepG2_ENCODE2012, IMR90_Jin2013, Adrenal_gland_cells_Schmitt2016, T_cells_of_acute_lymphoblastic_leukemia_Kl…	2.0, 11.67, 2.5, 4.5, 12.0, 14.5, 8.33, 5.5, 10.0, 4.0, 2.5, 7.5, 7.0, 4.0, 2.0, 6.0, 14.0, 10.5, 5.0, 6.5, 4.5, 4.5, 1.75, 10.0, 6.0, 2.0, 2.0, 3.5, 4.0, 4.0, 1.5, 7.0, 4.0, 5.5, 9.0, 3.0, 4.5, 1.0, 1.0, 2.0, 0.5, 0.5, 0.5, 0.5, 0.5, 14.17, 4.91, 13.5, 1.88, 5.0, 3.17, 3.38, 4.0, 3.0, 4.6, 11.0, 3.0, 4.71, 2.5, 1.33, 7.0, 4.0, 5.0, 1.0	52.9926	Cells_EBV-transformed_lymphocytes	148.709	Pancreas	14.207
rs1111277	ENSG00000164754.14	RAD21	Skin_Not_Sun_Exposed_Suprapubic	0.0085198	-0.169387	-0.230085	-0.119308	0.466151	Cis	343.4	1.22361e-07	chr8	116841534	G	C	chr8	116845935	116874423	4401	A549_ENCODE2012, Lung_cells_Schmitt2016, Cortical_plate_neurons_Won2016, GM12878_Schmitt2016, H1_hESCs_Dixon2015, H1_mesenchymal_stem_cells_Dixon2015, Right_ventricle_cells_Schmitt2016, T47D_ENCODE2012, H1_hESCs_Jin2013, Brain_microvascular_endothelial_cells_ENCODE2012, GM12878_Rao2014, Germinal_zone_neurons_Won2016, NCI-H460_ENCODE2012, H1_mesendoderm_cells_Dixon2015, Endothelial_of_hepatic_sinu…	3.5, 1.0, 9.33, 7.0, 15.0, 13.5, 2.5, 3.5, 15.0, 1.0, 8.5, 12.0, 3.5, 15.0, 12.0, 9.0, 6.5, 11.5, 1.75, 9.0, 4.5, 7.0, 7.0, 4.0, 1.0, 2.5, 4.0, 3.0, 1.33, 5.0, 9.0, 4.0, 1.0, 2.5, 1.0, 6.5, 4.0, 1.0, 2.0, 3.0, 4.0, 2.0, 2.0, 2.5, 0.5, 1.5, 1.0, 14.83, 15.0, 2.17, 13.0, 3.14, 4.12, 4.26, 2.5, 7.0, 3.0, 0.75, 3.2, 2.0, 4.0, 3.67, 2.0, 6.0, 3.5, 2.33	52.9926	Cells_EBV-transformed_lymphocytes	148.709	Pancreas	14.207
rs6989717	ENSG00000164754.14	RAD21	Skin_Not_Sun_Exposed_Suprapubic	0.0104843	-0.234231	-0.305987	-0.148359	0.144101	Cis	379.32	1.63336e-07	chr8	116845667	T	C	chr8	116845935	116874423	268	Brain_astrocyte_ENCODE2012, H1_mesenchymal_stem_cells_Dixon2015, IMR90_Jin2013, RPMI7951_ENCODE2012, H1_hESCs_Dixon2015, Left_ventricle_cells_Schmitt2016, Panc1_ENCODE2012, GM12878_Rao2014, SK-MEL-5_ENCODE2012, Cortical_plate_neurons_Won2016, H1_hESCs_Jin2013, HepG2_ENCODE2012, H1_mesendoderm_cells_Dixon2015, G401_ENCODE2012, Spleen_cells_Schmitt2016, A549_ENCODE2012, Right_ventricle_cells_Schmit…	9.5, 13.5, 4.5, 4.0, 14.5, 8.0, 4.0, 5.75, 6.5, 8.0, 13.0, 11.5, 13.0, 7.0, 4.0, 2.5, 4.0, 13.0, 4.5, 0.5, 4.0, 2.5, 10.5, 7.0, 8.0, 8.0, 8.0, 8.0, 1.5, 7.0, 7.5, 3.0, 5.0, 2.0, 6.0, 3.0, 1.5, 2.25, 2.5, 1.0, 3.0, 1.0, 1.0, 3.0, 1.0, 2.5, 1.0, 1.0, 0.5, 4.5, 11.5, 4.5, 4.87, 18.0, 14.33, 5.0, 5.83, 4.5, 4.5, 2.75, 5.33, 5.0, 5.2, 5.0, 2.0, 3.0, 2.0, 8.0	52.9926	Cells_EBV-transformed_lymphocytes	148.709	Pancreas	14.207
rs4570	ENSG00000164754.14	RAD21	Skin_Not_Sun_Exposed_Suprapubic	3.86985e-05	-0.206906	-0.257153	-0.157483	0.350097	Cis	384.22	2.52238e-10	chr8	116846150	G	A	chr8	116845935	116874423	0	Brain_astrocyte_ENCODE2012, H1_mesenchymal_stem_cells_Dixon2015, IMR90_Jin2013, RPMI7951_ENCODE2012, H1_hESCs_Dixon2015, Left_ventricle_cells_Schmitt2016, Panc1_ENCODE2012, GM12878_Rao2014, SK-MEL-5_ENCODE2012, Cortical_plate_neurons_Won2016, H1_hESCs_Jin2013, HepG2_ENCODE2012, H1_mesendoderm_cells_Dixon2015, G401_ENCODE2012, Spleen_cells_Schmitt2016, A549_ENCODE2012, Right_ventricle_cells_Schmit…	9.5, 13.5, 4.5, 4.0, 14.5, 8.0, 4.0, 5.75, 6.5, 8.0, 13.0, 11.5, 13.0, 7.0, 4.0, 2.5, 4.0, 13.0, 4.5, 0.5, 4.0, 2.5, 10.5, 7.0, 8.0, 8.0, 8.0, 8.0, 1.5, 7.0, 7.5, 3.0, 5.0, 2.0, 6.0, 3.0, 1.5, 2.25, 2.5, 1.0, 3.0, 1.0, 1.0, 3.0, 1.0, 2.5, 1.0, 1.0, 0.5, 3.17, 4.96, 5.8, 3.5, 21.17, 21.5, 4.71, 3.38, 2.38, 19.0, 4.33, 7.0, 3.0, 4.5, 3.5, 2.0, 2.0, 2.5, 2.33	52.9926	Cells_EBV-transformed_lymphocytes	148.709	Pancreas	14.207
rs16918570	ENSG00000164754.14	RAD21	Skin_Not_Sun_Exposed_Suprapubic	2.06062e-05	-0.199256	-0.252592	-0.148865	0.479691	Cis	384.22	1.29162e-10	chr8	116846367	C	CAT	chr8	116845935	116874423	0	Brain_astrocyte_ENCODE2012, H1_mesenchymal_stem_cells_Dixon2015, IMR90_Jin2013, RPMI7951_ENCODE2012, H1_hESCs_Dixon2015, Left_ventricle_cells_Schmitt2016, Panc1_ENCODE2012, GM12878_Rao2014, SK-MEL-5_ENCODE2012, Cortical_plate_neurons_Won2016, H1_hESCs_Jin2013, HepG2_ENCODE2012, H1_mesendoderm_cells_Dixon2015, G401_ENCODE2012, Spleen_cells_Schmitt2016, A549_ENCODE2012, Right_ventricle_cells_Schmit…	9.5, 13.5, 4.5, 4.0, 14.5, 8.0, 4.0, 5.75, 6.5, 8.0, 13.0, 11.5, 13.0, 7.0, 4.0, 2.5, 4.0, 13.0, 4.5, 0.5, 4.0, 2.5, 10.5, 7.0, 8.0, 8.0, 8.0, 8.0, 1.5, 7.0, 7.5, 3.0, 5.0, 2.0, 6.0, 3.0, 1.5, 2.25, 2.5, 1.0, 3.0, 1.0, 1.0, 3.0, 1.0, 2.5, 1.0, 1.0, 0.5, 3.17, 4.96, 5.8, 3.5, 21.17, 21.5, 4.71, 3.38, 2.38, 19.0, 4.33, 7.0, 3.0, 4.5, 3.5, 2.0, 2.0, 2.5, 2.33	52.9926	Cells_EBV-transformed_lymphocytes	148.709	Pancreas	14.207
rs16888887	ENSG00000164754.14	RAD21	Skin_Not_Sun_Exposed_Suprapubic	0.00294043	-0.240064	-0.315644	-0.162697	0.144101	Cis	419.05	3.65041e-08	chr8	116847913	T	C	chr8	116845935	116874423	0	Brain_astrocyte_ENCODE2012, H1_mesenchymal_stem_cells_Dixon2015, IMR90_Jin2013, RPMI7951_ENCODE2012, H1_hESCs_Dixon2015, Left_ventricle_cells_Schmitt2016, Panc1_ENCODE2012, GM12878_Rao2014, SK-MEL-5_ENCODE2012, Cortical_plate_neurons_Won2016, H1_hESCs_Jin2013, HepG2_ENCODE2012, H1_mesendoderm_cells_Dixon2015, G401_ENCODE2012, Spleen_cells_Schmitt2016, A549_ENCODE2012, Right_ventricle_cells_Schmit…	9.5, 13.5, 4.5, 4.0, 14.5, 8.0, 4.0, 5.75, 6.5, 8.0, 13.0, 11.5, 13.0, 7.0, 4.0, 2.5, 4.0, 13.0, 4.5, 0.5, 4.0, 2.5, 10.5, 7.0, 8.0, 8.0, 8.0, 8.0, 1.5, 7.0, 7.5, 3.0, 5.0, 2.0, 6.0, 3.0, 1.5, 2.25, 2.5, 1.0, 3.0, 1.0, 1.0, 3.0, 1.0, 2.5, 1.0, 1.0, 0.5, 9.0, 8.0, 22.17, 8.2, 7.48, 4.5, 2.67, 23.5, 4.5, 4.0, 6.5, 18.0, 4.38, 5.67, 6.67, 7.0, 4.0, 4.33, 5.0	52.9926	Cells_EBV-transformed_lymphocytes	148.709	Pancreas	14.207
rs2289938	ENSG00000164754.14	RAD21	Skin_Not_Sun_Exposed_Suprapubic	0.0048086	-0.236916	-0.314599	-0.154145	0.143133	Cis	447.45	6.2623e-08	chr8	116849277	T	C	chr8	116845935	116874423	0	IMR90_Jin2013, NCI-H460_ENCODE2012, H1_mesendoderm_cells_Dixon2015, Brain_astrocyte_ENCODE2012, GM12878_Schmitt2016, Pancreas_cells_Schmitt2016, DLD1_ENCODE2012, GM12878_Rao2014, Liver_cells_Schmitt2016, Peripheral_blood_T_cells_Kloetgen2019, T_cells_of_acute_lymphoblastic_leukemia_Kloetgen2019, Dorsolateral_prefrontal_cortex_cells_Schmitt2016, G401_ENCODE2012, HepG2_ENCODE2012, ACHN_ENCODE2012, …	7.33, 4.0, 15.5, 12.5, 11.5, 1.25, 3.5, 7.5, 12.0, 10.0, 9.0, 5.0, 8.5, 9.0, 2.0, 11.5, 6.5, 9.5, 15.33, 15.0, 8.5, 14.5, 4.5, 10.0, 4.5, 2.5, 4.0, 5.5, 7.0, 1.0, 9.0, 9.67, 4.5, 7.0, 6.0, 4.0, 2.0, 5.0, 6.0, 4.0, 14.0, 3.5, 5.0, 4.0, 2.0, 2.5, 8.0, 0.5, 2.33, 7.0, 4.17, 2.88, 3.4, 2.0, 12.67, 3.5, 9.0, 4.0, 5.71, 20.0, 4.38, 4.67, 10.0, 3.33, 3.0, 3.0, 1.0, 4.0, 2.33	52.9926	Cells_EBV-transformed_lymphocytes	148.709	Pancreas	14.207
rs149892224	ENSG00000164754.14	RAD21	Skin_Not_Sun_Exposed_Suprapubic	0.00294043	-0.240064	-0.317543	-0.160386	0.144101	Cis	620.37	3.65041e-08	chr8	116851126	A	AAAT	chr8	116845935	116874423	0	GM12878_Rao2014, Germinal_zone_neurons_Won2016, Endothelial_of_hepatic_sinusoid_cells_ENCODE2012, ACHN_ENCODE2012, Cortical_plate_neurons_Won2016, IMR90_Dixon2012, IMR90_Jin2013, H1_hESCs_Jin2013, Psoas_muscle_cells_Schmitt2016, T_cells_of_acute_lymphoblastic_leukemia_Kloetgen2019, Aorta_cells_Schmitt2016, Brain_microvascular_endothelial_cells_ENCODE2012, Right_ventricle_cells_Schmitt2016, A549_E…	8.75, 15.33, 12.0, 3.5, 10.67, 11.5, 8.83, 16.0, 6.0, 11.0, 13.0, 6.0, 5.5, 8.5, 10.0, 1.5, 7.5, 4.0, 16.0, 16.5, 11.5, 10.0, 13.5, 10.0, 9.5, 7.0, 10.0, 16.0, 2.0, 11.5, 3.0, 7.0, 7.0, 9.0, 8.0, 9.0, 12.0, 5.5, 3.5, 7.0, 5.0, 11.0, 8.0, 4.0, 5.5, 12.0, 15.0, 7.0, 5.0, 1.0, 8.83, 27.67, 7.0, 5.62, 6.0, 9.5, 10.67, 7.6, 7.0, 10.0, 22.0, 4.5, 10.57, 3.33, 10.0, 15.0, 6.5, 8.0, 3.0	52.9926	Cells_EBV-transformed_lymphocytes	148.709	Pancreas	14.207
rs1050838	ENSG00000164754.14	RAD21	Skin_Not_Sun_Exposed_Suprapubic	0.00294043	-0.240064	-0.316101	-0.158935	0.144101	Cis	620.37	3.65041e-08	chr8	116851978	A	G	chr8	116845935	116874423	0	GM12878_Rao2014, Germinal_zone_neurons_Won2016, Endothelial_of_hepatic_sinusoid_cells_ENCODE2012, ACHN_ENCODE2012, Cortical_plate_neurons_Won2016, IMR90_Dixon2012, IMR90_Jin2013, H1_hESCs_Jin2013, Psoas_muscle_cells_Schmitt2016, T_cells_of_acute_lymphoblastic_leukemia_Kloetgen2019, Aorta_cells_Schmitt2016, Brain_microvascular_endothelial_cells_ENCODE2012, Right_ventricle_cells_Schmitt2016, A549_E…	8.75, 15.33, 12.0, 3.5, 10.67, 11.5, 8.83, 16.0, 6.0, 11.0, 13.0, 6.0, 5.5, 8.5, 10.0, 1.5, 7.5, 4.0, 16.0, 16.5, 11.5, 10.0, 13.5, 10.0, 9.5, 7.0, 10.0, 16.0, 2.0, 11.5, 3.0, 7.0, 7.0, 9.0, 8.0, 9.0, 12.0, 5.5, 3.5, 7.0, 5.0, 11.0, 8.0, 4.0, 5.5, 12.0, 15.0, 7.0, 5.0, 1.0, 8.83, 27.67, 7.0, 5.62, 6.0, 9.5, 10.67, 7.6, 7.0, 10.0, 22.0, 4.5, 10.57, 3.33, 10.0, 15.0, 6.5, 8.0, 3.0	52.9926	Cells_EBV-transformed_lymphocytes	148.709	Pancreas	14.207
rs34370505	ENSG00000164754.14	RAD21	Skin_Not_Sun_Exposed_Suprapubic	6.4867e-05	-0.202945	-0.2582	-0.152458	0.351064	Cis	521.09	4.65808e-10	chr8	116857002	AT	A	chr8	116845935	116874423	0	Liver_cells_Schmitt2016, Cortical_plate_neurons_Won2016, Endothelial_of_hepatic_sinusoid_cells_ENCODE2012, H1_mesenchymal_stem_cells_Dixon2015, ACHN_ENCODE2012, Right_ventricle_cells_Schmitt2016, T_cells_of_acute_lymphoblastic_leukemia_Kloetgen2019, SK-MEL-5_ENCODE2012, A549_ENCODE2012, Bladder_cells_Schmitt2016, G401_ENCODE2012, Left_ventricle_cells_Schmitt2016, H1_hESCs_Dixon2015, IMR90_Jin2013…	14.0, 9.67, 12.0, 15.0, 1.5, 4.0, 12.0, 7.0, 4.0, 6.0, 11.0, 8.0, 14.5, 7.0, 4.0, 7.0, 2.0, 16.0, 4.0, 8.75, 14.67, 8.5, 2.75, 9.0, 12.5, 10.5, 5.5, 12.0, 10.5, 4.0, 6.0, 11.5, 2.5, 15.0, 4.5, 7.0, 7.0, 5.5, 3.5, 12.0, 4.67, 3.5, 7.0, 7.0, 1.0, 2.5, 6.0, 1.0, 6.0, 1.5, 7.17, 25.0, 9.0, 6.0, 4.0, 3.0, 10.0, 5.0, 4.25, 3.0, 4.5, 20.0, 7.67, 23.0, 3.33, 4.0, 4.5, 2.67, 3.0	52.9926	Cells_EBV-transformed_lymphocytes	148.709	Pancreas	14.207
rs139669353	ENSG00000164754.14	RAD21	Skin_Not_Sun_Exposed_Suprapubic	0.0152796	-0.167914	-0.22652	-0.115587	0.459381	Cis	471.56	2.59428e-07	chr8	116857797	TATA	T	chr8	116845935	116874423	0	Liver_cells_Schmitt2016, Cortical_plate_neurons_Won2016, Endothelial_of_hepatic_sinusoid_cells_ENCODE2012, H1_mesenchymal_stem_cells_Dixon2015, ACHN_ENCODE2012, Right_ventricle_cells_Schmitt2016, T_cells_of_acute_lymphoblastic_leukemia_Kloetgen2019, SK-MEL-5_ENCODE2012, A549_ENCODE2012, Bladder_cells_Schmitt2016, G401_ENCODE2012, Left_ventricle_cells_Schmitt2016, H1_hESCs_Dixon2015, IMR90_Jin2013…	14.0, 9.67, 12.0, 15.0, 1.5, 4.0, 12.0, 7.0, 4.0, 6.0, 11.0, 8.0, 14.5, 7.0, 4.0, 7.0, 2.0, 16.0, 4.0, 8.75, 14.67, 8.5, 2.75, 9.0, 12.5, 10.5, 5.5, 12.0, 10.5, 4.0, 6.0, 11.5, 2.5, 15.0, 4.5, 7.0, 7.0, 5.5, 3.5, 12.0, 4.67, 3.5, 7.0, 7.0, 1.0, 2.5, 6.0, 1.0, 6.0, 1.5, 8.0, 4.25, 3.33, 18.5, 5.0, 15.67, 4.26, 5.86, 3.4, 3.12, 4.0, 2.33, 3.67, 1.0, 3.5, 6.0, 1.5, 2.67, 3.5	52.9926	Cells_EBV-transformed_lymphocytes	148.709	Pancreas	14.207
rs3020117	ENSG00000164754.14	RAD21	Skin_Not_Sun_Exposed_Suprapubic	6.4867e-05	-0.202945	-0.254242	-0.150543	0.351064	Cis	490.08	4.65808e-10	chr8	116857957	A	C	chr8	116845935	116874423	0	Liver_cells_Schmitt2016, Cortical_plate_neurons_Won2016, Endothelial_of_hepatic_sinusoid_cells_ENCODE2012, H1_mesenchymal_stem_cells_Dixon2015, ACHN_ENCODE2012, Right_ventricle_cells_Schmitt2016, T_cells_of_acute_lymphoblastic_leukemia_Kloetgen2019, SK-MEL-5_ENCODE2012, A549_ENCODE2012, Bladder_cells_Schmitt2016, G401_ENCODE2012, Left_ventricle_cells_Schmitt2016, H1_hESCs_Dixon2015, IMR90_Jin2013…	14.0, 9.67, 12.0, 15.0, 1.5, 4.0, 12.0, 7.0, 4.0, 6.0, 11.0, 8.0, 14.5, 7.0, 4.0, 7.0, 2.0, 16.0, 4.0, 8.75, 14.67, 8.5, 2.75, 9.0, 12.5, 10.5, 5.5, 12.0, 10.5, 4.0, 6.0, 11.5, 2.5, 15.0, 4.5, 7.0, 7.0, 5.5, 3.5, 12.0, 4.67, 3.5, 7.0, 7.0, 1.0, 2.5, 6.0, 1.0, 6.0, 1.5, 15.33, 22.5, 4.13, 6.43, 10.0, 4.0, 5.5, 5.0, 4.4, 2.67, 3.0, 18.0, 3.0, 4.12, 2.0, 1.5, 1.0, 3.5, 2.0	52.9926	Cells_EBV-transformed_lymphocytes	148.709	Pancreas	14.207
rs3816342	ENSG00000164754.14	RAD21	Skin_Not_Sun_Exposed_Suprapubic	0.00790946	-0.244622	-0.319786	-0.166754	0.142166	Cis	572.48	1.11386e-07	chr8	116858136	A	G	chr8	116845935	116874423	0	Liver_cells_Schmitt2016, Cortical_plate_neurons_Won2016, Endothelial_of_hepatic_sinusoid_cells_ENCODE2012, H1_mesenchymal_stem_cells_Dixon2015, ACHN_ENCODE2012, Right_ventricle_cells_Schmitt2016, T_cells_of_acute_lymphoblastic_leukemia_Kloetgen2019, SK-MEL-5_ENCODE2012, A549_ENCODE2012, Bladder_cells_Schmitt2016, G401_ENCODE2012, Left_ventricle_cells_Schmitt2016, H1_hESCs_Dixon2015, IMR90_Jin2013…	14.0, 9.67, 12.0, 15.0, 1.5, 4.0, 12.0, 7.0, 4.0, 6.0, 11.0, 8.0, 14.5, 7.0, 4.0, 7.0, 2.0, 16.0, 4.0, 8.75, 14.67, 8.5, 2.75, 9.0, 12.5, 10.5, 5.5, 12.0, 10.5, 4.0, 6.0, 11.5, 2.5, 15.0, 4.5, 7.0, 7.0, 5.5, 3.5, 12.0, 4.67, 3.5, 7.0, 7.0, 1.0, 2.5, 6.0, 1.0, 6.0, 1.5, 15.29, 5.88, 10.74, 32.17, 11.0, 5.75, 9.33, 4.83, 6.0, 10.5, 24.5, 5.5, 24.0, 7.5, 11.67, 7.0, 1.0, 4.5, 3.33	52.9926	Cells_EBV-transformed_lymphocytes	148.709	Pancreas	14.207
rs3020127	ENSG00000164754.14	RAD21	Skin_Not_Sun_Exposed_Suprapubic	5.52594e-05	-0.201345	-0.253518	-0.150895	0.483559	Cis	574.58	3.80002e-10	chr8	116868416	C	T	chr8	116845935	116874423	0	Endothelial_of_hepatic_sinusoid_cells_ENCODE2012, GM12878_Rao2014, H1_mesenchymal_stem_cells_Dixon2015, RPMI7951_ENCODE2012, Spleen_cells_Schmitt2016, Left_ventricle_cells_Schmitt2016, H1_neuronal_progenitor_cells_Dixon2015, Germinal_zone_neurons_Won2016, ACHN_ENCODE2012, GM12878_Schmitt2016, Right_ventricle_cells_Schmitt2016, Caki2_ENCODE2012, H1_hESCs_Dixon2012, Hippocampus_cells_Schmitt2016, T…	11.0, 9.25, 16.0, 8.0, 7.0, 10.0, 5.0, 15.0, 3.5, 12.0, 4.0, 8.0, 9.5, 8.0, 8.0, 10.0, 9.0, 7.67, 2.0, 4.67, 3.0, 14.0, 14.0, 3.5, 6.0, 9.0, 11.0, 5.0, 11.5, 4.0, 14.5, 10.5, 3.5, 10.0, 5.5, 3.0, 5.5, 8.0, 7.0, 2.0, 8.0, 8.0, 13.5, 7.5, 5.5, 7.0, 6.0, 7.0, 2.0, 6.0, 26.33, 8.87, 10.33, 5.0, 11.0, 5.62, 8.33, 6.0, 24.5, 7.0, 3.83, 6.5, 7.0, 24.0, 7.0, 7.0, 5.67, 5.0, 7.0	52.9926	Cells_EBV-transformed_lymphocytes	148.709	Pancreas	14.207
rs1348798	ENSG00000164754.14	RAD21	Skin_Not_Sun_Exposed_Suprapubic	6.4867e-05	-0.202945	-0.247307	-0.148034	0.351064	Cis	499.95	4.65808e-10	chr8	116873478	T	A	chr8	116845935	116874423	0	Brain_astrocyte_ENCODE2012, Ovary_cells_Schmitt2016, G401_ENCODE2012, Cortical_plate_neurons_Won2016, T_cells_of_acute_lymphoblastic_leukemia_Kloetgen2019, GM12878_Schmitt2016, T47D_ENCODE2012, H1_mesenchymal_stem_cells_Dixon2015, Caki2_ENCODE2012, H1_hESCs_Jin2013, IMR90_Jin2013, ACHN_ENCODE2012, Left_ventricle_cells_Schmitt2016, Germinal_zone_neurons_Won2016, RPMI7951_ENCODE2012, Adrenal_gland_…	10.5, 5.0, 7.0, 9.0, 10.0, 12.5, 4.0, 14.0, 6.0, 15.0, 6.67, 1.5, 10.0, 14.33, 7.5, 9.0, 14.5, 2.5, 4.0, 5.0, 5.0, 11.0, 9.5, 4.5, 10.0, 2.0, 8.5, 12.0, 14.5, 6.5, 0.5, 6.5, 4.0, 7.5, 5.0, 3.0, 9.25, 4.5, 10.0, 5.5, 4.0, 3.0, 2.75, 1.67, 3.0, 3.5, 4.0, 1.5, 1.5, 26.67, 7.91, 8.0, 10.0, 23.0, 7.88, 7.67, 20.0, 3.5, 8.0, 4.5, 4.62, 6.2, 4.0, 7.0, 5.0, 5.0, 5.5, 3.33	52.9926	Cells_EBV-transformed_lymphocytes	148.709	Pancreas	14.207
rs12543767	ENSG00000164754.14	RAD21	Skin_Not_Sun_Exposed_Suprapubic	0.00790946	-0.244622	-0.327033	-0.168938	0.142166	Cis	340.74	1.11386e-07	chr8	116882227	A	G	chr8	116845935	116874423	7804	ACHN_ENCODE2012, SK-N-MC_ENCODE2012, Peripheral_blood_T_cells_Kloetgen2019, H1_hESCs_Dixon2015, H1_trophectoderm_cells_Dixon2015, Cortical_plate_neurons_Won2016, H1_hESCs_Jin2013, H1_hESCs_Dixon2012, Brain_astrocyte_ENCODE2012, GM12878_Schmitt2016, IMR90_Dixon2012, Aorta_cells_Schmitt2016, GM12878_Rao2014, Left_ventricle_cells_Schmitt2016, Dorsolateral_prefrontal_cortex_cells_Schmitt2016, Spinal_…	1.5, 4.5, 5.5, 13.5, 3.5, 8.33, 12.0, 6.5, 10.0, 11.0, 7.5, 8.0, 9.75, 9.0, 3.0, 2.0, 13.0, 8.5, 5.0, 9.0, 4.5, 4.0, 12.0, 2.5, 4.5, 4.0, 13.0, 6.5, 9.0, 2.0, 1.67, 5.0, 3.5, 5.5, 5.0, 5.5, 3.5, 3.5, 1.5, 14.0, 14.5, 1.5, 1.0, 0.5, 1.5, 1.5, 3.0, 1.0, 1.0, 0.5, 2.62, 7.0, 2.39, 8.83, 2.71, 2.33, 3.0, 1.5, 1.67, 13.0, 1.83, 0.67, 0.8, 1.12, 1.5, 1.0, 1.0	52.9926	Cells_EBV-transformed_lymphocytes	148.709	Pancreas	14.207
rs1026026	ENSG00000164754.14	RAD21	Skin_Not_Sun_Exposed_Suprapubic	5.70089e-06	-0.2019	-0.252974	-0.150301	0.485493	Cis	302.97	3.15708e-11	chr8	116885085	C	T	chr8	116845935	116874423	10662	ACHN_ENCODE2012, SK-N-MC_ENCODE2012, Peripheral_blood_T_cells_Kloetgen2019, H1_hESCs_Dixon2015, H1_trophectoderm_cells_Dixon2015, Cortical_plate_neurons_Won2016, H1_hESCs_Jin2013, H1_hESCs_Dixon2012, Brain_astrocyte_ENCODE2012, GM12878_Schmitt2016, IMR90_Dixon2012, Aorta_cells_Schmitt2016, GM12878_Rao2014, Left_ventricle_cells_Schmitt2016, Dorsolateral_prefrontal_cortex_cells_Schmitt2016, Spinal_…	1.5, 4.5, 5.5, 13.5, 3.5, 8.33, 12.0, 6.5, 10.0, 11.0, 7.5, 8.0, 9.75, 9.0, 3.0, 2.0, 13.0, 8.5, 5.0, 9.0, 4.5, 4.0, 12.0, 2.5, 4.5, 4.0, 13.0, 6.5, 9.0, 2.0, 1.67, 5.0, 3.5, 5.5, 5.0, 5.5, 3.5, 3.5, 1.5, 14.0, 14.5, 1.5, 1.0, 0.5, 1.5, 1.5, 3.0, 1.0, 1.0, 2.33, 0.5, 0.33, 1.0, 4.5, 0.71, 3.0, 0.25, 2.0, 0.22, 0.33, 0.33, 0.2	52.9926	Cells_EBV-transformed_lymphocytes	148.709	Pancreas	14.207
rs959692	ENSG00000164754.14	RAD21	Skin_Not_Sun_Exposed_Suprapubic	5.70089e-06	-0.2019	-0.254062	-0.1524	0.485493	Cis	341.81	3.15705e-11	chr8	116886972	A	G	chr8	116845935	116874423	12549	ACHN_ENCODE2012, SK-N-MC_ENCODE2012, Peripheral_blood_T_cells_Kloetgen2019, H1_hESCs_Dixon2015, H1_trophectoderm_cells_Dixon2015, Cortical_plate_neurons_Won2016, H1_hESCs_Jin2013, H1_hESCs_Dixon2012, Brain_astrocyte_ENCODE2012, GM12878_Schmitt2016, IMR90_Dixon2012, Aorta_cells_Schmitt2016, GM12878_Rao2014, Left_ventricle_cells_Schmitt2016, Dorsolateral_prefrontal_cortex_cells_Schmitt2016, Spinal_…	1.5, 4.5, 5.5, 13.5, 3.5, 8.33, 12.0, 6.5, 10.0, 11.0, 7.5, 8.0, 9.75, 9.0, 3.0, 2.0, 13.0, 8.5, 5.0, 9.0, 4.5, 4.0, 12.0, 2.5, 4.5, 4.0, 13.0, 6.5, 9.0, 2.0, 1.67, 5.0, 3.5, 5.5, 5.0, 5.5, 3.5, 3.5, 1.5, 14.0, 14.5, 1.5, 1.0, 0.5, 1.5, 1.5, 3.0, 1.0, 1.0, 1.0, 10.17, 2.0, 13.5, 2.22, 8.0, 2.17, 4.0, 1.67, 0.88, 0.5, 0.33, 2.0, 0.5, 0.8, 1.33, 1.0, 1.0, 1.5	52.9926	Cells_EBV-transformed_lymphocytes	148.709	Pancreas	14.207
rs17664276	ENSG00000164754.14	RAD21	Skin_Not_Sun_Exposed_Suprapubic	0.0118521	-0.166771	-0.221298	-0.116723	0.462282	Cis	341.81	1.93301e-07	chr8	116887329	A	G	chr8	116845935	116874423	12906	ACHN_ENCODE2012, SK-N-MC_ENCODE2012, Peripheral_blood_T_cells_Kloetgen2019, H1_hESCs_Dixon2015, H1_trophectoderm_cells_Dixon2015, Cortical_plate_neurons_Won2016, H1_hESCs_Jin2013, H1_hESCs_Dixon2012, Brain_astrocyte_ENCODE2012, GM12878_Schmitt2016, IMR90_Dixon2012, Aorta_cells_Schmitt2016, GM12878_Rao2014, Left_ventricle_cells_Schmitt2016, Dorsolateral_prefrontal_cortex_cells_Schmitt2016, Spinal_…	1.5, 4.5, 5.5, 13.5, 3.5, 8.33, 12.0, 6.5, 10.0, 11.0, 7.5, 8.0, 9.75, 9.0, 3.0, 2.0, 13.0, 8.5, 5.0, 9.0, 4.5, 4.0, 12.0, 2.5, 4.5, 4.0, 13.0, 6.5, 9.0, 2.0, 1.67, 5.0, 3.5, 5.5, 5.0, 5.5, 3.5, 3.5, 1.5, 14.0, 14.5, 1.5, 1.0, 0.5, 1.5, 1.5, 3.0, 1.0, 1.0, 1.0, 10.17, 2.0, 13.5, 2.22, 8.0, 2.17, 4.0, 1.67, 0.88, 0.5, 0.33, 2.0, 0.5, 0.8, 1.33, 1.0, 1.0, 1.5	52.9926	Cells_EBV-transformed_lymphocytes	148.709	Pancreas	14.207
rs3032890	ENSG00000164754.14	RAD21	Skin_Not_Sun_Exposed_Suprapubic	5.70089e-06	-0.2019	-0.256522	-0.15506	0.485493	Cis	360.07	3.15708e-11	chr8	116887886	T	TACACA	chr8	116845935	116874423	13463	ACHN_ENCODE2012, SK-N-MC_ENCODE2012, Peripheral_blood_T_cells_Kloetgen2019, H1_hESCs_Dixon2015, H1_trophectoderm_cells_Dixon2015, Cortical_plate_neurons_Won2016, H1_hESCs_Jin2013, H1_hESCs_Dixon2012, Brain_astrocyte_ENCODE2012, GM12878_Schmitt2016, IMR90_Dixon2012, Aorta_cells_Schmitt2016, GM12878_Rao2014, Left_ventricle_cells_Schmitt2016, Dorsolateral_prefrontal_cortex_cells_Schmitt2016, Spinal_…	1.5, 4.5, 5.5, 13.5, 3.5, 8.33, 12.0, 6.5, 10.0, 11.0, 7.5, 8.0, 9.75, 9.0, 3.0, 2.0, 13.0, 8.5, 5.0, 9.0, 4.5, 4.0, 12.0, 2.5, 4.5, 4.0, 13.0, 6.5, 9.0, 2.0, 1.67, 5.0, 3.5, 5.5, 5.0, 5.5, 3.5, 3.5, 1.5, 14.0, 14.5, 1.5, 1.0, 0.5, 1.5, 1.5, 3.0, 1.0, 1.0, 2.25, 4.29, 14.17, 2.0, 3.57, 11.0, 1.75, 1.33, 3.33, 2.8, 1.5, 12.0, 0.67, 3.5, 3.5, 0.5, 1.67, 3.0	52.9926	Cells_EBV-transformed_lymphocytes	148.709	Pancreas	14.207
rs57858878	ENSG00000164754.14	RAD21	Skin_Not_Sun_Exposed_Suprapubic	3.25987e-05	-0.204722	-0.254034	-0.150827	0.358801	Cis	280.44	2.08301e-10	chr8	116889700	AAGGCTG	A	chr8	116845935	116874423	15277	H1_mesenchymal_stem_cells_Dixon2015, RPMI7951_ENCODE2012, H1_hESCs_Dixon2012, HepG2_ENCODE2012, Adrenal_gland_cells_Schmitt2016, A549_ENCODE2012, Liver_cells_Schmitt2016, H1_mesendoderm_cells_Dixon2015, Endothelial_of_hepatic_sinusoid_cells_ENCODE2012, Germinal_zone_neurons_Won2016, Left_ventricle_cells_Schmitt2016, GM12878_Schmitt2016, IMR90_Jin2013, H1_hESCs_Dixon2015, Bladder_cells_Schmitt2016…	14.0, 5.5, 5.0, 13.0, 2.0, 4.5, 10.0, 14.5, 11.5, 12.67, 4.0, 9.5, 4.0, 11.5, 1.5, 11.25, 3.5, 2.5, 9.5, 9.0, 6.5, 1.0, 8.5, 5.5, 3.5, 5.0, 10.0, 6.0, 6.0, 3.0, 3.0, 1.5, 5.5, 7.5, 1.5, 1.5, 2.5, 1.0, 1.0, 0.67, 2.5, 1.5, 3.0, 1.0, 1.0, 0.5, 1.0, 0.5, 1.22, 6.0, 2.0, 0.88, 3.0, 0.5, 3.5, 2.0, 0.33, 0.67, 0.6, 4.5, 1.5, 0.5, 0.17, 1.0, 1.5	52.9926	Cells_EBV-transformed_lymphocytes	148.709	Pancreas	14.207
rs1348795	ENSG00000164754.14	RAD21	Skin_Not_Sun_Exposed_Suprapubic	3.88403e-05	-0.204542	-0.253924	-0.150889	0.359768	Cis	280.28	2.62366e-10	chr8	116891102	C	T	chr8	116845935	116874423	16679	H1_mesenchymal_stem_cells_Dixon2015, RPMI7951_ENCODE2012, H1_hESCs_Dixon2012, HepG2_ENCODE2012, Adrenal_gland_cells_Schmitt2016, A549_ENCODE2012, Liver_cells_Schmitt2016, H1_mesendoderm_cells_Dixon2015, Endothelial_of_hepatic_sinusoid_cells_ENCODE2012, Germinal_zone_neurons_Won2016, Left_ventricle_cells_Schmitt2016, GM12878_Schmitt2016, IMR90_Jin2013, H1_hESCs_Dixon2015, Bladder_cells_Schmitt2016…	14.0, 5.5, 5.0, 13.0, 2.0, 4.5, 10.0, 14.5, 11.5, 12.67, 4.0, 9.5, 4.0, 11.5, 1.5, 11.25, 3.5, 2.5, 9.5, 9.0, 6.5, 1.0, 8.5, 5.5, 3.5, 5.0, 10.0, 6.0, 6.0, 3.0, 3.0, 1.5, 5.5, 7.5, 1.5, 1.5, 2.5, 1.0, 1.0, 0.67, 2.5, 1.5, 3.0, 1.0, 1.0, 0.5, 1.0, 0.5, 0.67, 3.67, 1.0, 1.17, 2.29, 0.87, 7.5, 1.0, 0.5, 3.0, 1.67, 4.0, 0.38, 2.0	52.9926	Cells_EBV-transformed_lymphocytes	148.709	Pancreas	14.207
rs3020141	ENSG00000164754.14	RAD21	Skin_Not_Sun_Exposed_Suprapubic	6.83039e-06	-0.202588	-0.256352	-0.157653	0.48646	Cis	338.43	3.82415e-11	chr8	116891826	A	G	chr8	116845935	116874423	17403	H1_mesenchymal_stem_cells_Dixon2015, RPMI7951_ENCODE2012, H1_hESCs_Dixon2012, HepG2_ENCODE2012, Adrenal_gland_cells_Schmitt2016, A549_ENCODE2012, Liver_cells_Schmitt2016, H1_mesendoderm_cells_Dixon2015, Endothelial_of_hepatic_sinusoid_cells_ENCODE2012, Germinal_zone_neurons_Won2016, Left_ventricle_cells_Schmitt2016, GM12878_Schmitt2016, IMR90_Jin2013, H1_hESCs_Dixon2015, Bladder_cells_Schmitt2016…	14.0, 5.5, 5.0, 13.0, 2.0, 4.5, 10.0, 14.5, 11.5, 12.67, 4.0, 9.5, 4.0, 11.5, 1.5, 11.25, 3.5, 2.5, 9.5, 9.0, 6.5, 1.0, 8.5, 5.5, 3.5, 5.0, 10.0, 6.0, 6.0, 3.0, 3.0, 1.5, 5.5, 7.5, 1.5, 1.5, 2.5, 1.0, 1.0, 0.67, 2.5, 1.5, 3.0, 1.0, 1.0, 0.5, 1.0, 0.5, 2.78, 12.17, 2.67, 3.43, 5.0, 16.0, 1.5, 4.0, 3.8, 16.0, 2.0, 4.0, 2.33, 2.0, 1.67, 3.0, 2.0, 1.0, 2.5	52.9926	Cells_EBV-transformed_lymphocytes	148.709	Pancreas	14.207
rs77945659	ENSG00000164754.14	RAD21	Skin_Not_Sun_Exposed_Suprapubic	0.00790946	-0.244622	-0.326922	-0.158809	0.142166	Cis	317.47	1.11386e-07	chr8	116892842	T	G	chr8	116845935	116874423	18419	H1_mesenchymal_stem_cells_Dixon2015, RPMI7951_ENCODE2012, H1_hESCs_Dixon2012, HepG2_ENCODE2012, Adrenal_gland_cells_Schmitt2016, A549_ENCODE2012, Liver_cells_Schmitt2016, H1_mesendoderm_cells_Dixon2015, Endothelial_of_hepatic_sinusoid_cells_ENCODE2012, Germinal_zone_neurons_Won2016, Left_ventricle_cells_Schmitt2016, GM12878_Schmitt2016, IMR90_Jin2013, H1_hESCs_Dixon2015, Bladder_cells_Schmitt2016…	14.0, 5.5, 5.0, 13.0, 2.0, 4.5, 10.0, 14.5, 11.5, 12.67, 4.0, 9.5, 4.0, 11.5, 1.5, 11.25, 3.5, 2.5, 9.5, 9.0, 6.5, 1.0, 8.5, 5.5, 3.5, 5.0, 10.0, 6.0, 6.0, 3.0, 3.0, 1.5, 5.5, 7.5, 1.5, 1.5, 2.5, 1.0, 1.0, 0.67, 2.5, 1.5, 3.0, 1.0, 1.0, 0.5, 1.0, 0.5, 9.0, 1.62, 10.17, 2.43, 1.5, 1.8, 6.0, 11.5, 1.5, 2.5, 1.0, 1.86, 3.33, 1.0, 2.0, 3.0, 2.5, 3.5, 0.67	52.9926	Cells_EBV-transformed_lymphocytes	148.709	Pancreas	14.207
rs3020143	ENSG00000164754.14	RAD21	Skin_Not_Sun_Exposed_Suprapubic	1.51301e-05	-0.209089	-0.256558	-0.155684	0.355899	Cis	317.47	9.20754e-11	chr8	116892914	T	C	chr8	116845935	116874423	18491	H1_mesenchymal_stem_cells_Dixon2015, RPMI7951_ENCODE2012, H1_hESCs_Dixon2012, HepG2_ENCODE2012, Adrenal_gland_cells_Schmitt2016, A549_ENCODE2012, Liver_cells_Schmitt2016, H1_mesendoderm_cells_Dixon2015, Endothelial_of_hepatic_sinusoid_cells_ENCODE2012, Germinal_zone_neurons_Won2016, Left_ventricle_cells_Schmitt2016, GM12878_Schmitt2016, IMR90_Jin2013, H1_hESCs_Dixon2015, Bladder_cells_Schmitt2016…	14.0, 5.5, 5.0, 13.0, 2.0, 4.5, 10.0, 14.5, 11.5, 12.67, 4.0, 9.5, 4.0, 11.5, 1.5, 11.25, 3.5, 2.5, 9.5, 9.0, 6.5, 1.0, 8.5, 5.5, 3.5, 5.0, 10.0, 6.0, 6.0, 3.0, 3.0, 1.5, 5.5, 7.5, 1.5, 1.5, 2.5, 1.0, 1.0, 0.67, 2.5, 1.5, 3.0, 1.0, 1.0, 0.5, 1.0, 0.5, 9.0, 1.62, 10.17, 2.43, 1.5, 1.8, 6.0, 11.5, 1.5, 2.5, 1.0, 1.86, 3.33, 1.0, 2.0, 3.0, 2.5, 3.5, 0.67	52.9926	Cells_EBV-transformed_lymphocytes	148.709	Pancreas	14.207
rs76867267	ENSG00000164754.14	RAD21	Skin_Not_Sun_Exposed_Suprapubic	0.00790946	-0.244622	-0.325816	-0.166987	0.142166	Cis	317.47	1.11386e-07	chr8	116893005	C	A	chr8	116845935	116874423	18582	H1_mesenchymal_stem_cells_Dixon2015, RPMI7951_ENCODE2012, H1_hESCs_Dixon2012, HepG2_ENCODE2012, Adrenal_gland_cells_Schmitt2016, A549_ENCODE2012, Liver_cells_Schmitt2016, H1_mesendoderm_cells_Dixon2015, Endothelial_of_hepatic_sinusoid_cells_ENCODE2012, Germinal_zone_neurons_Won2016, Left_ventricle_cells_Schmitt2016, GM12878_Schmitt2016, IMR90_Jin2013, H1_hESCs_Dixon2015, Bladder_cells_Schmitt2016…	14.0, 5.5, 5.0, 13.0, 2.0, 4.5, 10.0, 14.5, 11.5, 12.67, 4.0, 9.5, 4.0, 11.5, 1.5, 11.25, 3.5, 2.5, 9.5, 9.0, 6.5, 1.0, 8.5, 5.5, 3.5, 5.0, 10.0, 6.0, 6.0, 3.0, 3.0, 1.5, 5.5, 7.5, 1.5, 1.5, 2.5, 1.0, 1.0, 0.67, 2.5, 1.5, 3.0, 1.0, 1.0, 0.5, 1.0, 0.5, 9.0, 1.62, 10.17, 2.43, 1.5, 1.8, 6.0, 11.5, 1.5, 2.5, 1.0, 1.86, 3.33, 1.0, 2.0, 3.0, 2.5, 3.5, 0.67	52.9926	Cells_EBV-transformed_lymphocytes	148.709	Pancreas	14.207
rs78377245	ENSG00000164754.14	RAD21	Skin_Not_Sun_Exposed_Suprapubic	0.00790946	-0.244622	-0.323328	-0.165464	0.142166	Cis	305.62	1.11386e-07	chr8	116893694	G	C	chr8	116845935	116874423	19271	H1_mesenchymal_stem_cells_Dixon2015, RPMI7951_ENCODE2012, H1_hESCs_Dixon2012, HepG2_ENCODE2012, Adrenal_gland_cells_Schmitt2016, A549_ENCODE2012, Liver_cells_Schmitt2016, H1_mesendoderm_cells_Dixon2015, Endothelial_of_hepatic_sinusoid_cells_ENCODE2012, Germinal_zone_neurons_Won2016, Left_ventricle_cells_Schmitt2016, GM12878_Schmitt2016, IMR90_Jin2013, H1_hESCs_Dixon2015, Bladder_cells_Schmitt2016…	14.0, 5.5, 5.0, 13.0, 2.0, 4.5, 10.0, 14.5, 11.5, 12.67, 4.0, 9.5, 4.0, 11.5, 1.5, 11.25, 3.5, 2.5, 9.5, 9.0, 6.5, 1.0, 8.5, 5.5, 3.5, 5.0, 10.0, 6.0, 6.0, 3.0, 3.0, 1.5, 5.5, 7.5, 1.5, 1.5, 2.5, 1.0, 1.0, 0.67, 2.5, 1.5, 3.0, 1.0, 1.0, 0.5, 1.0, 0.5, 3.12, 3.86, 2.7, 9.33, 11.5, 9.0, 1.0, 0.62, 2.0, 1.0, 1.0, 2.5, 2.0, 2.4, 1.67, 1.0, 0.33	52.9926	Cells_EBV-transformed_lymphocytes	148.709	Pancreas	14.207
rs2921769	ENSG00000164754.14	RAD21	Skin_Not_Sun_Exposed_Suprapubic	5.70089e-06	-0.2019	-0.256803	-0.157165	0.485493	Cis	305.62	3.15706e-11	chr8	116893804	T	C	chr8	116845935	116874423	19381	H1_mesenchymal_stem_cells_Dixon2015, RPMI7951_ENCODE2012, H1_hESCs_Dixon2012, HepG2_ENCODE2012, Adrenal_gland_cells_Schmitt2016, A549_ENCODE2012, Liver_cells_Schmitt2016, H1_mesendoderm_cells_Dixon2015, Endothelial_of_hepatic_sinusoid_cells_ENCODE2012, Germinal_zone_neurons_Won2016, Left_ventricle_cells_Schmitt2016, GM12878_Schmitt2016, IMR90_Jin2013, H1_hESCs_Dixon2015, Bladder_cells_Schmitt2016…	14.0, 5.5, 5.0, 13.0, 2.0, 4.5, 10.0, 14.5, 11.5, 12.67, 4.0, 9.5, 4.0, 11.5, 1.5, 11.25, 3.5, 2.5, 9.5, 9.0, 6.5, 1.0, 8.5, 5.5, 3.5, 5.0, 10.0, 6.0, 6.0, 3.0, 3.0, 1.5, 5.5, 7.5, 1.5, 1.5, 2.5, 1.0, 1.0, 0.67, 2.5, 1.5, 3.0, 1.0, 1.0, 0.5, 1.0, 0.5, 3.12, 3.86, 2.7, 9.33, 11.5, 9.0, 1.0, 0.62, 2.0, 1.0, 1.0, 2.5, 2.0, 2.4, 1.67, 1.0, 0.33	52.9926	Cells_EBV-transformed_lymphocytes	148.709	Pancreas	14.207
rs76810094	ENSG00000164754.14	RAD21	Skin_Not_Sun_Exposed_Suprapubic	0.00790946	-0.244622	-0.323712	-0.166374	0.142166	Cis	305.62	1.11386e-07	chr8	116894015	C	T	chr8	116845935	116874423	19592	H1_mesenchymal_stem_cells_Dixon2015, RPMI7951_ENCODE2012, H1_hESCs_Dixon2012, HepG2_ENCODE2012, Adrenal_gland_cells_Schmitt2016, A549_ENCODE2012, Liver_cells_Schmitt2016, H1_mesendoderm_cells_Dixon2015, Endothelial_of_hepatic_sinusoid_cells_ENCODE2012, Germinal_zone_neurons_Won2016, Left_ventricle_cells_Schmitt2016, GM12878_Schmitt2016, IMR90_Jin2013, H1_hESCs_Dixon2015, Bladder_cells_Schmitt2016…	14.0, 5.5, 5.0, 13.0, 2.0, 4.5, 10.0, 14.5, 11.5, 12.67, 4.0, 9.5, 4.0, 11.5, 1.5, 11.25, 3.5, 2.5, 9.5, 9.0, 6.5, 1.0, 8.5, 5.5, 3.5, 5.0, 10.0, 6.0, 6.0, 3.0, 3.0, 1.5, 5.5, 7.5, 1.5, 1.5, 2.5, 1.0, 1.0, 0.67, 2.5, 1.5, 3.0, 1.0, 1.0, 0.5, 1.0, 0.5, 3.12, 3.86, 2.7, 9.33, 11.5, 9.0, 1.0, 0.62, 2.0, 1.0, 1.0, 2.5, 2.0, 2.4, 1.67, 1.0, 0.33	52.9926	Cells_EBV-transformed_lymphocytes	148.709	Pancreas	14.207
rs77501156	ENSG00000164754.14	RAD21	Skin_Not_Sun_Exposed_Suprapubic	0.00805373	-0.239869	-0.313976	-0.159839	0.141199	Cis	296.02	1.14197e-07	chr8	116895011	T	C	chr8	116845935	116874423	20588	H1_mesenchymal_stem_cells_Dixon2015, RPMI7951_ENCODE2012, H1_hESCs_Dixon2012, HepG2_ENCODE2012, Adrenal_gland_cells_Schmitt2016, A549_ENCODE2012, Liver_cells_Schmitt2016, H1_mesendoderm_cells_Dixon2015, Endothelial_of_hepatic_sinusoid_cells_ENCODE2012, Germinal_zone_neurons_Won2016, Left_ventricle_cells_Schmitt2016, GM12878_Schmitt2016, IMR90_Jin2013, H1_hESCs_Dixon2015, Bladder_cells_Schmitt2016…	14.0, 5.5, 5.0, 13.0, 2.0, 4.5, 10.0, 14.5, 11.5, 12.67, 4.0, 9.5, 4.0, 11.5, 1.5, 11.25, 3.5, 2.5, 9.5, 9.0, 6.5, 1.0, 8.5, 5.5, 3.5, 5.0, 10.0, 6.0, 6.0, 3.0, 3.0, 1.5, 5.5, 7.5, 1.5, 1.5, 2.5, 1.0, 1.0, 0.67, 2.5, 1.5, 3.0, 1.0, 1.0, 0.5, 1.0, 0.5, 1.12, 12.0, 2.57, 2.0, 3.0, 10.17, 0.5, 1.2, 4.0, 0.5, 0.5, 1.87, 1.5, 2.33, 0.67, 1.0, 0.5	52.9926	Cells_EBV-transformed_lymphocytes	148.709	Pancreas	14.207
rs1584222	ENSG00000164754.14	RAD21	Skin_Not_Sun_Exposed_Suprapubic	0.0135074	-0.16737	-0.221325	-0.118054	0.461315	Cis	296.02	2.28516e-07	chr8	116895290	A	C	chr8	116845935	116874423	20867	H1_mesenchymal_stem_cells_Dixon2015, RPMI7951_ENCODE2012, H1_hESCs_Dixon2012, HepG2_ENCODE2012, Adrenal_gland_cells_Schmitt2016, A549_ENCODE2012, Liver_cells_Schmitt2016, H1_mesendoderm_cells_Dixon2015, Endothelial_of_hepatic_sinusoid_cells_ENCODE2012, Germinal_zone_neurons_Won2016, Left_ventricle_cells_Schmitt2016, GM12878_Schmitt2016, IMR90_Jin2013, H1_hESCs_Dixon2015, Bladder_cells_Schmitt2016…	14.0, 5.5, 5.0, 13.0, 2.0, 4.5, 10.0, 14.5, 11.5, 12.67, 4.0, 9.5, 4.0, 11.5, 1.5, 11.25, 3.5, 2.5, 9.5, 9.0, 6.5, 1.0, 8.5, 5.5, 3.5, 5.0, 10.0, 6.0, 6.0, 3.0, 3.0, 1.5, 5.5, 7.5, 1.5, 1.5, 2.5, 1.0, 1.0, 0.67, 2.5, 1.5, 3.0, 1.0, 1.0, 0.5, 1.0, 0.5, 1.12, 12.0, 2.57, 2.0, 3.0, 10.17, 0.5, 1.2, 4.0, 0.5, 0.5, 1.87, 1.5, 2.33, 0.67, 1.0, 0.5	52.9926	Cells_EBV-transformed_lymphocytes	148.709	Pancreas	14.207
rs2921766	ENSG00000164754.14	RAD21	Skin_Not_Sun_Exposed_Suprapubic	8.82624e-05	-0.202146	-0.252049	-0.153023	0.348162	Cis	291.14	6.55295e-10	chr8	116895581	G	A	chr8	116845935	116874423	21158	H1_mesenchymal_stem_cells_Dixon2015, RPMI7951_ENCODE2012, H1_hESCs_Dixon2012, HepG2_ENCODE2012, Adrenal_gland_cells_Schmitt2016, A549_ENCODE2012, Liver_cells_Schmitt2016, H1_mesendoderm_cells_Dixon2015, Endothelial_of_hepatic_sinusoid_cells_ENCODE2012, Germinal_zone_neurons_Won2016, Left_ventricle_cells_Schmitt2016, GM12878_Schmitt2016, IMR90_Jin2013, H1_hESCs_Dixon2015, Bladder_cells_Schmitt2016…	14.0, 5.5, 5.0, 13.0, 2.0, 4.5, 10.0, 14.5, 11.5, 12.67, 4.0, 9.5, 4.0, 11.5, 1.5, 11.25, 3.5, 2.5, 9.5, 9.0, 6.5, 1.0, 8.5, 5.5, 3.5, 5.0, 10.0, 6.0, 6.0, 3.0, 3.0, 1.5, 5.5, 7.5, 1.5, 1.5, 2.5, 1.0, 1.0, 0.67, 2.5, 1.5, 3.0, 1.0, 1.0, 0.5, 1.0, 0.5, 2.04, 8.67, 1.0, 6.5, 9.0, 1.0, 0.5, 1.8, 1.0, 1.0, 1.33, 1.33, 1.33, 1.0, 0.38, 1.0, 0.5, 0.67, 0.5	52.9926	Cells_EBV-transformed_lymphocytes	148.709	Pancreas	14.207
rs1596900	ENSG00000164754.14	RAD21	Skin_Not_Sun_Exposed_Suprapubic	1.87347e-05	-0.208894	-0.258203	-0.157861	0.356867	Cis	285.28	1.16292e-10	chr8	116896025	G	A	chr8	116845935	116874423	21602	H1_mesenchymal_stem_cells_Dixon2015, RPMI7951_ENCODE2012, H1_hESCs_Dixon2012, HepG2_ENCODE2012, Adrenal_gland_cells_Schmitt2016, A549_ENCODE2012, Liver_cells_Schmitt2016, H1_mesendoderm_cells_Dixon2015, Endothelial_of_hepatic_sinusoid_cells_ENCODE2012, Germinal_zone_neurons_Won2016, Left_ventricle_cells_Schmitt2016, GM12878_Schmitt2016, IMR90_Jin2013, H1_hESCs_Dixon2015, Bladder_cells_Schmitt2016…	14.0, 5.5, 5.0, 13.0, 2.0, 4.5, 10.0, 14.5, 11.5, 12.67, 4.0, 9.5, 4.0, 11.5, 1.5, 11.25, 3.5, 2.5, 9.5, 9.0, 6.5, 1.0, 8.5, 5.5, 3.5, 5.0, 10.0, 6.0, 6.0, 3.0, 3.0, 1.5, 5.5, 7.5, 1.5, 1.5, 2.5, 1.0, 1.0, 0.67, 2.5, 1.5, 3.0, 1.0, 1.0, 0.5, 1.0, 0.5, 5.83, 1.14, 10.0, 1.67, 1.17, 0.8, 6.0, 1.0, 1.33, 2.0, 1.0, 0.5, 0.25, 0.17, 0.5, 1.0, 0.33	52.9926	Cells_EBV-transformed_lymphocytes	148.709	Pancreas	14.207
rs1596899	ENSG00000164754.14	RAD21	Skin_Not_Sun_Exposed_Suprapubic	0.0135074	-0.16737	-0.218376	-0.115077	0.461315	Cis	285.28	2.28516e-07	chr8	116896151	A	T	chr8	116845935	116874423	21728	H1_mesenchymal_stem_cells_Dixon2015, RPMI7951_ENCODE2012, H1_hESCs_Dixon2012, HepG2_ENCODE2012, Adrenal_gland_cells_Schmitt2016, A549_ENCODE2012, Liver_cells_Schmitt2016, H1_mesendoderm_cells_Dixon2015, Endothelial_of_hepatic_sinusoid_cells_ENCODE2012, Germinal_zone_neurons_Won2016, Left_ventricle_cells_Schmitt2016, GM12878_Schmitt2016, IMR90_Jin2013, H1_hESCs_Dixon2015, Bladder_cells_Schmitt2016…	14.0, 5.5, 5.0, 13.0, 2.0, 4.5, 10.0, 14.5, 11.5, 12.67, 4.0, 9.5, 4.0, 11.5, 1.5, 11.25, 3.5, 2.5, 9.5, 9.0, 6.5, 1.0, 8.5, 5.5, 3.5, 5.0, 10.0, 6.0, 6.0, 3.0, 3.0, 1.5, 5.5, 7.5, 1.5, 1.5, 2.5, 1.0, 1.0, 0.67, 2.5, 1.5, 3.0, 1.0, 1.0, 0.5, 1.0, 0.5, 5.83, 1.14, 10.0, 1.67, 1.17, 0.8, 6.0, 1.0, 1.33, 2.0, 1.0, 0.5, 0.25, 0.17, 0.5, 1.0, 0.33	52.9926	Cells_EBV-transformed_lymphocytes	148.709	Pancreas	14.207
rs36002754	ENSG00000164754.14	RAD21	Skin_Not_Sun_Exposed_Suprapubic	1.87347e-05	-0.208894	-0.267205	-0.16208	0.356867	Cis	295.8	1.16292e-10	chr8	116896606	T	TC	chr8	116845935	116874423	22183	H1_mesenchymal_stem_cells_Dixon2015, RPMI7951_ENCODE2012, H1_hESCs_Dixon2012, HepG2_ENCODE2012, Adrenal_gland_cells_Schmitt2016, A549_ENCODE2012, Liver_cells_Schmitt2016, H1_mesendoderm_cells_Dixon2015, Endothelial_of_hepatic_sinusoid_cells_ENCODE2012, Germinal_zone_neurons_Won2016, Left_ventricle_cells_Schmitt2016, GM12878_Schmitt2016, IMR90_Jin2013, H1_hESCs_Dixon2015, Bladder_cells_Schmitt2016…	14.0, 5.5, 5.0, 13.0, 2.0, 4.5, 10.0, 14.5, 11.5, 12.67, 4.0, 9.5, 4.0, 11.5, 1.5, 11.25, 3.5, 2.5, 9.5, 9.0, 6.5, 1.0, 8.5, 5.5, 3.5, 5.0, 10.0, 6.0, 6.0, 3.0, 3.0, 1.5, 5.5, 7.5, 1.5, 1.5, 2.5, 1.0, 1.0, 0.67, 2.5, 1.5, 3.0, 1.0, 1.0, 0.5, 1.0, 0.5, 1.96, 11.5, 8.83, 1.83, 5.0, 1.0, 1.33, 1.33, 2.29, 1.0, 1.6, 1.5, 1.0, 0.88, 1.0, 0.17, 2.0, 1.0	52.9926	Cells_EBV-transformed_lymphocytes	148.709	Pancreas	14.207
rs12550385	ENSG00000164754.14	RAD21	Skin_Not_Sun_Exposed_Suprapubic	0.00790946	-0.244622	-0.329822	-0.167619	0.142166	Cis	295.8	1.11386e-07	chr8	116896842	A	G	chr8	116845935	116874423	22419	H1_mesenchymal_stem_cells_Dixon2015, RPMI7951_ENCODE2012, H1_hESCs_Dixon2012, HepG2_ENCODE2012, Adrenal_gland_cells_Schmitt2016, A549_ENCODE2012, Liver_cells_Schmitt2016, H1_mesendoderm_cells_Dixon2015, Endothelial_of_hepatic_sinusoid_cells_ENCODE2012, Germinal_zone_neurons_Won2016, Left_ventricle_cells_Schmitt2016, GM12878_Schmitt2016, IMR90_Jin2013, H1_hESCs_Dixon2015, Bladder_cells_Schmitt2016…	14.0, 5.5, 5.0, 13.0, 2.0, 4.5, 10.0, 14.5, 11.5, 12.67, 4.0, 9.5, 4.0, 11.5, 1.5, 11.25, 3.5, 2.5, 9.5, 9.0, 6.5, 1.0, 8.5, 5.5, 3.5, 5.0, 10.0, 6.0, 6.0, 3.0, 3.0, 1.5, 5.5, 7.5, 1.5, 1.5, 2.5, 1.0, 1.0, 0.67, 2.5, 1.5, 3.0, 1.0, 1.0, 0.5, 1.0, 0.5, 1.96, 11.5, 8.83, 1.83, 5.0, 1.0, 1.33, 1.33, 2.29, 1.0, 1.6, 1.5, 1.0, 0.88, 1.0, 0.17, 2.0, 1.0	52.9926	Cells_EBV-transformed_lymphocytes	148.709	Pancreas	14.207
rs1374295	ENSG00000164754.14	RAD21	Skin_Not_Sun_Exposed_Suprapubic	3.19045e-05	-0.204418	-0.260904	-0.153729	0.359768	Cis	180.17	2.01923e-10	chr8	116901727	A	C	chr8	116845935	116874423	27304	H1_hESCs_Dixon2015, H1_mesendoderm_cells_Dixon2015, Hippocampus_cells_Schmitt2016, Cortical_plate_neurons_Won2016, NCI-H460_ENCODE2012, A549_ENCODE2012, HepG2_ENCODE2012, T_cells_of_acute_lymphoblastic_leukemia_Kloetgen2019, Dorsolateral_prefrontal_cortex_cells_Schmitt2016, G401_ENCODE2012, IMR90_Jin2013, SK-N-MC_ENCODE2012, Left_ventricle_cells_Schmitt2016, Germinal_zone_neurons_Won2016, SK-MEL-…	11.0, 10.5, 1.0, 6.33, 3.0, 2.5, 13.0, 6.0, 1.0, 4.0, 2.5, 2.0, 4.0, 8.67, 5.0, 7.5, 3.0, 2.5, 1.0, 2.0, 11.0, 8.0, 7.5, 4.5, 10.25, 4.5, 4.0, 4.0, 2.5, 2.0, 5.0, 2.0, 0.5, 1.0, 1.0, 1.5, 1.5, 3.0, 0.5, 0.5, 0.25, 1.0, 0.5, 0.33, 1.0, 2.17, 0.39, 1.0, 0.25, 0.17, 0.4, 0.12, 1.0, 0.33	52.9926	Cells_EBV-transformed_lymphocytes	148.709	Pancreas	14.207
rs2921755	ENSG00000164754.14	RAD21	Skin_Not_Sun_Exposed_Suprapubic	0.0028052	-0.189447	-0.24174	-0.133325	0.367505	Cis	209.76	3.41424e-08	chr8	116903318	A	G	chr8	116845935	116874423	28895	H1_hESCs_Dixon2015, H1_mesendoderm_cells_Dixon2015, Hippocampus_cells_Schmitt2016, Cortical_plate_neurons_Won2016, NCI-H460_ENCODE2012, A549_ENCODE2012, HepG2_ENCODE2012, T_cells_of_acute_lymphoblastic_leukemia_Kloetgen2019, Dorsolateral_prefrontal_cortex_cells_Schmitt2016, G401_ENCODE2012, IMR90_Jin2013, SK-N-MC_ENCODE2012, Left_ventricle_cells_Schmitt2016, Germinal_zone_neurons_Won2016, SK-MEL-…	11.0, 10.5, 1.0, 6.33, 3.0, 2.5, 13.0, 6.0, 1.0, 4.0, 2.5, 2.0, 4.0, 8.67, 5.0, 7.5, 3.0, 2.5, 1.0, 2.0, 11.0, 8.0, 7.5, 4.5, 10.25, 4.5, 4.0, 4.0, 2.5, 2.0, 5.0, 2.0, 0.5, 1.0, 1.0, 1.5, 1.5, 3.0, 0.5, 0.5, 0.25, 1.0, 0.5, 0.33, 1.0, 1.71, 1.13, 6.33, 1.67, 5.0, 8.0, 1.5, 1.67, 1.0, 0.75, 1.0, 1.33, 1.5, 0.5, 1.0, 0.33, 1.0	52.9926	Cells_EBV-transformed_lymphocytes	148.709	Pancreas	14.207
rs1548063	ENSG00000164754.14	RAD21	Skin_Not_Sun_Exposed_Suprapubic	0.0344238	-0.179876	-0.239052	-0.119887	0.306576	Cis	187.44	7.03881e-07	chr8	116903675	A	G	chr8	116845935	116874423	29252	H1_hESCs_Dixon2015, H1_mesendoderm_cells_Dixon2015, Hippocampus_cells_Schmitt2016, Cortical_plate_neurons_Won2016, NCI-H460_ENCODE2012, A549_ENCODE2012, HepG2_ENCODE2012, T_cells_of_acute_lymphoblastic_leukemia_Kloetgen2019, Dorsolateral_prefrontal_cortex_cells_Schmitt2016, G401_ENCODE2012, IMR90_Jin2013, SK-N-MC_ENCODE2012, Left_ventricle_cells_Schmitt2016, Germinal_zone_neurons_Won2016, SK-MEL-…	11.0, 10.5, 1.0, 6.33, 3.0, 2.5, 13.0, 6.0, 1.0, 4.0, 2.5, 2.0, 4.0, 8.67, 5.0, 7.5, 3.0, 2.5, 1.0, 2.0, 11.0, 8.0, 7.5, 4.5, 10.25, 4.5, 4.0, 4.0, 2.5, 2.0, 5.0, 2.0, 0.5, 1.0, 1.0, 1.5, 1.5, 3.0, 0.5, 0.5, 0.25, 1.0, 0.5, 0.33, 1.0, 1.5, 3.0, 0.52, 0.71, 0.33, 2.0, 0.25, 0.33, 0.17, 0.5, 0.62, 1.0, 1.0, 0.67, 0.5	52.9926	Cells_EBV-transformed_lymphocytes	148.709	Pancreas	14.207
rs720132	ENSG00000164754.14	RAD21	Skin_Not_Sun_Exposed_Suprapubic	0.0134893	-0.179412	-0.231998	-0.117264	0.384913	Cis	189.8	2.26568e-07	chr8	116903996	T	C	chr8	116845935	116874423	29573	H1_hESCs_Dixon2015, H1_mesendoderm_cells_Dixon2015, Hippocampus_cells_Schmitt2016, Cortical_plate_neurons_Won2016, NCI-H460_ENCODE2012, A549_ENCODE2012, HepG2_ENCODE2012, T_cells_of_acute_lymphoblastic_leukemia_Kloetgen2019, Dorsolateral_prefrontal_cortex_cells_Schmitt2016, G401_ENCODE2012, IMR90_Jin2013, SK-N-MC_ENCODE2012, Left_ventricle_cells_Schmitt2016, Germinal_zone_neurons_Won2016, SK-MEL-…	11.0, 10.5, 1.0, 6.33, 3.0, 2.5, 13.0, 6.0, 1.0, 4.0, 2.5, 2.0, 4.0, 8.67, 5.0, 7.5, 3.0, 2.5, 1.0, 2.0, 11.0, 8.0, 7.5, 4.5, 10.25, 4.5, 4.0, 4.0, 2.5, 2.0, 5.0, 2.0, 0.5, 1.0, 1.0, 1.5, 1.5, 3.0, 0.5, 0.5, 0.25, 1.0, 0.5, 0.33, 1.0, 0.83, 0.5, 1.0, 2.0, 0.62, 0.75, 6.0, 1.0, 0.67, 1.0, 0.43, 0.17, 0.5	52.9926	Cells_EBV-transformed_lymphocytes	148.709	Pancreas	14.207
rs3020152	ENSG00000164754.14	RAD21	Skin_Not_Sun_Exposed_Suprapubic	0.00294567	-0.183231	-0.236184	-0.12802	0.405222	Cis	211.63	3.67485e-08	chr8	116904231	C	A	chr8	116845935	116874423	29808	H1_hESCs_Dixon2015, H1_mesendoderm_cells_Dixon2015, Hippocampus_cells_Schmitt2016, Cortical_plate_neurons_Won2016, NCI-H460_ENCODE2012, A549_ENCODE2012, HepG2_ENCODE2012, T_cells_of_acute_lymphoblastic_leukemia_Kloetgen2019, Dorsolateral_prefrontal_cortex_cells_Schmitt2016, G401_ENCODE2012, IMR90_Jin2013, SK-N-MC_ENCODE2012, Left_ventricle_cells_Schmitt2016, Germinal_zone_neurons_Won2016, SK-MEL-…	11.0, 10.5, 1.0, 6.33, 3.0, 2.5, 13.0, 6.0, 1.0, 4.0, 2.5, 2.0, 4.0, 8.67, 5.0, 7.5, 3.0, 2.5, 1.0, 2.0, 11.0, 8.0, 7.5, 4.5, 10.25, 4.5, 4.0, 4.0, 2.5, 2.0, 5.0, 2.0, 0.5, 1.0, 1.0, 1.5, 1.5, 3.0, 0.5, 0.5, 0.25, 1.0, 0.5, 0.33, 1.0, 0.5, 1.67, 1.61, 1.0, 1.8, 9.33, 1.14, 5.5, 0.5, 1.33, 1.67, 2.0, 6.0, 0.5, 0.25, 1.0, 1.5	52.9926	Cells_EBV-transformed_lymphocytes	148.709	Pancreas	14.207
rs1838838	ENSG00000164754.14	RAD21	Skin_Not_Sun_Exposed_Suprapubic	0.0107299	-0.18339	-0.244587	-0.127089	0.332359	Cis	211.63	1.7108e-07	chr8	116904695	T	G	chr8	116845935	116874423	30272	H1_hESCs_Dixon2015, H1_mesendoderm_cells_Dixon2015, Hippocampus_cells_Schmitt2016, Cortical_plate_neurons_Won2016, NCI-H460_ENCODE2012, A549_ENCODE2012, HepG2_ENCODE2012, T_cells_of_acute_lymphoblastic_leukemia_Kloetgen2019, Dorsolateral_prefrontal_cortex_cells_Schmitt2016, G401_ENCODE2012, IMR90_Jin2013, SK-N-MC_ENCODE2012, Left_ventricle_cells_Schmitt2016, Germinal_zone_neurons_Won2016, SK-MEL-…	11.0, 10.5, 1.0, 6.33, 3.0, 2.5, 13.0, 6.0, 1.0, 4.0, 2.5, 2.0, 4.0, 8.67, 5.0, 7.5, 3.0, 2.5, 1.0, 2.0, 11.0, 8.0, 7.5, 4.5, 10.25, 4.5, 4.0, 4.0, 2.5, 2.0, 5.0, 2.0, 0.5, 1.0, 1.0, 1.5, 1.5, 3.0, 0.5, 0.5, 0.25, 1.0, 0.5, 0.33, 1.0, 0.5, 1.67, 1.61, 1.0, 1.8, 9.33, 1.14, 5.5, 0.5, 1.33, 1.67, 2.0, 6.0, 0.5, 0.25, 1.0, 1.5	52.9926	Cells_EBV-transformed_lymphocytes	148.709	Pancreas	14.207
rs2921736	ENSG00000164754.14	RAD21	Esophagus_Muscularis	0.00965023	-0.199379	-0.263134	-0.147986	0.245161	Cis	201.57	1.43881e-07	chr8	116919448	T	C	chr8	116845935	116874423	45025	Cortical_plate_neurons_Won2016, Endothelial_of_hepatic_sinusoid_cells_ENCODE2012, Endometrial_microvascular_endothelial_cells_ENCODE2012, H1_trophectoderm_cells_Dixon2015, H1_mesenchymal_stem_cells_Dixon2015, Hippocampus_cells_Schmitt2016, HepG2_ENCODE2012, Liver_cells_Schmitt2016, H1_hESCs_Dixon2015, Brain_astrocyte_ENCODE2012, Adrenal_gland_cells_Schmitt2016, H1_mesendoderm_cells_Dixon2015, T_c…	7.33, 7.5, 0.5, 2.0, 13.0, 3.0, 5.5, 7.0, 8.5, 5.5, 4.0, 13.0, 5.0, 4.0, 4.0, 3.5, 3.0, 5.0, 3.75, 3.0, 2.0, 2.0, 3.0, 5.5, 1.0, 2.0, 9.67, 5.0, 3.0, 4.0, 5.0, 1.0, 1.0, 0.67, 1.5, 0.25, 0.5, 7.0, 2.5, 1.5, 0.5, 0.5, 1.0, 1.0, 2.67, 1.5, 1.0, 6.0, 1.35, 1.14, 1.5, 6.0, 0.67, 5.5, 0.62, 1.0, 1.12, 0.5, 1.5, 0.33	99.3884	Cells_EBV-transformed_lymphocytes	148.709	Pancreas	14.207
rs2921735	ENSG00000164754.14	RAD21	Esophagus_Muscularis	0.0106367	-0.198605	-0.256784	-0.141515	0.246237	Cis	193.02	1.68938e-07	chr8	116921277	T	C	chr8	116845935	116874423	46854	Cortical_plate_neurons_Won2016, Endothelial_of_hepatic_sinusoid_cells_ENCODE2012, Endometrial_microvascular_endothelial_cells_ENCODE2012, H1_trophectoderm_cells_Dixon2015, H1_mesenchymal_stem_cells_Dixon2015, Hippocampus_cells_Schmitt2016, HepG2_ENCODE2012, Liver_cells_Schmitt2016, H1_hESCs_Dixon2015, Brain_astrocyte_ENCODE2012, Adrenal_gland_cells_Schmitt2016, H1_mesendoderm_cells_Dixon2015, T_c…	7.33, 7.5, 0.5, 2.0, 13.0, 3.0, 5.5, 7.0, 8.5, 5.5, 4.0, 13.0, 5.0, 4.0, 4.0, 3.5, 3.0, 5.0, 3.75, 3.0, 2.0, 2.0, 3.0, 5.5, 1.0, 2.0, 9.67, 5.0, 3.0, 4.0, 5.0, 1.0, 1.0, 0.67, 1.5, 0.25, 0.5, 7.0, 2.5, 1.5, 0.5, 0.5, 1.0, 1.0, 0.62, 1.4, 5.83, 3.0, 1.25, 0.91, 3.0, 2.67, 0.67, 0.67, 0.5, 1.0, 0.5, 0.67, 0.5, 0.67	99.3884	Cells_EBV-transformed_lymphocytes	148.709	Pancreas	14.207
rs2921734	ENSG00000164754.14	RAD21	Esophagus_Muscularis	0.0106367	-0.198605	-0.262908	-0.144047	0.246237	Cis	193.02	1.68938e-07	chr8	116922111	G	A	chr8	116845935	116874423	47688	Cortical_plate_neurons_Won2016, Endothelial_of_hepatic_sinusoid_cells_ENCODE2012, Endometrial_microvascular_endothelial_cells_ENCODE2012, H1_trophectoderm_cells_Dixon2015, H1_mesenchymal_stem_cells_Dixon2015, Hippocampus_cells_Schmitt2016, HepG2_ENCODE2012, Liver_cells_Schmitt2016, H1_hESCs_Dixon2015, Brain_astrocyte_ENCODE2012, Adrenal_gland_cells_Schmitt2016, H1_mesendoderm_cells_Dixon2015, T_c…	7.33, 7.5, 0.5, 2.0, 13.0, 3.0, 5.5, 7.0, 8.5, 5.5, 4.0, 13.0, 5.0, 4.0, 4.0, 3.5, 3.0, 5.0, 3.75, 3.0, 2.0, 2.0, 3.0, 5.5, 1.0, 2.0, 9.67, 5.0, 3.0, 4.0, 5.0, 1.0, 1.0, 0.67, 1.5, 0.25, 0.5, 7.0, 2.5, 1.5, 0.5, 0.5, 1.0, 1.0, 0.62, 1.4, 5.83, 3.0, 1.25, 0.91, 3.0, 2.67, 0.67, 0.67, 0.5, 1.0, 0.5, 0.67, 0.5, 0.67	99.3884	Cells_EBV-transformed_lymphocytes	148.709	Pancreas	14.207
rs7016263	ENSG00000164754.14	RAD21	Esophagus_Muscularis	0.00965023	-0.199379	-0.26403	-0.142402	0.245161	Cis	118.3	1.43881e-07	chr8	116923236	C	T	chr8	116845935	116874423	48813	Cortical_plate_neurons_Won2016, Panc1_ENCODE2012, H1_hESCs_Dixon2015, H1_mesenchymal_stem_cells_Dixon2015, H1_mesendoderm_cells_Dixon2015, Germinal_zone_neurons_Won2016, SK-N-MC_ENCODE2012, H1_hESCs_Dixon2012, Liver_cells_Schmitt2016, H1_hESCs_Jin2013, H1_trophectoderm_cells_Dixon2015, HepG2_ENCODE2012, GM12878_Rao2014, GM12878_Schmitt2016, NCI-H460_ENCODE2012, SK-MEL-5_ENCODE2012, G401_ENCODE201…	4.33, 3.0, 7.0, 8.5, 9.5, 6.33, 2.0, 3.0, 7.0, 5.0, 1.5, 0.5, 1.75, 3.5, 1.5, 2.0, 1.5, 1.5, 2.5, 6.5, 3.0, 1.0, 1.5, 2.5, 2.0, 4.5, 1.5, 0.25, 0.67, 2.0, 2.0, 1.0, 1.0, 1.0, 0.5, 0.48, 0.67, 3.5, 1.0, 0.62, 0.83, 0.67, 3.5, 0.29, 0.2, 0.5, 2.0, 0.38, 0.33, 0.5	99.3884	Cells_EBV-transformed_lymphocytes	148.709	Pancreas	14.207
rs2921727	ENSG00000164754.14	RAD21	Esophagus_Muscularis	0.0106367	-0.200754	-0.265239	-0.143776	0.244086	Cis	145.13	1.68946e-07	chr8	116925465	C	T	chr8	116845935	116874423	51042	DLD1_ENCODE2012, SK-N-MC_ENCODE2012, H1_hESCs_Dixon2015, Germinal_zone_neurons_Won2016, H1_mesenchymal_stem_cells_Dixon2015, SK-MEL-5_ENCODE2012, Cortical_plate_neurons_Won2016, H1_mesendoderm_cells_Dixon2015, T_cells_of_acute_lymphoblastic_leukemia_Kloetgen2019, GM12878_Rao2014, G401_ENCODE2012, IMR90_Jin2013, Panc1_ENCODE2012, Right_ventricle_cells_Schmitt2016, H1_neuronal_progenitor_cells_Dixo…	2.0, 1.5, 12.5, 8.67, 11.0, 3.5, 4.0, 10.5, 6.0, 3.75, 3.0, 2.0, 1.5, 2.5, 2.5, 1.0, 1.0, 7.5, 6.0, 5.0, 4.0, 0.5, 12.0, 1.5, 1.0, 0.33, 4.5, 6.0, 2.0, 2.5, 1.0, 3.5, 1.0, 1.5, 1.0, 1.0, 0.5, 2.0, 0.5, 1.0, 2.0, 0.17, 0.17, 0.04	99.3884	Cells_EBV-transformed_lymphocytes	148.709	Pancreas	14.207
rs35396077	ENSG00000164754.14	RAD21	Esophagus_Muscularis	0.0493326	-0.1927	-0.248768	-0.131547	0.221505	Cis	174.65	1.1078e-06	chr8	116933425	T	C	chr8	116845935	116874423	59002	H1_hESCs_Dixon2015, GM12878_Schmitt2016, GM12878_Rao2014, Peripheral_blood_T_cells_Kloetgen2019, Brain_pericyte_ENCODE2012, H1_hESCs_Dixon2012, H1_mesenchymal_stem_cells_Dixon2015, T47D_ENCODE2012, Endothelial_of_hepatic_sinusoid_cells_ENCODE2012, Ovary_cells_Schmitt2016, H1_mesendoderm_cells_Dixon2015, A549_ENCODE2012, RPMI7951_ENCODE2012, IMR90_Jin2013, T_cells_of_acute_lymphoblastic_leukemia_K…	8.0, 3.5, 6.5, 4.0, 1.0, 4.0, 9.0, 2.5, 9.0, 2.0, 7.5, 1.5, 2.0, 2.17, 4.0, 1.0, 7.0, 7.67, 1.5, 2.0, 5.0, 1.5, 3.0, 0.5, 4.67, 2.0, 0.5, 7.0, 4.0, 1.5, 3.0, 3.0, 4.5, 5.0, 0.67, 2.5, 2.0, 4.0, 0.5, 1.0, 0.5, 0.5, 7.0, 1.2, 1.0, 1.13, 0.67, 0.57, 9.0, 2.33, 3.0, 0.38, 1.0, 1.0, 0.5, 0.38, 0.5, 1.0, 1.0, 0.33	99.3884	Cells_EBV-transformed_lymphocytes	148.709	Pancreas	14.207
rs111596588	ENSG00000164754.14	RAD21	Artery_Tibial	3.86985e-05	-0.230191	-0.291904	-0.162087	0.493151	Cis	551.2	2.59052e-10	chr8	116865436	T	TA	chr8	116845935	116874423	0	Endothelial_of_hepatic_sinusoid_cells_ENCODE2012, GM12878_Rao2014, H1_mesenchymal_stem_cells_Dixon2015, RPMI7951_ENCODE2012, Spleen_cells_Schmitt2016, Left_ventricle_cells_Schmitt2016, H1_neuronal_progenitor_cells_Dixon2015, Germinal_zone_neurons_Won2016, ACHN_ENCODE2012, GM12878_Schmitt2016, Right_ventricle_cells_Schmitt2016, Caki2_ENCODE2012, H1_hESCs_Dixon2012, Hippocampus_cells_Schmitt2016, T…	11.0, 9.25, 16.0, 8.0, 7.0, 10.0, 5.0, 15.0, 3.5, 12.0, 4.0, 8.0, 9.5, 8.0, 8.0, 10.0, 9.0, 7.67, 2.0, 4.67, 3.0, 14.0, 14.0, 3.5, 6.0, 9.0, 11.0, 5.0, 11.5, 4.0, 14.5, 10.5, 3.5, 10.0, 5.5, 3.0, 5.5, 8.0, 7.0, 2.0, 8.0, 8.0, 13.5, 7.5, 5.5, 7.0, 6.0, 7.0, 2.0, 6.0, 24.67, 11.0, 4.67, 5.67, 7.65, 10.86, 8.5, 4.33, 4.38, 6.5, 6.4, 18.5, 18.0, 3.5, 4.0, 5.0, 11.0, 5.0, 3.0	70.0292	Cells_EBV-transformed_lymphocytes	148.709	Pancreas	14.207
rs55651842	ENSG00000164754.14	RAD21	Artery_Tibial	0.00115973	-0.200185	-0.262097	-0.131962	0.444349	Cis	320.39	1.17862e-08	chr8	116840543	C	G	chr8	116845935	116874423	5392	A549_ENCODE2012, Germinal_zone_neurons_Won2016, Bladder_cells_Schmitt2016, Caki2_ENCODE2012, H1_hESCs_Dixon2015, H1_mesendoderm_cells_Dixon2015, Cortical_plate_neurons_Won2016, G401_ENCODE2012, H1_hESCs_Jin2013, H1_trophectoderm_cells_Dixon2015, DLD1_ENCODE2012, Brain_astrocyte_ENCODE2012, HepG2_ENCODE2012, IMR90_Jin2013, Adrenal_gland_cells_Schmitt2016, T_cells_of_acute_lymphoblastic_leukemia_Kl…	2.0, 11.67, 2.5, 4.5, 12.0, 14.5, 8.33, 5.5, 10.0, 4.0, 2.5, 7.5, 7.0, 4.0, 2.0, 6.0, 14.0, 10.5, 5.0, 6.5, 4.5, 4.5, 1.75, 10.0, 6.0, 2.0, 2.0, 3.5, 4.0, 4.0, 1.5, 7.0, 4.0, 5.5, 9.0, 3.0, 4.5, 1.0, 1.0, 2.0, 0.5, 0.5, 0.5, 0.5, 0.5, 14.17, 4.91, 13.5, 1.88, 5.0, 3.17, 3.38, 4.0, 3.0, 4.6, 11.0, 3.0, 4.71, 2.5, 1.33, 7.0, 4.0, 5.0, 1.0	70.0292	Cells_EBV-transformed_lymphocytes	148.709	Pancreas	14.207
rs1111277	ENSG00000164754.14	RAD21	Artery_Tibial	0.00272377	-0.191636	-0.256959	-0.132317	0.449486	Cis	343.4	3.20164e-08	chr8	116841534	G	C	chr8	116845935	116874423	4401	A549_ENCODE2012, Lung_cells_Schmitt2016, Cortical_plate_neurons_Won2016, GM12878_Schmitt2016, H1_hESCs_Dixon2015, H1_mesenchymal_stem_cells_Dixon2015, Right_ventricle_cells_Schmitt2016, T47D_ENCODE2012, H1_hESCs_Jin2013, Brain_microvascular_endothelial_cells_ENCODE2012, GM12878_Rao2014, Germinal_zone_neurons_Won2016, NCI-H460_ENCODE2012, H1_mesendoderm_cells_Dixon2015, Endothelial_of_hepatic_sinu…	3.5, 1.0, 9.33, 7.0, 15.0, 13.5, 2.5, 3.5, 15.0, 1.0, 8.5, 12.0, 3.5, 15.0, 12.0, 9.0, 6.5, 11.5, 1.75, 9.0, 4.5, 7.0, 7.0, 4.0, 1.0, 2.5, 4.0, 3.0, 1.33, 5.0, 9.0, 4.0, 1.0, 2.5, 1.0, 6.5, 4.0, 1.0, 2.0, 3.0, 4.0, 2.0, 2.0, 2.5, 0.5, 1.5, 1.0, 14.83, 15.0, 2.17, 13.0, 3.14, 4.12, 4.26, 2.5, 7.0, 3.0, 0.75, 3.2, 2.0, 4.0, 3.67, 2.0, 6.0, 3.5, 2.33	70.0292	Cells_EBV-transformed_lymphocytes	148.709	Pancreas	14.207
rs16918570	ENSG00000164754.14	RAD21	Artery_Tibial	5.85831e-05	-0.22731	-0.290955	-0.163701	0.489726	Cis	384.22	4.06423e-10	chr8	116846367	C	CAT	chr8	116845935	116874423	0	Brain_astrocyte_ENCODE2012, H1_mesenchymal_stem_cells_Dixon2015, IMR90_Jin2013, RPMI7951_ENCODE2012, H1_hESCs_Dixon2015, Left_ventricle_cells_Schmitt2016, Panc1_ENCODE2012, GM12878_Rao2014, SK-MEL-5_ENCODE2012, Cortical_plate_neurons_Won2016, H1_hESCs_Jin2013, HepG2_ENCODE2012, H1_mesendoderm_cells_Dixon2015, G401_ENCODE2012, Spleen_cells_Schmitt2016, A549_ENCODE2012, Right_ventricle_cells_Schmit…	9.5, 13.5, 4.5, 4.0, 14.5, 8.0, 4.0, 5.75, 6.5, 8.0, 13.0, 11.5, 13.0, 7.0, 4.0, 2.5, 4.0, 13.0, 4.5, 0.5, 4.0, 2.5, 10.5, 7.0, 8.0, 8.0, 8.0, 8.0, 1.5, 7.0, 7.5, 3.0, 5.0, 2.0, 6.0, 3.0, 1.5, 2.25, 2.5, 1.0, 3.0, 1.0, 1.0, 3.0, 1.0, 2.5, 1.0, 1.0, 0.5, 3.17, 4.96, 5.8, 3.5, 21.17, 21.5, 4.71, 3.38, 2.38, 19.0, 4.33, 7.0, 3.0, 4.5, 3.5, 2.0, 2.0, 2.5, 2.33	70.0292	Cells_EBV-transformed_lymphocytes	148.709	Pancreas	14.207
rs139669353	ENSG00000164754.14	RAD21	Artery_Tibial	0.00199041	-0.196255	-0.255803	-0.131869	0.445205	Cis	471.56	2.20453e-08	chr8	116857797	TATA	T	chr8	116845935	116874423	0	Liver_cells_Schmitt2016, Cortical_plate_neurons_Won2016, Endothelial_of_hepatic_sinusoid_cells_ENCODE2012, H1_mesenchymal_stem_cells_Dixon2015, ACHN_ENCODE2012, Right_ventricle_cells_Schmitt2016, T_cells_of_acute_lymphoblastic_leukemia_Kloetgen2019, SK-MEL-5_ENCODE2012, A549_ENCODE2012, Bladder_cells_Schmitt2016, G401_ENCODE2012, Left_ventricle_cells_Schmitt2016, H1_hESCs_Dixon2015, IMR90_Jin2013…	14.0, 9.67, 12.0, 15.0, 1.5, 4.0, 12.0, 7.0, 4.0, 6.0, 11.0, 8.0, 14.5, 7.0, 4.0, 7.0, 2.0, 16.0, 4.0, 8.75, 14.67, 8.5, 2.75, 9.0, 12.5, 10.5, 5.5, 12.0, 10.5, 4.0, 6.0, 11.5, 2.5, 15.0, 4.5, 7.0, 7.0, 5.5, 3.5, 12.0, 4.67, 3.5, 7.0, 7.0, 1.0, 2.5, 6.0, 1.0, 6.0, 1.5, 8.0, 4.25, 3.33, 18.5, 5.0, 15.67, 4.26, 5.86, 3.4, 3.12, 4.0, 2.33, 3.67, 1.0, 3.5, 6.0, 1.5, 2.67, 3.5	70.0292	Cells_EBV-transformed_lymphocytes	148.709	Pancreas	14.207
rs3020127	ENSG00000164754.14	RAD21	Artery_Tibial	3.86985e-05	-0.230191	-0.295151	-0.164624	0.493151	Cis	574.58	2.59052e-10	chr8	116868416	C	T	chr8	116845935	116874423	0	Endothelial_of_hepatic_sinusoid_cells_ENCODE2012, GM12878_Rao2014, H1_mesenchymal_stem_cells_Dixon2015, RPMI7951_ENCODE2012, Spleen_cells_Schmitt2016, Left_ventricle_cells_Schmitt2016, H1_neuronal_progenitor_cells_Dixon2015, Germinal_zone_neurons_Won2016, ACHN_ENCODE2012, GM12878_Schmitt2016, Right_ventricle_cells_Schmitt2016, Caki2_ENCODE2012, H1_hESCs_Dixon2012, Hippocampus_cells_Schmitt2016, T…	11.0, 9.25, 16.0, 8.0, 7.0, 10.0, 5.0, 15.0, 3.5, 12.0, 4.0, 8.0, 9.5, 8.0, 8.0, 10.0, 9.0, 7.67, 2.0, 4.67, 3.0, 14.0, 14.0, 3.5, 6.0, 9.0, 11.0, 5.0, 11.5, 4.0, 14.5, 10.5, 3.5, 10.0, 5.5, 3.0, 5.5, 8.0, 7.0, 2.0, 8.0, 8.0, 13.5, 7.5, 5.5, 7.0, 6.0, 7.0, 2.0, 6.0, 26.33, 8.87, 10.33, 5.0, 11.0, 5.62, 8.33, 6.0, 24.5, 7.0, 3.83, 6.5, 7.0, 24.0, 7.0, 7.0, 5.67, 5.0, 7.0	70.0292	Cells_EBV-transformed_lymphocytes	148.709	Pancreas	14.207
rs1026026	ENSG00000164754.14	RAD21	Artery_Tibial	9.92774e-06	-0.230494	-0.300829	-0.176446	0.496575	Cis	302.97	5.86035e-11	chr8	116885085	C	T	chr8	116845935	116874423	10662	ACHN_ENCODE2012, SK-N-MC_ENCODE2012, Peripheral_blood_T_cells_Kloetgen2019, H1_hESCs_Dixon2015, H1_trophectoderm_cells_Dixon2015, Cortical_plate_neurons_Won2016, H1_hESCs_Jin2013, H1_hESCs_Dixon2012, Brain_astrocyte_ENCODE2012, GM12878_Schmitt2016, IMR90_Dixon2012, Aorta_cells_Schmitt2016, GM12878_Rao2014, Left_ventricle_cells_Schmitt2016, Dorsolateral_prefrontal_cortex_cells_Schmitt2016, Spinal_…	1.5, 4.5, 5.5, 13.5, 3.5, 8.33, 12.0, 6.5, 10.0, 11.0, 7.5, 8.0, 9.75, 9.0, 3.0, 2.0, 13.0, 8.5, 5.0, 9.0, 4.5, 4.0, 12.0, 2.5, 4.5, 4.0, 13.0, 6.5, 9.0, 2.0, 1.67, 5.0, 3.5, 5.5, 5.0, 5.5, 3.5, 3.5, 1.5, 14.0, 14.5, 1.5, 1.0, 0.5, 1.5, 1.5, 3.0, 1.0, 1.0, 2.33, 0.5, 0.33, 1.0, 4.5, 0.71, 3.0, 0.25, 2.0, 0.22, 0.33, 0.33, 0.2	70.0292	Cells_EBV-transformed_lymphocytes	148.709	Pancreas	14.207
rs959692	ENSG00000164754.14	RAD21	Artery_Tibial	9.92774e-06	-0.230494	-0.296428	-0.167005	0.496575	Cis	341.81	5.86035e-11	chr8	116886972	A	G	chr8	116845935	116874423	12549	ACHN_ENCODE2012, SK-N-MC_ENCODE2012, Peripheral_blood_T_cells_Kloetgen2019, H1_hESCs_Dixon2015, H1_trophectoderm_cells_Dixon2015, Cortical_plate_neurons_Won2016, H1_hESCs_Jin2013, H1_hESCs_Dixon2012, Brain_astrocyte_ENCODE2012, GM12878_Schmitt2016, IMR90_Dixon2012, Aorta_cells_Schmitt2016, GM12878_Rao2014, Left_ventricle_cells_Schmitt2016, Dorsolateral_prefrontal_cortex_cells_Schmitt2016, Spinal_…	1.5, 4.5, 5.5, 13.5, 3.5, 8.33, 12.0, 6.5, 10.0, 11.0, 7.5, 8.0, 9.75, 9.0, 3.0, 2.0, 13.0, 8.5, 5.0, 9.0, 4.5, 4.0, 12.0, 2.5, 4.5, 4.0, 13.0, 6.5, 9.0, 2.0, 1.67, 5.0, 3.5, 5.5, 5.0, 5.5, 3.5, 3.5, 1.5, 14.0, 14.5, 1.5, 1.0, 0.5, 1.5, 1.5, 3.0, 1.0, 1.0, 1.0, 10.17, 2.0, 13.5, 2.22, 8.0, 2.17, 4.0, 1.67, 0.88, 0.5, 0.33, 2.0, 0.5, 0.8, 1.33, 1.0, 1.0, 1.5	70.0292	Cells_EBV-transformed_lymphocytes	148.709	Pancreas	14.207
rs17664276	ENSG00000164754.14	RAD21	Artery_Tibial	0.00139796	-0.19905	-0.260742	-0.141126	0.446918	Cis	341.81	1.44706e-08	chr8	116887329	A	G	chr8	116845935	116874423	12906	ACHN_ENCODE2012, SK-N-MC_ENCODE2012, Peripheral_blood_T_cells_Kloetgen2019, H1_hESCs_Dixon2015, H1_trophectoderm_cells_Dixon2015, Cortical_plate_neurons_Won2016, H1_hESCs_Jin2013, H1_hESCs_Dixon2012, Brain_astrocyte_ENCODE2012, GM12878_Schmitt2016, IMR90_Dixon2012, Aorta_cells_Schmitt2016, GM12878_Rao2014, Left_ventricle_cells_Schmitt2016, Dorsolateral_prefrontal_cortex_cells_Schmitt2016, Spinal_…	1.5, 4.5, 5.5, 13.5, 3.5, 8.33, 12.0, 6.5, 10.0, 11.0, 7.5, 8.0, 9.75, 9.0, 3.0, 2.0, 13.0, 8.5, 5.0, 9.0, 4.5, 4.0, 12.0, 2.5, 4.5, 4.0, 13.0, 6.5, 9.0, 2.0, 1.67, 5.0, 3.5, 5.5, 5.0, 5.5, 3.5, 3.5, 1.5, 14.0, 14.5, 1.5, 1.0, 0.5, 1.5, 1.5, 3.0, 1.0, 1.0, 1.0, 10.17, 2.0, 13.5, 2.22, 8.0, 2.17, 4.0, 1.67, 0.88, 0.5, 0.33, 2.0, 0.5, 0.8, 1.33, 1.0, 1.0, 1.5	70.0292	Cells_EBV-transformed_lymphocytes	148.709	Pancreas	14.207
rs3032890	ENSG00000164754.14	RAD21	Artery_Tibial	9.92774e-06	-0.230494	-0.294449	-0.170109	0.496575	Cis	360.07	5.86035e-11	chr8	116887886	T	TACACA	chr8	116845935	116874423	13463	ACHN_ENCODE2012, SK-N-MC_ENCODE2012, Peripheral_blood_T_cells_Kloetgen2019, H1_hESCs_Dixon2015, H1_trophectoderm_cells_Dixon2015, Cortical_plate_neurons_Won2016, H1_hESCs_Jin2013, H1_hESCs_Dixon2012, Brain_astrocyte_ENCODE2012, GM12878_Schmitt2016, IMR90_Dixon2012, Aorta_cells_Schmitt2016, GM12878_Rao2014, Left_ventricle_cells_Schmitt2016, Dorsolateral_prefrontal_cortex_cells_Schmitt2016, Spinal_…	1.5, 4.5, 5.5, 13.5, 3.5, 8.33, 12.0, 6.5, 10.0, 11.0, 7.5, 8.0, 9.75, 9.0, 3.0, 2.0, 13.0, 8.5, 5.0, 9.0, 4.5, 4.0, 12.0, 2.5, 4.5, 4.0, 13.0, 6.5, 9.0, 2.0, 1.67, 5.0, 3.5, 5.5, 5.0, 5.5, 3.5, 3.5, 1.5, 14.0, 14.5, 1.5, 1.0, 0.5, 1.5, 1.5, 3.0, 1.0, 1.0, 2.25, 4.29, 14.17, 2.0, 3.57, 11.0, 1.75, 1.33, 3.33, 2.8, 1.5, 12.0, 0.67, 3.5, 3.5, 0.5, 1.67, 3.0	70.0292	Cells_EBV-transformed_lymphocytes	148.709	Pancreas	14.207
rs57858878	ENSG00000164754.14	RAD21	Artery_Tibial	0.0200028	-0.201773	-0.270608	-0.131316	0.376712	Cis	280.44	3.55448e-07	chr8	116889700	AAGGCTG	A	chr8	116845935	116874423	15277	H1_mesenchymal_stem_cells_Dixon2015, RPMI7951_ENCODE2012, H1_hESCs_Dixon2012, HepG2_ENCODE2012, Adrenal_gland_cells_Schmitt2016, A549_ENCODE2012, Liver_cells_Schmitt2016, H1_mesendoderm_cells_Dixon2015, Endothelial_of_hepatic_sinusoid_cells_ENCODE2012, Germinal_zone_neurons_Won2016, Left_ventricle_cells_Schmitt2016, GM12878_Schmitt2016, IMR90_Jin2013, H1_hESCs_Dixon2015, Bladder_cells_Schmitt2016…	14.0, 5.5, 5.0, 13.0, 2.0, 4.5, 10.0, 14.5, 11.5, 12.67, 4.0, 9.5, 4.0, 11.5, 1.5, 11.25, 3.5, 2.5, 9.5, 9.0, 6.5, 1.0, 8.5, 5.5, 3.5, 5.0, 10.0, 6.0, 6.0, 3.0, 3.0, 1.5, 5.5, 7.5, 1.5, 1.5, 2.5, 1.0, 1.0, 0.67, 2.5, 1.5, 3.0, 1.0, 1.0, 0.5, 1.0, 0.5, 1.22, 6.0, 2.0, 0.88, 3.0, 0.5, 3.5, 2.0, 0.33, 0.67, 0.6, 4.5, 1.5, 0.5, 0.17, 1.0, 1.5	70.0292	Cells_EBV-transformed_lymphocytes	148.709	Pancreas	14.207
rs1348795	ENSG00000164754.14	RAD21	Artery_Tibial	0.0200028	-0.201773	-0.266387	-0.136883	0.376712	Cis	280.28	3.55448e-07	chr8	116891102	C	T	chr8	116845935	116874423	16679	H1_mesenchymal_stem_cells_Dixon2015, RPMI7951_ENCODE2012, H1_hESCs_Dixon2012, HepG2_ENCODE2012, Adrenal_gland_cells_Schmitt2016, A549_ENCODE2012, Liver_cells_Schmitt2016, H1_mesendoderm_cells_Dixon2015, Endothelial_of_hepatic_sinusoid_cells_ENCODE2012, Germinal_zone_neurons_Won2016, Left_ventricle_cells_Schmitt2016, GM12878_Schmitt2016, IMR90_Jin2013, H1_hESCs_Dixon2015, Bladder_cells_Schmitt2016…	14.0, 5.5, 5.0, 13.0, 2.0, 4.5, 10.0, 14.5, 11.5, 12.67, 4.0, 9.5, 4.0, 11.5, 1.5, 11.25, 3.5, 2.5, 9.5, 9.0, 6.5, 1.0, 8.5, 5.5, 3.5, 5.0, 10.0, 6.0, 6.0, 3.0, 3.0, 1.5, 5.5, 7.5, 1.5, 1.5, 2.5, 1.0, 1.0, 0.67, 2.5, 1.5, 3.0, 1.0, 1.0, 0.5, 1.0, 0.5, 0.67, 3.67, 1.0, 1.17, 2.29, 0.87, 7.5, 1.0, 0.5, 3.0, 1.67, 4.0, 0.38, 2.0	70.0292	Cells_EBV-transformed_lymphocytes	148.709	Pancreas	14.207
rs3020141	ENSG00000164754.14	RAD21	Artery_Tibial	9.92774e-06	-0.230494	-0.288284	-0.162897	0.496575	Cis	338.43	5.86035e-11	chr8	116891826	A	G	chr8	116845935	116874423	17403	H1_mesenchymal_stem_cells_Dixon2015, RPMI7951_ENCODE2012, H1_hESCs_Dixon2012, HepG2_ENCODE2012, Adrenal_gland_cells_Schmitt2016, A549_ENCODE2012, Liver_cells_Schmitt2016, H1_mesendoderm_cells_Dixon2015, Endothelial_of_hepatic_sinusoid_cells_ENCODE2012, Germinal_zone_neurons_Won2016, Left_ventricle_cells_Schmitt2016, GM12878_Schmitt2016, IMR90_Jin2013, H1_hESCs_Dixon2015, Bladder_cells_Schmitt2016…	14.0, 5.5, 5.0, 13.0, 2.0, 4.5, 10.0, 14.5, 11.5, 12.67, 4.0, 9.5, 4.0, 11.5, 1.5, 11.25, 3.5, 2.5, 9.5, 9.0, 6.5, 1.0, 8.5, 5.5, 3.5, 5.0, 10.0, 6.0, 6.0, 3.0, 3.0, 1.5, 5.5, 7.5, 1.5, 1.5, 2.5, 1.0, 1.0, 0.67, 2.5, 1.5, 3.0, 1.0, 1.0, 0.5, 1.0, 0.5, 2.78, 12.17, 2.67, 3.43, 5.0, 16.0, 1.5, 4.0, 3.8, 16.0, 2.0, 4.0, 2.33, 2.0, 1.67, 3.0, 2.0, 1.0, 2.5	70.0292	Cells_EBV-transformed_lymphocytes	148.709	Pancreas	14.207
rs3020143	ENSG00000164754.14	RAD21	Artery_Tibial	0.0346463	-0.199889	-0.260248	-0.129983	0.375	Cis	317.47	7.12789e-07	chr8	116892914	T	C	chr8	116845935	116874423	18491	H1_mesenchymal_stem_cells_Dixon2015, RPMI7951_ENCODE2012, H1_hESCs_Dixon2012, HepG2_ENCODE2012, Adrenal_gland_cells_Schmitt2016, A549_ENCODE2012, Liver_cells_Schmitt2016, H1_mesendoderm_cells_Dixon2015, Endothelial_of_hepatic_sinusoid_cells_ENCODE2012, Germinal_zone_neurons_Won2016, Left_ventricle_cells_Schmitt2016, GM12878_Schmitt2016, IMR90_Jin2013, H1_hESCs_Dixon2015, Bladder_cells_Schmitt2016…	14.0, 5.5, 5.0, 13.0, 2.0, 4.5, 10.0, 14.5, 11.5, 12.67, 4.0, 9.5, 4.0, 11.5, 1.5, 11.25, 3.5, 2.5, 9.5, 9.0, 6.5, 1.0, 8.5, 5.5, 3.5, 5.0, 10.0, 6.0, 6.0, 3.0, 3.0, 1.5, 5.5, 7.5, 1.5, 1.5, 2.5, 1.0, 1.0, 0.67, 2.5, 1.5, 3.0, 1.0, 1.0, 0.5, 1.0, 0.5, 9.0, 1.62, 10.17, 2.43, 1.5, 1.8, 6.0, 11.5, 1.5, 2.5, 1.0, 1.86, 3.33, 1.0, 2.0, 3.0, 2.5, 3.5, 0.67	70.0292	Cells_EBV-transformed_lymphocytes	148.709	Pancreas	14.207
rs2921769	ENSG00000164754.14	RAD21	Artery_Tibial	9.92774e-06	-0.230494	-0.29745	-0.169072	0.496575	Cis	305.62	5.86035e-11	chr8	116893804	T	C	chr8	116845935	116874423	19381	H1_mesenchymal_stem_cells_Dixon2015, RPMI7951_ENCODE2012, H1_hESCs_Dixon2012, HepG2_ENCODE2012, Adrenal_gland_cells_Schmitt2016, A549_ENCODE2012, Liver_cells_Schmitt2016, H1_mesendoderm_cells_Dixon2015, Endothelial_of_hepatic_sinusoid_cells_ENCODE2012, Germinal_zone_neurons_Won2016, Left_ventricle_cells_Schmitt2016, GM12878_Schmitt2016, IMR90_Jin2013, H1_hESCs_Dixon2015, Bladder_cells_Schmitt2016…	14.0, 5.5, 5.0, 13.0, 2.0, 4.5, 10.0, 14.5, 11.5, 12.67, 4.0, 9.5, 4.0, 11.5, 1.5, 11.25, 3.5, 2.5, 9.5, 9.0, 6.5, 1.0, 8.5, 5.5, 3.5, 5.0, 10.0, 6.0, 6.0, 3.0, 3.0, 1.5, 5.5, 7.5, 1.5, 1.5, 2.5, 1.0, 1.0, 0.67, 2.5, 1.5, 3.0, 1.0, 1.0, 0.5, 1.0, 0.5, 3.12, 3.86, 2.7, 9.33, 11.5, 9.0, 1.0, 0.62, 2.0, 1.0, 1.0, 2.5, 2.0, 2.4, 1.67, 1.0, 0.33	70.0292	Cells_EBV-transformed_lymphocytes	148.709	Pancreas	14.207
rs1584222	ENSG00000164754.14	RAD21	Artery_Tibial	0.00163375	-0.197827	-0.261264	-0.140734	0.447774	Cis	296.02	1.7399e-08	chr8	116895290	A	C	chr8	116845935	116874423	20867	H1_mesenchymal_stem_cells_Dixon2015, RPMI7951_ENCODE2012, H1_hESCs_Dixon2012, HepG2_ENCODE2012, Adrenal_gland_cells_Schmitt2016, A549_ENCODE2012, Liver_cells_Schmitt2016, H1_mesendoderm_cells_Dixon2015, Endothelial_of_hepatic_sinusoid_cells_ENCODE2012, Germinal_zone_neurons_Won2016, Left_ventricle_cells_Schmitt2016, GM12878_Schmitt2016, IMR90_Jin2013, H1_hESCs_Dixon2015, Bladder_cells_Schmitt2016…	14.0, 5.5, 5.0, 13.0, 2.0, 4.5, 10.0, 14.5, 11.5, 12.67, 4.0, 9.5, 4.0, 11.5, 1.5, 11.25, 3.5, 2.5, 9.5, 9.0, 6.5, 1.0, 8.5, 5.5, 3.5, 5.0, 10.0, 6.0, 6.0, 3.0, 3.0, 1.5, 5.5, 7.5, 1.5, 1.5, 2.5, 1.0, 1.0, 0.67, 2.5, 1.5, 3.0, 1.0, 1.0, 0.5, 1.0, 0.5, 1.12, 12.0, 2.57, 2.0, 3.0, 10.17, 0.5, 1.2, 4.0, 0.5, 0.5, 1.87, 1.5, 2.33, 0.67, 1.0, 0.5	70.0292	Cells_EBV-transformed_lymphocytes	148.709	Pancreas	14.207
rs1596900	ENSG00000164754.14	RAD21	Artery_Tibial	0.0346463	-0.199889	-0.268348	-0.140328	0.375	Cis	285.28	7.12789e-07	chr8	116896025	G	A	chr8	116845935	116874423	21602	H1_mesenchymal_stem_cells_Dixon2015, RPMI7951_ENCODE2012, H1_hESCs_Dixon2012, HepG2_ENCODE2012, Adrenal_gland_cells_Schmitt2016, A549_ENCODE2012, Liver_cells_Schmitt2016, H1_mesendoderm_cells_Dixon2015, Endothelial_of_hepatic_sinusoid_cells_ENCODE2012, Germinal_zone_neurons_Won2016, Left_ventricle_cells_Schmitt2016, GM12878_Schmitt2016, IMR90_Jin2013, H1_hESCs_Dixon2015, Bladder_cells_Schmitt2016…	14.0, 5.5, 5.0, 13.0, 2.0, 4.5, 10.0, 14.5, 11.5, 12.67, 4.0, 9.5, 4.0, 11.5, 1.5, 11.25, 3.5, 2.5, 9.5, 9.0, 6.5, 1.0, 8.5, 5.5, 3.5, 5.0, 10.0, 6.0, 6.0, 3.0, 3.0, 1.5, 5.5, 7.5, 1.5, 1.5, 2.5, 1.0, 1.0, 0.67, 2.5, 1.5, 3.0, 1.0, 1.0, 0.5, 1.0, 0.5, 5.83, 1.14, 10.0, 1.67, 1.17, 0.8, 6.0, 1.0, 1.33, 2.0, 1.0, 0.5, 0.25, 0.17, 0.5, 1.0, 0.33	70.0292	Cells_EBV-transformed_lymphocytes	148.709	Pancreas	14.207
rs1596899	ENSG00000164754.14	RAD21	Artery_Tibial	0.00139796	-0.19905	-0.259064	-0.138642	0.446918	Cis	285.28	1.44706e-08	chr8	116896151	A	T	chr8	116845935	116874423	21728	H1_mesenchymal_stem_cells_Dixon2015, RPMI7951_ENCODE2012, H1_hESCs_Dixon2012, HepG2_ENCODE2012, Adrenal_gland_cells_Schmitt2016, A549_ENCODE2012, Liver_cells_Schmitt2016, H1_mesendoderm_cells_Dixon2015, Endothelial_of_hepatic_sinusoid_cells_ENCODE2012, Germinal_zone_neurons_Won2016, Left_ventricle_cells_Schmitt2016, GM12878_Schmitt2016, IMR90_Jin2013, H1_hESCs_Dixon2015, Bladder_cells_Schmitt2016…	14.0, 5.5, 5.0, 13.0, 2.0, 4.5, 10.0, 14.5, 11.5, 12.67, 4.0, 9.5, 4.0, 11.5, 1.5, 11.25, 3.5, 2.5, 9.5, 9.0, 6.5, 1.0, 8.5, 5.5, 3.5, 5.0, 10.0, 6.0, 6.0, 3.0, 3.0, 1.5, 5.5, 7.5, 1.5, 1.5, 2.5, 1.0, 1.0, 0.67, 2.5, 1.5, 3.0, 1.0, 1.0, 0.5, 1.0, 0.5, 5.83, 1.14, 10.0, 1.67, 1.17, 0.8, 6.0, 1.0, 1.33, 2.0, 1.0, 0.5, 0.25, 0.17, 0.5, 1.0, 0.33	70.0292	Cells_EBV-transformed_lymphocytes	148.709	Pancreas	14.207
rs36002754	ENSG00000164754.14	RAD21	Artery_Tibial	0.0398213	-0.198829	-0.260488	-0.129168	0.374144	Cis	295.8	8.40903e-07	chr8	116896606	T	TC	chr8	116845935	116874423	22183	H1_mesenchymal_stem_cells_Dixon2015, RPMI7951_ENCODE2012, H1_hESCs_Dixon2012, HepG2_ENCODE2012, Adrenal_gland_cells_Schmitt2016, A549_ENCODE2012, Liver_cells_Schmitt2016, H1_mesendoderm_cells_Dixon2015, Endothelial_of_hepatic_sinusoid_cells_ENCODE2012, Germinal_zone_neurons_Won2016, Left_ventricle_cells_Schmitt2016, GM12878_Schmitt2016, IMR90_Jin2013, H1_hESCs_Dixon2015, Bladder_cells_Schmitt2016…	14.0, 5.5, 5.0, 13.0, 2.0, 4.5, 10.0, 14.5, 11.5, 12.67, 4.0, 9.5, 4.0, 11.5, 1.5, 11.25, 3.5, 2.5, 9.5, 9.0, 6.5, 1.0, 8.5, 5.5, 3.5, 5.0, 10.0, 6.0, 6.0, 3.0, 3.0, 1.5, 5.5, 7.5, 1.5, 1.5, 2.5, 1.0, 1.0, 0.67, 2.5, 1.5, 3.0, 1.0, 1.0, 0.5, 1.0, 0.5, 1.96, 11.5, 8.83, 1.83, 5.0, 1.0, 1.33, 1.33, 2.29, 1.0, 1.6, 1.5, 1.0, 0.88, 1.0, 0.17, 2.0, 1.0	70.0292	Cells_EBV-transformed_lymphocytes	148.709	Pancreas	14.207
rs1374295	ENSG00000164754.14	RAD21	Artery_Tibial	0.0193935	-0.203159	-0.268869	-0.137191	0.375856	Cis	180.17	3.4226e-07	chr8	116901727	A	C	chr8	116845935	116874423	27304	H1_hESCs_Dixon2015, H1_mesendoderm_cells_Dixon2015, Hippocampus_cells_Schmitt2016, Cortical_plate_neurons_Won2016, NCI-H460_ENCODE2012, A549_ENCODE2012, HepG2_ENCODE2012, T_cells_of_acute_lymphoblastic_leukemia_Kloetgen2019, Dorsolateral_prefrontal_cortex_cells_Schmitt2016, G401_ENCODE2012, IMR90_Jin2013, SK-N-MC_ENCODE2012, Left_ventricle_cells_Schmitt2016, Germinal_zone_neurons_Won2016, SK-MEL-…	11.0, 10.5, 1.0, 6.33, 3.0, 2.5, 13.0, 6.0, 1.0, 4.0, 2.5, 2.0, 4.0, 8.67, 5.0, 7.5, 3.0, 2.5, 1.0, 2.0, 11.0, 8.0, 7.5, 4.5, 10.25, 4.5, 4.0, 4.0, 2.5, 2.0, 5.0, 2.0, 0.5, 1.0, 1.0, 1.5, 1.5, 3.0, 0.5, 0.5, 0.25, 1.0, 0.5, 0.33, 1.0, 2.17, 0.39, 1.0, 0.25, 0.17, 0.4, 0.12, 1.0, 0.33	70.0292	Cells_EBV-transformed_lymphocytes	148.709	Pancreas	14.207
rs6997684	ENSG00000164754.14	RAD21	Artery_Tibial	9.5303e-05	-0.219059	-0.27817	-0.158349	0.40839	Cis	186.78	7.13367e-10	chr8	116901861	C	A	chr8	116845935	116874423	27438	H1_hESCs_Dixon2015, H1_mesendoderm_cells_Dixon2015, Hippocampus_cells_Schmitt2016, Cortical_plate_neurons_Won2016, NCI-H460_ENCODE2012, A549_ENCODE2012, HepG2_ENCODE2012, T_cells_of_acute_lymphoblastic_leukemia_Kloetgen2019, Dorsolateral_prefrontal_cortex_cells_Schmitt2016, G401_ENCODE2012, IMR90_Jin2013, SK-N-MC_ENCODE2012, Left_ventricle_cells_Schmitt2016, Germinal_zone_neurons_Won2016, SK-MEL-…	11.0, 10.5, 1.0, 6.33, 3.0, 2.5, 13.0, 6.0, 1.0, 4.0, 2.5, 2.0, 4.0, 8.67, 5.0, 7.5, 3.0, 2.5, 1.0, 2.0, 11.0, 8.0, 7.5, 4.5, 10.25, 4.5, 4.0, 4.0, 2.5, 2.0, 5.0, 2.0, 0.5, 1.0, 1.0, 1.5, 1.5, 3.0, 0.5, 0.5, 0.25, 1.0, 0.5, 0.33, 1.0, 1.5, 3.0, 0.4, 2.0, 0.5, 0.25, 0.17, 0.33, 0.67, 0.33, 1.0, 0.5, 1.0, 0.29, 0.5	70.0292	Cells_EBV-transformed_lymphocytes	148.709	Pancreas	14.207
rs111596588	ENSG00000164754.14	RAD21	Pituitary	0.0338383	-0.364412	-0.507008	-0.212298	0.5	Cis	551.2	6.87791e-07	chr8	116865436	T	TA	chr8	116845935	116874423	0	Endothelial_of_hepatic_sinusoid_cells_ENCODE2012, GM12878_Rao2014, H1_mesenchymal_stem_cells_Dixon2015, RPMI7951_ENCODE2012, Spleen_cells_Schmitt2016, Left_ventricle_cells_Schmitt2016, H1_neuronal_progenitor_cells_Dixon2015, Germinal_zone_neurons_Won2016, ACHN_ENCODE2012, GM12878_Schmitt2016, Right_ventricle_cells_Schmitt2016, Caki2_ENCODE2012, H1_hESCs_Dixon2012, Hippocampus_cells_Schmitt2016, T…	11.0, 9.25, 16.0, 8.0, 7.0, 10.0, 5.0, 15.0, 3.5, 12.0, 4.0, 8.0, 9.5, 8.0, 8.0, 10.0, 9.0, 7.67, 2.0, 4.67, 3.0, 14.0, 14.0, 3.5, 6.0, 9.0, 11.0, 5.0, 11.5, 4.0, 14.5, 10.5, 3.5, 10.0, 5.5, 3.0, 5.5, 8.0, 7.0, 2.0, 8.0, 8.0, 13.5, 7.5, 5.5, 7.0, 6.0, 7.0, 2.0, 6.0, 24.67, 11.0, 4.67, 5.67, 7.65, 10.86, 8.5, 4.33, 4.38, 6.5, 6.4, 18.5, 18.0, 3.5, 4.0, 5.0, 11.0, 5.0, 3.0	50.4126	Cells_EBV-transformed_lymphocytes	148.709	Pancreas	14.207
rs6469661	ENSG00000164754.14	RAD21	Pituitary	0.0473952	-0.347101	-0.478255	-0.20291	0.470464	Cis	215.23	1.05853e-06	chr8	116828806	C	T	chr8	116845935	116874423	17129	H1_mesendoderm_cells_Dixon2015, H1_mesenchymal_stem_cells_Dixon2015, Endothelial_of_hepatic_sinusoid_cells_ENCODE2012, Ovary_cells_Schmitt2016, Panc1_ENCODE2012, H1_hESCs_Dixon2012, Caki2_ENCODE2012, Peripheral_blood_T_cells_Kloetgen2019, H1_neuronal_progenitor_cells_Dixon2015, A549_ENCODE2012, RPMI7951_ENCODE2012, H1_hESCs_Jin2013, H1_hESCs_Dixon2015, Bladder_cells_Schmitt2016, IMR90_Jin2013, GM…	13.0, 11.0, 7.0, 1.0, 3.0, 7.0, 3.0, 5.0, 2.0, 0.5, 4.5, 11.0, 12.0, 2.0, 2.33, 7.25, 6.5, 7.0, 8.0, 2.0, 5.5, 3.5, 3.0, 13.0, 5.0, 11.5, 5.33, 10.0, 0.5, 1.0, 2.0, 3.0, 0.5, 2.0, 1.0, 2.0, 2.5, 3.5, 1.5, 1.0, 0.5, 1.0, 0.33, 0.5, 0.5, 4.5, 0.6, 1.0, 0.67, 0.38, 0.61, 0.83, 3.83, 1.14, 0.25, 1.0, 2.0, 1.0, 0.67, 1.5	50.4126	Cells_EBV-transformed_lymphocytes	148.709	Pancreas	14.207
rs10103509	ENSG00000164754.14	RAD21	Pituitary	0.0473952	-0.347101	-0.489095	-0.205835	0.470464	Cis	269.53	1.05853e-06	chr8	116829788	C	T	chr8	116845935	116874423	16147	H1_mesendoderm_cells_Dixon2015, H1_mesenchymal_stem_cells_Dixon2015, Endothelial_of_hepatic_sinusoid_cells_ENCODE2012, Ovary_cells_Schmitt2016, Panc1_ENCODE2012, H1_hESCs_Dixon2012, Caki2_ENCODE2012, Peripheral_blood_T_cells_Kloetgen2019, H1_neuronal_progenitor_cells_Dixon2015, A549_ENCODE2012, RPMI7951_ENCODE2012, H1_hESCs_Jin2013, H1_hESCs_Dixon2015, Bladder_cells_Schmitt2016, IMR90_Jin2013, GM…	13.0, 11.0, 7.0, 1.0, 3.0, 7.0, 3.0, 5.0, 2.0, 0.5, 4.5, 11.0, 12.0, 2.0, 2.33, 7.25, 6.5, 7.0, 8.0, 2.0, 5.5, 3.5, 3.0, 13.0, 5.0, 11.5, 5.33, 10.0, 0.5, 1.0, 2.0, 3.0, 0.5, 2.0, 1.0, 2.0, 2.5, 3.5, 1.5, 1.0, 0.5, 1.0, 0.33, 0.5, 0.5, 13.0, 2.71, 12.67, 2.91, 13.0, 3.4, 4.0, 5.17, 3.33, 0.88, 2.88, 1.67, 1.5, 1.0, 1.0, 1.0, 0.67, 3.5	50.4126	Cells_EBV-transformed_lymphocytes	148.709	Pancreas	14.207
rs11993161	ENSG00000164754.14	RAD21	Pituitary	0.0405523	-0.361721	-0.494116	-0.232651	0.438819	Cis	333.5	8.63744e-07	chr8	116834214	G	C	chr8	116845935	116874423	11721	LNCaP_clone_FGC_ENCODE2012, Brain_astrocyte_ENCODE2012, G401_ENCODE2012, SK-N-MC_ENCODE2012, H1_trophectoderm_cells_Dixon2015, IMR90_Jin2013, HepG2_ENCODE2012, Germinal_zone_neurons_Won2016, GM12878_Rao2014, H1_hESCs_Dixon2012, H1_mesenchymal_stem_cells_Dixon2015, Left_ventricle_cells_Schmitt2016, Cortical_plate_neurons_Won2016, H1_hESCs_Dixon2015, SK-MEL-5_ENCODE2012, Aorta_cells_Schmitt2016, DL…	1.0, 10.0, 7.0, 4.5, 4.0, 4.5, 11.0, 12.33, 7.5, 7.5, 15.5, 4.0, 9.0, 14.0, 6.0, 5.0, 0.5, 10.0, 12.0, 2.0, 15.5, 5.0, 5.5, 0.67, 4.0, 2.5, 13.0, 4.5, 2.0, 1.0, 3.5, 5.0, 3.5, 1.5, 7.0, 3.5, 8.5, 3.0, 5.5, 3.0, 1.0, 0.5, 2.0, 1.0, 3.26, 15.33, 4.0, 3.67, 1.38, 3.86, 8.0, 15.0, 1.5, 4.33, 1.0, 1.0, 1.88, 1.67, 2.8, 5.0, 1.0, 8.0, 1.33	50.4126	Cells_EBV-transformed_lymphocytes	148.709	Pancreas	14.207
rs62512688	ENSG00000164754.14	RAD21	Pituitary	0.0275935	-0.378072	-0.532011	-0.185659	0.383966	Cis	318.28	5.45747e-07	chr8	116835847	C	A	chr8	116845935	116874423	10088	LNCaP_clone_FGC_ENCODE2012, Brain_astrocyte_ENCODE2012, G401_ENCODE2012, SK-N-MC_ENCODE2012, H1_trophectoderm_cells_Dixon2015, IMR90_Jin2013, HepG2_ENCODE2012, Germinal_zone_neurons_Won2016, GM12878_Rao2014, H1_hESCs_Dixon2012, H1_mesenchymal_stem_cells_Dixon2015, Left_ventricle_cells_Schmitt2016, Cortical_plate_neurons_Won2016, H1_hESCs_Dixon2015, SK-MEL-5_ENCODE2012, Aorta_cells_Schmitt2016, DL…	1.0, 10.0, 7.0, 4.5, 4.0, 4.5, 11.0, 12.33, 7.5, 7.5, 15.5, 4.0, 9.0, 14.0, 6.0, 5.0, 0.5, 10.0, 12.0, 2.0, 15.5, 5.0, 5.5, 0.67, 4.0, 2.5, 13.0, 4.5, 2.0, 1.0, 3.5, 5.0, 3.5, 1.5, 7.0, 3.5, 8.5, 3.0, 5.5, 3.0, 1.0, 0.5, 2.0, 1.0, 0.62, 3.71, 4.5, 11.17, 2.5, 3.0, 13.0, 3.0, 2.87, 3.0, 10.0, 1.0, 2.4, 1.5, 2.5, 1.0, 2.0, 1.0	50.4126	Cells_EBV-transformed_lymphocytes	148.709	Pancreas	14.207
rs12548293	ENSG00000164754.14	RAD21	Pituitary	0.0275935	-0.378072	-0.537012	-0.198047	0.383966	Cis	318.28	5.45747e-07	chr8	116835860	G	A	chr8	116845935	116874423	10075	LNCaP_clone_FGC_ENCODE2012, Brain_astrocyte_ENCODE2012, G401_ENCODE2012, SK-N-MC_ENCODE2012, H1_trophectoderm_cells_Dixon2015, IMR90_Jin2013, HepG2_ENCODE2012, Germinal_zone_neurons_Won2016, GM12878_Rao2014, H1_hESCs_Dixon2012, H1_mesenchymal_stem_cells_Dixon2015, Left_ventricle_cells_Schmitt2016, Cortical_plate_neurons_Won2016, H1_hESCs_Dixon2015, SK-MEL-5_ENCODE2012, Aorta_cells_Schmitt2016, DL…	1.0, 10.0, 7.0, 4.5, 4.0, 4.5, 11.0, 12.33, 7.5, 7.5, 15.5, 4.0, 9.0, 14.0, 6.0, 5.0, 0.5, 10.0, 12.0, 2.0, 15.5, 5.0, 5.5, 0.67, 4.0, 2.5, 13.0, 4.5, 2.0, 1.0, 3.5, 5.0, 3.5, 1.5, 7.0, 3.5, 8.5, 3.0, 5.5, 3.0, 1.0, 0.5, 2.0, 1.0, 0.62, 3.71, 4.5, 11.17, 2.5, 3.0, 13.0, 3.0, 2.87, 3.0, 10.0, 1.0, 2.4, 1.5, 2.5, 1.0, 2.0, 1.0	50.4126	Cells_EBV-transformed_lymphocytes	148.709	Pancreas	14.207
rs62512691	ENSG00000164754.14	RAD21	Pituitary	0.0238039	-0.380699	-0.529214	-0.199117	0.379747	Cis	266.42	4.33132e-07	chr8	116836816	A	G	chr8	116845935	116874423	9119	H1_mesenchymal_stem_cells_Dixon2015, Germinal_zone_neurons_Won2016, Brain_astrocyte_ENCODE2012, Liver_cells_Schmitt2016, Cortical_plate_neurons_Won2016, H1_mesendoderm_cells_Dixon2015, GM12878_Schmitt2016, GM12878_Rao2014, IMR90_Dixon2012, H1_hESCs_Dixon2015, LNCaP_clone_FGC_ENCODE2012, T_cells_of_acute_lymphoblastic_leukemia_Kloetgen2019, Endothelial_of_hepatic_sinusoid_cells_ENCODE2012, IMR90_J…	13.0, 13.0, 9.5, 10.0, 8.0, 14.5, 5.5, 7.25, 5.0, 12.0, 1.5, 6.0, 11.5, 3.5, 8.0, 4.0, 9.0, 6.0, 11.0, 3.0, 5.5, 6.5, 2.0, 0.5, 5.5, 1.0, 2.0, 1.5, 4.5, 4.0, 1.0, 1.0, 2.0, 4.0, 0.33, 4.0, 1.0, 1.5, 0.5, 2.0, 0.5, 1.0, 0.5, 2.0, 1.0, 9.0, 1.38, 2.26, 11.5, 4.33, 1.86, 0.33, 7.5, 3.0, 0.8, 1.17, 0.88, 1.0, 1.33, 1.5, 0.5, 1.5	50.4126	Cells_EBV-transformed_lymphocytes	148.709	Pancreas	14.207
rs55651842	ENSG00000164754.14	RAD21	Pituitary	0.0403359	-0.361703	-0.4958	-0.216082	0.451477	Cis	320.39	8.55582e-07	chr8	116840543	C	G	chr8	116845935	116874423	5392	A549_ENCODE2012, Germinal_zone_neurons_Won2016, Bladder_cells_Schmitt2016, Caki2_ENCODE2012, H1_hESCs_Dixon2015, H1_mesendoderm_cells_Dixon2015, Cortical_plate_neurons_Won2016, G401_ENCODE2012, H1_hESCs_Jin2013, H1_trophectoderm_cells_Dixon2015, DLD1_ENCODE2012, Brain_astrocyte_ENCODE2012, HepG2_ENCODE2012, IMR90_Jin2013, Adrenal_gland_cells_Schmitt2016, T_cells_of_acute_lymphoblastic_leukemia_Kl…	2.0, 11.67, 2.5, 4.5, 12.0, 14.5, 8.33, 5.5, 10.0, 4.0, 2.5, 7.5, 7.0, 4.0, 2.0, 6.0, 14.0, 10.5, 5.0, 6.5, 4.5, 4.5, 1.75, 10.0, 6.0, 2.0, 2.0, 3.5, 4.0, 4.0, 1.5, 7.0, 4.0, 5.5, 9.0, 3.0, 4.5, 1.0, 1.0, 2.0, 0.5, 0.5, 0.5, 0.5, 0.5, 14.17, 4.91, 13.5, 1.88, 5.0, 3.17, 3.38, 4.0, 3.0, 4.6, 11.0, 3.0, 4.71, 2.5, 1.33, 7.0, 4.0, 5.0, 1.0	50.4126	Cells_EBV-transformed_lymphocytes	148.709	Pancreas	14.207
rs1111277	ENSG00000164754.14	RAD21	Pituitary	0.0130982	-0.36437	-0.501074	-0.199729	0.457806	Cis	343.4	2.17609e-07	chr8	116841534	G	C	chr8	116845935	116874423	4401	A549_ENCODE2012, Lung_cells_Schmitt2016, Cortical_plate_neurons_Won2016, GM12878_Schmitt2016, H1_hESCs_Dixon2015, H1_mesenchymal_stem_cells_Dixon2015, Right_ventricle_cells_Schmitt2016, T47D_ENCODE2012, H1_hESCs_Jin2013, Brain_microvascular_endothelial_cells_ENCODE2012, GM12878_Rao2014, Germinal_zone_neurons_Won2016, NCI-H460_ENCODE2012, H1_mesendoderm_cells_Dixon2015, Endothelial_of_hepatic_sinu…	3.5, 1.0, 9.33, 7.0, 15.0, 13.5, 2.5, 3.5, 15.0, 1.0, 8.5, 12.0, 3.5, 15.0, 12.0, 9.0, 6.5, 11.5, 1.75, 9.0, 4.5, 7.0, 7.0, 4.0, 1.0, 2.5, 4.0, 3.0, 1.33, 5.0, 9.0, 4.0, 1.0, 2.5, 1.0, 6.5, 4.0, 1.0, 2.0, 3.0, 4.0, 2.0, 2.0, 2.5, 0.5, 1.5, 1.0, 14.83, 15.0, 2.17, 13.0, 3.14, 4.12, 4.26, 2.5, 7.0, 3.0, 0.75, 3.2, 2.0, 4.0, 3.67, 2.0, 6.0, 3.5, 2.33	50.4126	Cells_EBV-transformed_lymphocytes	148.709	Pancreas	14.207
rs16918570	ENSG00000164754.14	RAD21	Pituitary	0.0426158	-0.351512	-0.486023	-0.207249	0.49789	Cis	384.22	9.38591e-07	chr8	116846367	C	CAT	chr8	116845935	116874423	0	Brain_astrocyte_ENCODE2012, H1_mesenchymal_stem_cells_Dixon2015, IMR90_Jin2013, RPMI7951_ENCODE2012, H1_hESCs_Dixon2015, Left_ventricle_cells_Schmitt2016, Panc1_ENCODE2012, GM12878_Rao2014, SK-MEL-5_ENCODE2012, Cortical_plate_neurons_Won2016, H1_hESCs_Jin2013, HepG2_ENCODE2012, H1_mesendoderm_cells_Dixon2015, G401_ENCODE2012, Spleen_cells_Schmitt2016, A549_ENCODE2012, Right_ventricle_cells_Schmit…	9.5, 13.5, 4.5, 4.0, 14.5, 8.0, 4.0, 5.75, 6.5, 8.0, 13.0, 11.5, 13.0, 7.0, 4.0, 2.5, 4.0, 13.0, 4.5, 0.5, 4.0, 2.5, 10.5, 7.0, 8.0, 8.0, 8.0, 8.0, 1.5, 7.0, 7.5, 3.0, 5.0, 2.0, 6.0, 3.0, 1.5, 2.25, 2.5, 1.0, 3.0, 1.0, 1.0, 3.0, 1.0, 2.5, 1.0, 1.0, 0.5, 3.17, 4.96, 5.8, 3.5, 21.17, 21.5, 4.71, 3.38, 2.38, 19.0, 4.33, 7.0, 3.0, 4.5, 3.5, 2.0, 2.0, 2.5, 2.33	50.4126	Cells_EBV-transformed_lymphocytes	148.709	Pancreas	14.207
rs139669353	ENSG00000164754.14	RAD21	Pituitary	0.0207785	-0.359521	-0.486653	-0.19392	0.455696	Cis	471.56	3.74288e-07	chr8	116857797	TATA	T	chr8	116845935	116874423	0	Liver_cells_Schmitt2016, Cortical_plate_neurons_Won2016, Endothelial_of_hepatic_sinusoid_cells_ENCODE2012, H1_mesenchymal_stem_cells_Dixon2015, ACHN_ENCODE2012, Right_ventricle_cells_Schmitt2016, T_cells_of_acute_lymphoblastic_leukemia_Kloetgen2019, SK-MEL-5_ENCODE2012, A549_ENCODE2012, Bladder_cells_Schmitt2016, G401_ENCODE2012, Left_ventricle_cells_Schmitt2016, H1_hESCs_Dixon2015, IMR90_Jin2013…	14.0, 9.67, 12.0, 15.0, 1.5, 4.0, 12.0, 7.0, 4.0, 6.0, 11.0, 8.0, 14.5, 7.0, 4.0, 7.0, 2.0, 16.0, 4.0, 8.75, 14.67, 8.5, 2.75, 9.0, 12.5, 10.5, 5.5, 12.0, 10.5, 4.0, 6.0, 11.5, 2.5, 15.0, 4.5, 7.0, 7.0, 5.5, 3.5, 12.0, 4.67, 3.5, 7.0, 7.0, 1.0, 2.5, 6.0, 1.0, 6.0, 1.5, 8.0, 4.25, 3.33, 18.5, 5.0, 15.67, 4.26, 5.86, 3.4, 3.12, 4.0, 2.33, 3.67, 1.0, 3.5, 6.0, 1.5, 2.67, 3.5	50.4126	Cells_EBV-transformed_lymphocytes	148.709	Pancreas	14.207
rs3020127	ENSG00000164754.14	RAD21	Pituitary	0.0338383	-0.364412	-0.504174	-0.218125	0.5	Cis	574.58	6.87791e-07	chr8	116868416	C	T	chr8	116845935	116874423	0	Endothelial_of_hepatic_sinusoid_cells_ENCODE2012, GM12878_Rao2014, H1_mesenchymal_stem_cells_Dixon2015, RPMI7951_ENCODE2012, Spleen_cells_Schmitt2016, Left_ventricle_cells_Schmitt2016, H1_neuronal_progenitor_cells_Dixon2015, Germinal_zone_neurons_Won2016, ACHN_ENCODE2012, GM12878_Schmitt2016, Right_ventricle_cells_Schmitt2016, Caki2_ENCODE2012, H1_hESCs_Dixon2012, Hippocampus_cells_Schmitt2016, T…	11.0, 9.25, 16.0, 8.0, 7.0, 10.0, 5.0, 15.0, 3.5, 12.0, 4.0, 8.0, 9.5, 8.0, 8.0, 10.0, 9.0, 7.67, 2.0, 4.67, 3.0, 14.0, 14.0, 3.5, 6.0, 9.0, 11.0, 5.0, 11.5, 4.0, 14.5, 10.5, 3.5, 10.0, 5.5, 3.0, 5.5, 8.0, 7.0, 2.0, 8.0, 8.0, 13.5, 7.5, 5.5, 7.0, 6.0, 7.0, 2.0, 6.0, 26.33, 8.87, 10.33, 5.0, 11.0, 5.62, 8.33, 6.0, 24.5, 7.0, 3.83, 6.5, 7.0, 24.0, 7.0, 7.0, 5.67, 5.0, 7.0	50.4126	Cells_EBV-transformed_lymphocytes	148.709	Pancreas	14.207
rs1026026	ENSG00000164754.14	RAD21	Pituitary	0.0426158	-0.351512	-0.483351	-0.196053	0.49789	Cis	302.97	9.38591e-07	chr8	116885085	C	T	chr8	116845935	116874423	10662	ACHN_ENCODE2012, SK-N-MC_ENCODE2012, Peripheral_blood_T_cells_Kloetgen2019, H1_hESCs_Dixon2015, H1_trophectoderm_cells_Dixon2015, Cortical_plate_neurons_Won2016, H1_hESCs_Jin2013, H1_hESCs_Dixon2012, Brain_astrocyte_ENCODE2012, GM12878_Schmitt2016, IMR90_Dixon2012, Aorta_cells_Schmitt2016, GM12878_Rao2014, Left_ventricle_cells_Schmitt2016, Dorsolateral_prefrontal_cortex_cells_Schmitt2016, Spinal_…	1.5, 4.5, 5.5, 13.5, 3.5, 8.33, 12.0, 6.5, 10.0, 11.0, 7.5, 8.0, 9.75, 9.0, 3.0, 2.0, 13.0, 8.5, 5.0, 9.0, 4.5, 4.0, 12.0, 2.5, 4.5, 4.0, 13.0, 6.5, 9.0, 2.0, 1.67, 5.0, 3.5, 5.5, 5.0, 5.5, 3.5, 3.5, 1.5, 14.0, 14.5, 1.5, 1.0, 0.5, 1.5, 1.5, 3.0, 1.0, 1.0, 2.33, 0.5, 0.33, 1.0, 4.5, 0.71, 3.0, 0.25, 2.0, 0.22, 0.33, 0.33, 0.2	50.4126	Cells_EBV-transformed_lymphocytes	148.709	Pancreas	14.207
rs959692	ENSG00000164754.14	RAD21	Pituitary	0.0426158	-0.351512	-0.489223	-0.205528	0.49789	Cis	341.81	9.38591e-07	chr8	116886972	A	G	chr8	116845935	116874423	12549	ACHN_ENCODE2012, SK-N-MC_ENCODE2012, Peripheral_blood_T_cells_Kloetgen2019, H1_hESCs_Dixon2015, H1_trophectoderm_cells_Dixon2015, Cortical_plate_neurons_Won2016, H1_hESCs_Jin2013, H1_hESCs_Dixon2012, Brain_astrocyte_ENCODE2012, GM12878_Schmitt2016, IMR90_Dixon2012, Aorta_cells_Schmitt2016, GM12878_Rao2014, Left_ventricle_cells_Schmitt2016, Dorsolateral_prefrontal_cortex_cells_Schmitt2016, Spinal_…	1.5, 4.5, 5.5, 13.5, 3.5, 8.33, 12.0, 6.5, 10.0, 11.0, 7.5, 8.0, 9.75, 9.0, 3.0, 2.0, 13.0, 8.5, 5.0, 9.0, 4.5, 4.0, 12.0, 2.5, 4.5, 4.0, 13.0, 6.5, 9.0, 2.0, 1.67, 5.0, 3.5, 5.5, 5.0, 5.5, 3.5, 3.5, 1.5, 14.0, 14.5, 1.5, 1.0, 0.5, 1.5, 1.5, 3.0, 1.0, 1.0, 1.0, 10.17, 2.0, 13.5, 2.22, 8.0, 2.17, 4.0, 1.67, 0.88, 0.5, 0.33, 2.0, 0.5, 0.8, 1.33, 1.0, 1.0, 1.5	50.4126	Cells_EBV-transformed_lymphocytes	148.709	Pancreas	14.207
rs17664276	ENSG00000164754.14	RAD21	Pituitary	0.0207785	-0.359521	-0.486277	-0.201115	0.455696	Cis	341.81	3.74288e-07	chr8	116887329	A	G	chr8	116845935	116874423	12906	ACHN_ENCODE2012, SK-N-MC_ENCODE2012, Peripheral_blood_T_cells_Kloetgen2019, H1_hESCs_Dixon2015, H1_trophectoderm_cells_Dixon2015, Cortical_plate_neurons_Won2016, H1_hESCs_Jin2013, H1_hESCs_Dixon2012, Brain_astrocyte_ENCODE2012, GM12878_Schmitt2016, IMR90_Dixon2012, Aorta_cells_Schmitt2016, GM12878_Rao2014, Left_ventricle_cells_Schmitt2016, Dorsolateral_prefrontal_cortex_cells_Schmitt2016, Spinal_…	1.5, 4.5, 5.5, 13.5, 3.5, 8.33, 12.0, 6.5, 10.0, 11.0, 7.5, 8.0, 9.75, 9.0, 3.0, 2.0, 13.0, 8.5, 5.0, 9.0, 4.5, 4.0, 12.0, 2.5, 4.5, 4.0, 13.0, 6.5, 9.0, 2.0, 1.67, 5.0, 3.5, 5.5, 5.0, 5.5, 3.5, 3.5, 1.5, 14.0, 14.5, 1.5, 1.0, 0.5, 1.5, 1.5, 3.0, 1.0, 1.0, 1.0, 10.17, 2.0, 13.5, 2.22, 8.0, 2.17, 4.0, 1.67, 0.88, 0.5, 0.33, 2.0, 0.5, 0.8, 1.33, 1.0, 1.0, 1.5	50.4126	Cells_EBV-transformed_lymphocytes	148.709	Pancreas	14.207
rs3032890	ENSG00000164754.14	RAD21	Pituitary	0.0426158	-0.351512	-0.504131	-0.217451	0.49789	Cis	360.07	9.38591e-07	chr8	116887886	T	TACACA	chr8	116845935	116874423	13463	ACHN_ENCODE2012, SK-N-MC_ENCODE2012, Peripheral_blood_T_cells_Kloetgen2019, H1_hESCs_Dixon2015, H1_trophectoderm_cells_Dixon2015, Cortical_plate_neurons_Won2016, H1_hESCs_Jin2013, H1_hESCs_Dixon2012, Brain_astrocyte_ENCODE2012, GM12878_Schmitt2016, IMR90_Dixon2012, Aorta_cells_Schmitt2016, GM12878_Rao2014, Left_ventricle_cells_Schmitt2016, Dorsolateral_prefrontal_cortex_cells_Schmitt2016, Spinal_…	1.5, 4.5, 5.5, 13.5, 3.5, 8.33, 12.0, 6.5, 10.0, 11.0, 7.5, 8.0, 9.75, 9.0, 3.0, 2.0, 13.0, 8.5, 5.0, 9.0, 4.5, 4.0, 12.0, 2.5, 4.5, 4.0, 13.0, 6.5, 9.0, 2.0, 1.67, 5.0, 3.5, 5.5, 5.0, 5.5, 3.5, 3.5, 1.5, 14.0, 14.5, 1.5, 1.0, 0.5, 1.5, 1.5, 3.0, 1.0, 1.0, 2.25, 4.29, 14.17, 2.0, 3.57, 11.0, 1.75, 1.33, 3.33, 2.8, 1.5, 12.0, 0.67, 3.5, 3.5, 0.5, 1.67, 3.0	50.4126	Cells_EBV-transformed_lymphocytes	148.709	Pancreas	14.207
rs3020141	ENSG00000164754.14	RAD21	Pituitary	0.0426158	-0.351512	-0.491491	-0.20994	0.49789	Cis	338.43	9.38591e-07	chr8	116891826	A	G	chr8	116845935	116874423	17403	H1_mesenchymal_stem_cells_Dixon2015, RPMI7951_ENCODE2012, H1_hESCs_Dixon2012, HepG2_ENCODE2012, Adrenal_gland_cells_Schmitt2016, A549_ENCODE2012, Liver_cells_Schmitt2016, H1_mesendoderm_cells_Dixon2015, Endothelial_of_hepatic_sinusoid_cells_ENCODE2012, Germinal_zone_neurons_Won2016, Left_ventricle_cells_Schmitt2016, GM12878_Schmitt2016, IMR90_Jin2013, H1_hESCs_Dixon2015, Bladder_cells_Schmitt2016…	14.0, 5.5, 5.0, 13.0, 2.0, 4.5, 10.0, 14.5, 11.5, 12.67, 4.0, 9.5, 4.0, 11.5, 1.5, 11.25, 3.5, 2.5, 9.5, 9.0, 6.5, 1.0, 8.5, 5.5, 3.5, 5.0, 10.0, 6.0, 6.0, 3.0, 3.0, 1.5, 5.5, 7.5, 1.5, 1.5, 2.5, 1.0, 1.0, 0.67, 2.5, 1.5, 3.0, 1.0, 1.0, 0.5, 1.0, 0.5, 2.78, 12.17, 2.67, 3.43, 5.0, 16.0, 1.5, 4.0, 3.8, 16.0, 2.0, 4.0, 2.33, 2.0, 1.67, 3.0, 2.0, 1.0, 2.5	50.4126	Cells_EBV-transformed_lymphocytes	148.709	Pancreas	14.207
rs2921769	ENSG00000164754.14	RAD21	Pituitary	0.0426158	-0.351512	-0.486207	-0.210181	0.49789	Cis	305.62	9.38591e-07	chr8	116893804	T	C	chr8	116845935	116874423	19381	H1_mesenchymal_stem_cells_Dixon2015, RPMI7951_ENCODE2012, H1_hESCs_Dixon2012, HepG2_ENCODE2012, Adrenal_gland_cells_Schmitt2016, A549_ENCODE2012, Liver_cells_Schmitt2016, H1_mesendoderm_cells_Dixon2015, Endothelial_of_hepatic_sinusoid_cells_ENCODE2012, Germinal_zone_neurons_Won2016, Left_ventricle_cells_Schmitt2016, GM12878_Schmitt2016, IMR90_Jin2013, H1_hESCs_Dixon2015, Bladder_cells_Schmitt2016…	14.0, 5.5, 5.0, 13.0, 2.0, 4.5, 10.0, 14.5, 11.5, 12.67, 4.0, 9.5, 4.0, 11.5, 1.5, 11.25, 3.5, 2.5, 9.5, 9.0, 6.5, 1.0, 8.5, 5.5, 3.5, 5.0, 10.0, 6.0, 6.0, 3.0, 3.0, 1.5, 5.5, 7.5, 1.5, 1.5, 2.5, 1.0, 1.0, 0.67, 2.5, 1.5, 3.0, 1.0, 1.0, 0.5, 1.0, 0.5, 3.12, 3.86, 2.7, 9.33, 11.5, 9.0, 1.0, 0.62, 2.0, 1.0, 1.0, 2.5, 2.0, 2.4, 1.67, 1.0, 0.33	50.4126	Cells_EBV-transformed_lymphocytes	148.709	Pancreas	14.207
rs1584222	ENSG00000164754.14	RAD21	Pituitary	0.0207785	-0.359521	-0.477738	-0.193395	0.455696	Cis	296.02	3.74288e-07	chr8	116895290	A	C	chr8	116845935	116874423	20867	H1_mesenchymal_stem_cells_Dixon2015, RPMI7951_ENCODE2012, H1_hESCs_Dixon2012, HepG2_ENCODE2012, Adrenal_gland_cells_Schmitt2016, A549_ENCODE2012, Liver_cells_Schmitt2016, H1_mesendoderm_cells_Dixon2015, Endothelial_of_hepatic_sinusoid_cells_ENCODE2012, Germinal_zone_neurons_Won2016, Left_ventricle_cells_Schmitt2016, GM12878_Schmitt2016, IMR90_Jin2013, H1_hESCs_Dixon2015, Bladder_cells_Schmitt2016…	14.0, 5.5, 5.0, 13.0, 2.0, 4.5, 10.0, 14.5, 11.5, 12.67, 4.0, 9.5, 4.0, 11.5, 1.5, 11.25, 3.5, 2.5, 9.5, 9.0, 6.5, 1.0, 8.5, 5.5, 3.5, 5.0, 10.0, 6.0, 6.0, 3.0, 3.0, 1.5, 5.5, 7.5, 1.5, 1.5, 2.5, 1.0, 1.0, 0.67, 2.5, 1.5, 3.0, 1.0, 1.0, 0.5, 1.0, 0.5, 1.12, 12.0, 2.57, 2.0, 3.0, 10.17, 0.5, 1.2, 4.0, 0.5, 0.5, 1.87, 1.5, 2.33, 0.67, 1.0, 0.5	50.4126	Cells_EBV-transformed_lymphocytes	148.709	Pancreas	14.207
rs1596899	ENSG00000164754.14	RAD21	Pituitary	0.0207785	-0.359521	-0.483374	-0.18364	0.455696	Cis	285.28	3.74288e-07	chr8	116896151	A	T	chr8	116845935	116874423	21728	H1_mesenchymal_stem_cells_Dixon2015, RPMI7951_ENCODE2012, H1_hESCs_Dixon2012, HepG2_ENCODE2012, Adrenal_gland_cells_Schmitt2016, A549_ENCODE2012, Liver_cells_Schmitt2016, H1_mesendoderm_cells_Dixon2015, Endothelial_of_hepatic_sinusoid_cells_ENCODE2012, Germinal_zone_neurons_Won2016, Left_ventricle_cells_Schmitt2016, GM12878_Schmitt2016, IMR90_Jin2013, H1_hESCs_Dixon2015, Bladder_cells_Schmitt2016…	14.0, 5.5, 5.0, 13.0, 2.0, 4.5, 10.0, 14.5, 11.5, 12.67, 4.0, 9.5, 4.0, 11.5, 1.5, 11.25, 3.5, 2.5, 9.5, 9.0, 6.5, 1.0, 8.5, 5.5, 3.5, 5.0, 10.0, 6.0, 6.0, 3.0, 3.0, 1.5, 5.5, 7.5, 1.5, 1.5, 2.5, 1.0, 1.0, 0.67, 2.5, 1.5, 3.0, 1.0, 1.0, 0.5, 1.0, 0.5, 5.83, 1.14, 10.0, 1.67, 1.17, 0.8, 6.0, 1.0, 1.33, 2.0, 1.0, 0.5, 0.25, 0.17, 0.5, 1.0, 0.33	50.4126	Cells_EBV-transformed_lymphocytes	148.709	Pancreas	14.207
rs111596588	ENSG00000164754.14	RAD21	Skin_Sun_Exposed_Lower_leg	1.48113e-05	-0.191752	-0.24851	-0.141416	0.491736	Cis	551.2	8.92338e-11	chr8	116865436	T	TA	chr8	116845935	116874423	0	Endothelial_of_hepatic_sinusoid_cells_ENCODE2012, GM12878_Rao2014, H1_mesenchymal_stem_cells_Dixon2015, RPMI7951_ENCODE2012, Spleen_cells_Schmitt2016, Left_ventricle_cells_Schmitt2016, H1_neuronal_progenitor_cells_Dixon2015, Germinal_zone_neurons_Won2016, ACHN_ENCODE2012, GM12878_Schmitt2016, Right_ventricle_cells_Schmitt2016, Caki2_ENCODE2012, H1_hESCs_Dixon2012, Hippocampus_cells_Schmitt2016, T…	11.0, 9.25, 16.0, 8.0, 7.0, 10.0, 5.0, 15.0, 3.5, 12.0, 4.0, 8.0, 9.5, 8.0, 8.0, 10.0, 9.0, 7.67, 2.0, 4.67, 3.0, 14.0, 14.0, 3.5, 6.0, 9.0, 11.0, 5.0, 11.5, 4.0, 14.5, 10.5, 3.5, 10.0, 5.5, 3.0, 5.5, 8.0, 7.0, 2.0, 8.0, 8.0, 13.5, 7.5, 5.5, 7.0, 6.0, 7.0, 2.0, 6.0, 24.67, 11.0, 4.67, 5.67, 7.65, 10.86, 8.5, 4.33, 4.38, 6.5, 6.4, 18.5, 18.0, 3.5, 4.0, 5.0, 11.0, 5.0, 3.0	54.2933	Cells_EBV-transformed_lymphocytes	148.709	Pancreas	14.207
rs10101691	ENSG00000164754.14	RAD21	Skin_Sun_Exposed_Lower_leg	0.00196776	-0.169175	-0.228331	-0.111717	0.378512	Cis	279.01	2.13154e-08	chr8	116818747	A	G	chr8	116845935	116874423	27188	H1_mesenchymal_stem_cells_Dixon2015, IMR90_Jin2013, GM12878_Rao2014, Peripheral_blood_T_cells_Kloetgen2019, H1_hESCs_Dixon2015, HepG2_ENCODE2012, T_cells_of_acute_lymphoblastic_leukemia_Kloetgen2019, H1_mesendoderm_cells_Dixon2015, Brain_astrocyte_ENCODE2012, T47D_ENCODE2012, A549_ENCODE2012, Endothelial_of_hepatic_sinusoid_cells_ENCODE2012, LNCaP_clone_FGC_ENCODE2012, IMR90_Dixon2012, RPMI7951_E…	12.0, 3.33, 9.0, 7.0, 12.0, 11.0, 10.0, 14.5, 8.5, 4.0, 4.0, 10.5, 2.5, 5.0, 3.5, 2.0, 5.0, 6.5, 12.0, 7.0, 2.0, 9.67, 2.5, 3.0, 9.0, 2.0, 3.0, 2.5, 3.0, 2.0, 2.0, 1.0, 1.0, 2.5, 1.5, 0.5, 1.5, 2.0, 4.0, 6.5, 2.0, 3.0, 1.0, 0.33, 0.5, 2.3, 3.0, 10.83, 1.5, 0.62, 7.0, 3.0, 2.67, 2.75, 14.0, 2.0, 1.0, 0.67, 2.0, 1.0, 2.0, 1.0, 2.33, 2.0	54.2933	Cells_EBV-transformed_lymphocytes	148.709	Pancreas	14.207
rs1111277	ENSG00000164754.14	RAD21	Skin_Sun_Exposed_Lower_leg	0.0464573	-0.131142	-0.18682	-0.0732235	0.453719	Cis	343.4	1.03193e-06	chr8	116841534	G	C	chr8	116845935	116874423	4401	A549_ENCODE2012, Lung_cells_Schmitt2016, Cortical_plate_neurons_Won2016, GM12878_Schmitt2016, H1_hESCs_Dixon2015, H1_mesenchymal_stem_cells_Dixon2015, Right_ventricle_cells_Schmitt2016, T47D_ENCODE2012, H1_hESCs_Jin2013, Brain_microvascular_endothelial_cells_ENCODE2012, GM12878_Rao2014, Germinal_zone_neurons_Won2016, NCI-H460_ENCODE2012, H1_mesendoderm_cells_Dixon2015, Endothelial_of_hepatic_sinu…	3.5, 1.0, 9.33, 7.0, 15.0, 13.5, 2.5, 3.5, 15.0, 1.0, 8.5, 12.0, 3.5, 15.0, 12.0, 9.0, 6.5, 11.5, 1.75, 9.0, 4.5, 7.0, 7.0, 4.0, 1.0, 2.5, 4.0, 3.0, 1.33, 5.0, 9.0, 4.0, 1.0, 2.5, 1.0, 6.5, 4.0, 1.0, 2.0, 3.0, 4.0, 2.0, 2.0, 2.5, 0.5, 1.5, 1.0, 14.83, 15.0, 2.17, 13.0, 3.14, 4.12, 4.26, 2.5, 7.0, 3.0, 0.75, 3.2, 2.0, 4.0, 3.67, 2.0, 6.0, 3.5, 2.33	54.2933	Cells_EBV-transformed_lymphocytes	148.709	Pancreas	14.207
rs4570	ENSG00000164754.14	RAD21	Skin_Sun_Exposed_Lower_leg	1.52401e-07	-0.221192	-0.275549	-0.161258	0.361157	Cis	384.22	5.3792e-13	chr8	116846150	G	A	chr8	116845935	116874423	0	Brain_astrocyte_ENCODE2012, H1_mesenchymal_stem_cells_Dixon2015, IMR90_Jin2013, RPMI7951_ENCODE2012, H1_hESCs_Dixon2015, Left_ventricle_cells_Schmitt2016, Panc1_ENCODE2012, GM12878_Rao2014, SK-MEL-5_ENCODE2012, Cortical_plate_neurons_Won2016, H1_hESCs_Jin2013, HepG2_ENCODE2012, H1_mesendoderm_cells_Dixon2015, G401_ENCODE2012, Spleen_cells_Schmitt2016, A549_ENCODE2012, Right_ventricle_cells_Schmit…	9.5, 13.5, 4.5, 4.0, 14.5, 8.0, 4.0, 5.75, 6.5, 8.0, 13.0, 11.5, 13.0, 7.0, 4.0, 2.5, 4.0, 13.0, 4.5, 0.5, 4.0, 2.5, 10.5, 7.0, 8.0, 8.0, 8.0, 8.0, 1.5, 7.0, 7.5, 3.0, 5.0, 2.0, 6.0, 3.0, 1.5, 2.25, 2.5, 1.0, 3.0, 1.0, 1.0, 3.0, 1.0, 2.5, 1.0, 1.0, 0.5, 3.17, 4.96, 5.8, 3.5, 21.17, 21.5, 4.71, 3.38, 2.38, 19.0, 4.33, 7.0, 3.0, 4.5, 3.5, 2.0, 2.0, 2.5, 2.33	54.2933	Cells_EBV-transformed_lymphocytes	148.709	Pancreas	14.207
rs16918570	ENSG00000164754.14	RAD21	Skin_Sun_Exposed_Lower_leg	3.27139e-06	-0.198771	-0.250104	-0.147728	0.490083	Cis	384.22	1.53294e-11	chr8	116846367	C	CAT	chr8	116845935	116874423	0	Brain_astrocyte_ENCODE2012, H1_mesenchymal_stem_cells_Dixon2015, IMR90_Jin2013, RPMI7951_ENCODE2012, H1_hESCs_Dixon2015, Left_ventricle_cells_Schmitt2016, Panc1_ENCODE2012, GM12878_Rao2014, SK-MEL-5_ENCODE2012, Cortical_plate_neurons_Won2016, H1_hESCs_Jin2013, HepG2_ENCODE2012, H1_mesendoderm_cells_Dixon2015, G401_ENCODE2012, Spleen_cells_Schmitt2016, A549_ENCODE2012, Right_ventricle_cells_Schmit…	9.5, 13.5, 4.5, 4.0, 14.5, 8.0, 4.0, 5.75, 6.5, 8.0, 13.0, 11.5, 13.0, 7.0, 4.0, 2.5, 4.0, 13.0, 4.5, 0.5, 4.0, 2.5, 10.5, 7.0, 8.0, 8.0, 8.0, 8.0, 1.5, 7.0, 7.5, 3.0, 5.0, 2.0, 6.0, 3.0, 1.5, 2.25, 2.5, 1.0, 3.0, 1.0, 1.0, 3.0, 1.0, 2.5, 1.0, 1.0, 0.5, 3.17, 4.96, 5.8, 3.5, 21.17, 21.5, 4.71, 3.38, 2.38, 19.0, 4.33, 7.0, 3.0, 4.5, 3.5, 2.0, 2.0, 2.5, 2.33	54.2933	Cells_EBV-transformed_lymphocytes	148.709	Pancreas	14.207
rs34370505	ENSG00000164754.14	RAD21	Skin_Sun_Exposed_Lower_leg	6.78574e-08	-0.227789	-0.282404	-0.174845	0.361157	Cis	521.09	1.98217e-13	chr8	116857002	AT	A	chr8	116845935	116874423	0	Liver_cells_Schmitt2016, Cortical_plate_neurons_Won2016, Endothelial_of_hepatic_sinusoid_cells_ENCODE2012, H1_mesenchymal_stem_cells_Dixon2015, ACHN_ENCODE2012, Right_ventricle_cells_Schmitt2016, T_cells_of_acute_lymphoblastic_leukemia_Kloetgen2019, SK-MEL-5_ENCODE2012, A549_ENCODE2012, Bladder_cells_Schmitt2016, G401_ENCODE2012, Left_ventricle_cells_Schmitt2016, H1_hESCs_Dixon2015, IMR90_Jin2013…	14.0, 9.67, 12.0, 15.0, 1.5, 4.0, 12.0, 7.0, 4.0, 6.0, 11.0, 8.0, 14.5, 7.0, 4.0, 7.0, 2.0, 16.0, 4.0, 8.75, 14.67, 8.5, 2.75, 9.0, 12.5, 10.5, 5.5, 12.0, 10.5, 4.0, 6.0, 11.5, 2.5, 15.0, 4.5, 7.0, 7.0, 5.5, 3.5, 12.0, 4.67, 3.5, 7.0, 7.0, 1.0, 2.5, 6.0, 1.0, 6.0, 1.5, 7.17, 25.0, 9.0, 6.0, 4.0, 3.0, 10.0, 5.0, 4.25, 3.0, 4.5, 20.0, 7.67, 23.0, 3.33, 4.0, 4.5, 2.67, 3.0	54.2933	Cells_EBV-transformed_lymphocytes	148.709	Pancreas	14.207
rs3020117	ENSG00000164754.14	RAD21	Skin_Sun_Exposed_Lower_leg	1.45817e-07	-0.221535	-0.275814	-0.168405	0.361983	Cis	490.08	5.05808e-13	chr8	116857957	A	C	chr8	116845935	116874423	0	Liver_cells_Schmitt2016, Cortical_plate_neurons_Won2016, Endothelial_of_hepatic_sinusoid_cells_ENCODE2012, H1_mesenchymal_stem_cells_Dixon2015, ACHN_ENCODE2012, Right_ventricle_cells_Schmitt2016, T_cells_of_acute_lymphoblastic_leukemia_Kloetgen2019, SK-MEL-5_ENCODE2012, A549_ENCODE2012, Bladder_cells_Schmitt2016, G401_ENCODE2012, Left_ventricle_cells_Schmitt2016, H1_hESCs_Dixon2015, IMR90_Jin2013…	14.0, 9.67, 12.0, 15.0, 1.5, 4.0, 12.0, 7.0, 4.0, 6.0, 11.0, 8.0, 14.5, 7.0, 4.0, 7.0, 2.0, 16.0, 4.0, 8.75, 14.67, 8.5, 2.75, 9.0, 12.5, 10.5, 5.5, 12.0, 10.5, 4.0, 6.0, 11.5, 2.5, 15.0, 4.5, 7.0, 7.0, 5.5, 3.5, 12.0, 4.67, 3.5, 7.0, 7.0, 1.0, 2.5, 6.0, 1.0, 6.0, 1.5, 15.33, 22.5, 4.13, 6.43, 10.0, 4.0, 5.5, 5.0, 4.4, 2.67, 3.0, 18.0, 3.0, 4.12, 2.0, 1.5, 1.0, 3.5, 2.0	54.2933	Cells_EBV-transformed_lymphocytes	148.709	Pancreas	14.207
rs3020127	ENSG00000164754.14	RAD21	Skin_Sun_Exposed_Lower_leg	1.48113e-05	-0.191752	-0.249929	-0.138614	0.491736	Cis	574.58	8.92338e-11	chr8	116868416	C	T	chr8	116845935	116874423	0	Endothelial_of_hepatic_sinusoid_cells_ENCODE2012, GM12878_Rao2014, H1_mesenchymal_stem_cells_Dixon2015, RPMI7951_ENCODE2012, Spleen_cells_Schmitt2016, Left_ventricle_cells_Schmitt2016, H1_neuronal_progenitor_cells_Dixon2015, Germinal_zone_neurons_Won2016, ACHN_ENCODE2012, GM12878_Schmitt2016, Right_ventricle_cells_Schmitt2016, Caki2_ENCODE2012, H1_hESCs_Dixon2012, Hippocampus_cells_Schmitt2016, T…	11.0, 9.25, 16.0, 8.0, 7.0, 10.0, 5.0, 15.0, 3.5, 12.0, 4.0, 8.0, 9.5, 8.0, 8.0, 10.0, 9.0, 7.67, 2.0, 4.67, 3.0, 14.0, 14.0, 3.5, 6.0, 9.0, 11.0, 5.0, 11.5, 4.0, 14.5, 10.5, 3.5, 10.0, 5.5, 3.0, 5.5, 8.0, 7.0, 2.0, 8.0, 8.0, 13.5, 7.5, 5.5, 7.0, 6.0, 7.0, 2.0, 6.0, 26.33, 8.87, 10.33, 5.0, 11.0, 5.62, 8.33, 6.0, 24.5, 7.0, 3.83, 6.5, 7.0, 24.0, 7.0, 7.0, 5.67, 5.0, 7.0	54.2933	Cells_EBV-transformed_lymphocytes	148.709	Pancreas	14.207
rs1348798	ENSG00000164754.14	RAD21	Skin_Sun_Exposed_Lower_leg	6.78574e-08	-0.227789	-0.281297	-0.170446	0.361157	Cis	499.95	1.98215e-13	chr8	116873478	T	A	chr8	116845935	116874423	0	Brain_astrocyte_ENCODE2012, Ovary_cells_Schmitt2016, G401_ENCODE2012, Cortical_plate_neurons_Won2016, T_cells_of_acute_lymphoblastic_leukemia_Kloetgen2019, GM12878_Schmitt2016, T47D_ENCODE2012, H1_mesenchymal_stem_cells_Dixon2015, Caki2_ENCODE2012, H1_hESCs_Jin2013, IMR90_Jin2013, ACHN_ENCODE2012, Left_ventricle_cells_Schmitt2016, Germinal_zone_neurons_Won2016, RPMI7951_ENCODE2012, Adrenal_gland_…	10.5, 5.0, 7.0, 9.0, 10.0, 12.5, 4.0, 14.0, 6.0, 15.0, 6.67, 1.5, 10.0, 14.33, 7.5, 9.0, 14.5, 2.5, 4.0, 5.0, 5.0, 11.0, 9.5, 4.5, 10.0, 2.0, 8.5, 12.0, 14.5, 6.5, 0.5, 6.5, 4.0, 7.5, 5.0, 3.0, 9.25, 4.5, 10.0, 5.5, 4.0, 3.0, 2.75, 1.67, 3.0, 3.5, 4.0, 1.5, 1.5, 26.67, 7.91, 8.0, 10.0, 23.0, 7.88, 7.67, 20.0, 3.5, 8.0, 4.5, 4.62, 6.2, 4.0, 7.0, 5.0, 5.0, 5.5, 3.33	54.2933	Cells_EBV-transformed_lymphocytes	148.709	Pancreas	14.207
rs1026026	ENSG00000164754.14	RAD21	Skin_Sun_Exposed_Lower_leg	3.32106e-06	-0.200724	-0.252582	-0.143163	0.495868	Cis	302.97	1.61685e-11	chr8	116885085	C	T	chr8	116845935	116874423	10662	ACHN_ENCODE2012, SK-N-MC_ENCODE2012, Peripheral_blood_T_cells_Kloetgen2019, H1_hESCs_Dixon2015, H1_trophectoderm_cells_Dixon2015, Cortical_plate_neurons_Won2016, H1_hESCs_Jin2013, H1_hESCs_Dixon2012, Brain_astrocyte_ENCODE2012, GM12878_Schmitt2016, IMR90_Dixon2012, Aorta_cells_Schmitt2016, GM12878_Rao2014, Left_ventricle_cells_Schmitt2016, Dorsolateral_prefrontal_cortex_cells_Schmitt2016, Spinal_…	1.5, 4.5, 5.5, 13.5, 3.5, 8.33, 12.0, 6.5, 10.0, 11.0, 7.5, 8.0, 9.75, 9.0, 3.0, 2.0, 13.0, 8.5, 5.0, 9.0, 4.5, 4.0, 12.0, 2.5, 4.5, 4.0, 13.0, 6.5, 9.0, 2.0, 1.67, 5.0, 3.5, 5.5, 5.0, 5.5, 3.5, 3.5, 1.5, 14.0, 14.5, 1.5, 1.0, 0.5, 1.5, 1.5, 3.0, 1.0, 1.0, 2.33, 0.5, 0.33, 1.0, 4.5, 0.71, 3.0, 0.25, 2.0, 0.22, 0.33, 0.33, 0.2	54.2933	Cells_EBV-transformed_lymphocytes	148.709	Pancreas	14.207
rs959692	ENSG00000164754.14	RAD21	Skin_Sun_Exposed_Lower_leg	3.32106e-06	-0.200724	-0.255685	-0.146655	0.495868	Cis	341.81	1.61685e-11	chr8	116886972	A	G	chr8	116845935	116874423	12549	ACHN_ENCODE2012, SK-N-MC_ENCODE2012, Peripheral_blood_T_cells_Kloetgen2019, H1_hESCs_Dixon2015, H1_trophectoderm_cells_Dixon2015, Cortical_plate_neurons_Won2016, H1_hESCs_Jin2013, H1_hESCs_Dixon2012, Brain_astrocyte_ENCODE2012, GM12878_Schmitt2016, IMR90_Dixon2012, Aorta_cells_Schmitt2016, GM12878_Rao2014, Left_ventricle_cells_Schmitt2016, Dorsolateral_prefrontal_cortex_cells_Schmitt2016, Spinal_…	1.5, 4.5, 5.5, 13.5, 3.5, 8.33, 12.0, 6.5, 10.0, 11.0, 7.5, 8.0, 9.75, 9.0, 3.0, 2.0, 13.0, 8.5, 5.0, 9.0, 4.5, 4.0, 12.0, 2.5, 4.5, 4.0, 13.0, 6.5, 9.0, 2.0, 1.67, 5.0, 3.5, 5.5, 5.0, 5.5, 3.5, 3.5, 1.5, 14.0, 14.5, 1.5, 1.0, 0.5, 1.5, 1.5, 3.0, 1.0, 1.0, 1.0, 10.17, 2.0, 13.5, 2.22, 8.0, 2.17, 4.0, 1.67, 0.88, 0.5, 0.33, 2.0, 0.5, 0.8, 1.33, 1.0, 1.0, 1.5	54.2933	Cells_EBV-transformed_lymphocytes	148.709	Pancreas	14.207
rs3032890	ENSG00000164754.14	RAD21	Skin_Sun_Exposed_Lower_leg	3.32106e-06	-0.200724	-0.249468	-0.148044	0.495868	Cis	360.07	1.61685e-11	chr8	116887886	T	TACACA	chr8	116845935	116874423	13463	ACHN_ENCODE2012, SK-N-MC_ENCODE2012, Peripheral_blood_T_cells_Kloetgen2019, H1_hESCs_Dixon2015, H1_trophectoderm_cells_Dixon2015, Cortical_plate_neurons_Won2016, H1_hESCs_Jin2013, H1_hESCs_Dixon2012, Brain_astrocyte_ENCODE2012, GM12878_Schmitt2016, IMR90_Dixon2012, Aorta_cells_Schmitt2016, GM12878_Rao2014, Left_ventricle_cells_Schmitt2016, Dorsolateral_prefrontal_cortex_cells_Schmitt2016, Spinal_…	1.5, 4.5, 5.5, 13.5, 3.5, 8.33, 12.0, 6.5, 10.0, 11.0, 7.5, 8.0, 9.75, 9.0, 3.0, 2.0, 13.0, 8.5, 5.0, 9.0, 4.5, 4.0, 12.0, 2.5, 4.5, 4.0, 13.0, 6.5, 9.0, 2.0, 1.67, 5.0, 3.5, 5.5, 5.0, 5.5, 3.5, 3.5, 1.5, 14.0, 14.5, 1.5, 1.0, 0.5, 1.5, 1.5, 3.0, 1.0, 1.0, 2.25, 4.29, 14.17, 2.0, 3.57, 11.0, 1.75, 1.33, 3.33, 2.8, 1.5, 12.0, 0.67, 3.5, 3.5, 0.5, 1.67, 3.0	54.2933	Cells_EBV-transformed_lymphocytes	148.709	Pancreas	14.207
rs57858878	ENSG00000164754.14	RAD21	Skin_Sun_Exposed_Lower_leg	1.77944e-07	-0.221989	-0.270062	-0.163528	0.369421	Cis	280.44	6.60562e-13	chr8	116889700	AAGGCTG	A	chr8	116845935	116874423	15277	H1_mesenchymal_stem_cells_Dixon2015, RPMI7951_ENCODE2012, H1_hESCs_Dixon2012, HepG2_ENCODE2012, Adrenal_gland_cells_Schmitt2016, A549_ENCODE2012, Liver_cells_Schmitt2016, H1_mesendoderm_cells_Dixon2015, Endothelial_of_hepatic_sinusoid_cells_ENCODE2012, Germinal_zone_neurons_Won2016, Left_ventricle_cells_Schmitt2016, GM12878_Schmitt2016, IMR90_Jin2013, H1_hESCs_Dixon2015, Bladder_cells_Schmitt2016…	14.0, 5.5, 5.0, 13.0, 2.0, 4.5, 10.0, 14.5, 11.5, 12.67, 4.0, 9.5, 4.0, 11.5, 1.5, 11.25, 3.5, 2.5, 9.5, 9.0, 6.5, 1.0, 8.5, 5.5, 3.5, 5.0, 10.0, 6.0, 6.0, 3.0, 3.0, 1.5, 5.5, 7.5, 1.5, 1.5, 2.5, 1.0, 1.0, 0.67, 2.5, 1.5, 3.0, 1.0, 1.0, 0.5, 1.0, 0.5, 1.22, 6.0, 2.0, 0.88, 3.0, 0.5, 3.5, 2.0, 0.33, 0.67, 0.6, 4.5, 1.5, 0.5, 0.17, 1.0, 1.5	54.2933	Cells_EBV-transformed_lymphocytes	148.709	Pancreas	14.207
rs1348795	ENSG00000164754.14	RAD21	Skin_Sun_Exposed_Lower_leg	1.77944e-07	-0.221989	-0.273682	-0.164992	0.369421	Cis	280.28	6.60562e-13	chr8	116891102	C	T	chr8	116845935	116874423	16679	H1_mesenchymal_stem_cells_Dixon2015, RPMI7951_ENCODE2012, H1_hESCs_Dixon2012, HepG2_ENCODE2012, Adrenal_gland_cells_Schmitt2016, A549_ENCODE2012, Liver_cells_Schmitt2016, H1_mesendoderm_cells_Dixon2015, Endothelial_of_hepatic_sinusoid_cells_ENCODE2012, Germinal_zone_neurons_Won2016, Left_ventricle_cells_Schmitt2016, GM12878_Schmitt2016, IMR90_Jin2013, H1_hESCs_Dixon2015, Bladder_cells_Schmitt2016…	14.0, 5.5, 5.0, 13.0, 2.0, 4.5, 10.0, 14.5, 11.5, 12.67, 4.0, 9.5, 4.0, 11.5, 1.5, 11.25, 3.5, 2.5, 9.5, 9.0, 6.5, 1.0, 8.5, 5.5, 3.5, 5.0, 10.0, 6.0, 6.0, 3.0, 3.0, 1.5, 5.5, 7.5, 1.5, 1.5, 2.5, 1.0, 1.0, 0.67, 2.5, 1.5, 3.0, 1.0, 1.0, 0.5, 1.0, 0.5, 0.67, 3.67, 1.0, 1.17, 2.29, 0.87, 7.5, 1.0, 0.5, 3.0, 1.67, 4.0, 0.38, 2.0	54.2933	Cells_EBV-transformed_lymphocytes	148.709	Pancreas	14.207
rs3020141	ENSG00000164754.14	RAD21	Skin_Sun_Exposed_Lower_leg	1.7594e-06	-0.203151	-0.258402	-0.148297	0.495041	Cis	338.43	7.92312e-12	chr8	116891826	A	G	chr8	116845935	116874423	17403	H1_mesenchymal_stem_cells_Dixon2015, RPMI7951_ENCODE2012, H1_hESCs_Dixon2012, HepG2_ENCODE2012, Adrenal_gland_cells_Schmitt2016, A549_ENCODE2012, Liver_cells_Schmitt2016, H1_mesendoderm_cells_Dixon2015, Endothelial_of_hepatic_sinusoid_cells_ENCODE2012, Germinal_zone_neurons_Won2016, Left_ventricle_cells_Schmitt2016, GM12878_Schmitt2016, IMR90_Jin2013, H1_hESCs_Dixon2015, Bladder_cells_Schmitt2016…	14.0, 5.5, 5.0, 13.0, 2.0, 4.5, 10.0, 14.5, 11.5, 12.67, 4.0, 9.5, 4.0, 11.5, 1.5, 11.25, 3.5, 2.5, 9.5, 9.0, 6.5, 1.0, 8.5, 5.5, 3.5, 5.0, 10.0, 6.0, 6.0, 3.0, 3.0, 1.5, 5.5, 7.5, 1.5, 1.5, 2.5, 1.0, 1.0, 0.67, 2.5, 1.5, 3.0, 1.0, 1.0, 0.5, 1.0, 0.5, 2.78, 12.17, 2.67, 3.43, 5.0, 16.0, 1.5, 4.0, 3.8, 16.0, 2.0, 4.0, 2.33, 2.0, 1.67, 3.0, 2.0, 1.0, 2.5	54.2933	Cells_EBV-transformed_lymphocytes	148.709	Pancreas	14.207
rs3020143	ENSG00000164754.14	RAD21	Skin_Sun_Exposed_Lower_leg	4.3921e-08	-0.23057	-0.29019	-0.177372	0.366942	Cis	317.47	1.20278e-13	chr8	116892914	T	C	chr8	116845935	116874423	18491	H1_mesenchymal_stem_cells_Dixon2015, RPMI7951_ENCODE2012, H1_hESCs_Dixon2012, HepG2_ENCODE2012, Adrenal_gland_cells_Schmitt2016, A549_ENCODE2012, Liver_cells_Schmitt2016, H1_mesendoderm_cells_Dixon2015, Endothelial_of_hepatic_sinusoid_cells_ENCODE2012, Germinal_zone_neurons_Won2016, Left_ventricle_cells_Schmitt2016, GM12878_Schmitt2016, IMR90_Jin2013, H1_hESCs_Dixon2015, Bladder_cells_Schmitt2016…	14.0, 5.5, 5.0, 13.0, 2.0, 4.5, 10.0, 14.5, 11.5, 12.67, 4.0, 9.5, 4.0, 11.5, 1.5, 11.25, 3.5, 2.5, 9.5, 9.0, 6.5, 1.0, 8.5, 5.5, 3.5, 5.0, 10.0, 6.0, 6.0, 3.0, 3.0, 1.5, 5.5, 7.5, 1.5, 1.5, 2.5, 1.0, 1.0, 0.67, 2.5, 1.5, 3.0, 1.0, 1.0, 0.5, 1.0, 0.5, 9.0, 1.62, 10.17, 2.43, 1.5, 1.8, 6.0, 11.5, 1.5, 2.5, 1.0, 1.86, 3.33, 1.0, 2.0, 3.0, 2.5, 3.5, 0.67	54.2933	Cells_EBV-transformed_lymphocytes	148.709	Pancreas	14.207
rs2921769	ENSG00000164754.14	RAD21	Skin_Sun_Exposed_Lower_leg	1.7594e-06	-0.203151	-0.25657	-0.150857	0.495041	Cis	305.62	7.92312e-12	chr8	116893804	T	C	chr8	116845935	116874423	19381	H1_mesenchymal_stem_cells_Dixon2015, RPMI7951_ENCODE2012, H1_hESCs_Dixon2012, HepG2_ENCODE2012, Adrenal_gland_cells_Schmitt2016, A549_ENCODE2012, Liver_cells_Schmitt2016, H1_mesendoderm_cells_Dixon2015, Endothelial_of_hepatic_sinusoid_cells_ENCODE2012, Germinal_zone_neurons_Won2016, Left_ventricle_cells_Schmitt2016, GM12878_Schmitt2016, IMR90_Jin2013, H1_hESCs_Dixon2015, Bladder_cells_Schmitt2016…	14.0, 5.5, 5.0, 13.0, 2.0, 4.5, 10.0, 14.5, 11.5, 12.67, 4.0, 9.5, 4.0, 11.5, 1.5, 11.25, 3.5, 2.5, 9.5, 9.0, 6.5, 1.0, 8.5, 5.5, 3.5, 5.0, 10.0, 6.0, 6.0, 3.0, 3.0, 1.5, 5.5, 7.5, 1.5, 1.5, 2.5, 1.0, 1.0, 0.67, 2.5, 1.5, 3.0, 1.0, 1.0, 0.5, 1.0, 0.5, 3.12, 3.86, 2.7, 9.33, 11.5, 9.0, 1.0, 0.62, 2.0, 1.0, 1.0, 2.5, 2.0, 2.4, 1.67, 1.0, 0.33	54.2933	Cells_EBV-transformed_lymphocytes	148.709	Pancreas	14.207
rs1584222	ENSG00000164754.14	RAD21	Skin_Sun_Exposed_Lower_leg	0.0498719	-0.133821	-0.195186	-0.0773189	0.452066	Cis	296.02	1.12295e-06	chr8	116895290	A	C	chr8	116845935	116874423	20867	H1_mesenchymal_stem_cells_Dixon2015, RPMI7951_ENCODE2012, H1_hESCs_Dixon2012, HepG2_ENCODE2012, Adrenal_gland_cells_Schmitt2016, A549_ENCODE2012, Liver_cells_Schmitt2016, H1_mesendoderm_cells_Dixon2015, Endothelial_of_hepatic_sinusoid_cells_ENCODE2012, Germinal_zone_neurons_Won2016, Left_ventricle_cells_Schmitt2016, GM12878_Schmitt2016, IMR90_Jin2013, H1_hESCs_Dixon2015, Bladder_cells_Schmitt2016…	14.0, 5.5, 5.0, 13.0, 2.0, 4.5, 10.0, 14.5, 11.5, 12.67, 4.0, 9.5, 4.0, 11.5, 1.5, 11.25, 3.5, 2.5, 9.5, 9.0, 6.5, 1.0, 8.5, 5.5, 3.5, 5.0, 10.0, 6.0, 6.0, 3.0, 3.0, 1.5, 5.5, 7.5, 1.5, 1.5, 2.5, 1.0, 1.0, 0.67, 2.5, 1.5, 3.0, 1.0, 1.0, 0.5, 1.0, 0.5, 1.12, 12.0, 2.57, 2.0, 3.0, 10.17, 0.5, 1.2, 4.0, 0.5, 0.5, 1.87, 1.5, 2.33, 0.67, 1.0, 0.5	54.2933	Cells_EBV-transformed_lymphocytes	148.709	Pancreas	14.207
rs2921766	ENSG00000164754.14	RAD21	Skin_Sun_Exposed_Lower_leg	2.5449e-08	-0.226235	-0.275125	-0.169189	0.356198	Cis	291.14	6.68694e-14	chr8	116895581	G	A	chr8	116845935	116874423	21158	H1_mesenchymal_stem_cells_Dixon2015, RPMI7951_ENCODE2012, H1_hESCs_Dixon2012, HepG2_ENCODE2012, Adrenal_gland_cells_Schmitt2016, A549_ENCODE2012, Liver_cells_Schmitt2016, H1_mesendoderm_cells_Dixon2015, Endothelial_of_hepatic_sinusoid_cells_ENCODE2012, Germinal_zone_neurons_Won2016, Left_ventricle_cells_Schmitt2016, GM12878_Schmitt2016, IMR90_Jin2013, H1_hESCs_Dixon2015, Bladder_cells_Schmitt2016…	14.0, 5.5, 5.0, 13.0, 2.0, 4.5, 10.0, 14.5, 11.5, 12.67, 4.0, 9.5, 4.0, 11.5, 1.5, 11.25, 3.5, 2.5, 9.5, 9.0, 6.5, 1.0, 8.5, 5.5, 3.5, 5.0, 10.0, 6.0, 6.0, 3.0, 3.0, 1.5, 5.5, 7.5, 1.5, 1.5, 2.5, 1.0, 1.0, 0.67, 2.5, 1.5, 3.0, 1.0, 1.0, 0.5, 1.0, 0.5, 2.04, 8.67, 1.0, 6.5, 9.0, 1.0, 0.5, 1.8, 1.0, 1.0, 1.33, 1.33, 1.33, 1.0, 0.38, 1.0, 0.5, 0.67, 0.5	54.2933	Cells_EBV-transformed_lymphocytes	148.709	Pancreas	14.207
rs1596900	ENSG00000164754.14	RAD21	Skin_Sun_Exposed_Lower_leg	1.01678e-07	-0.223611	-0.275085	-0.167456	0.367769	Cis	285.28	3.03196e-13	chr8	116896025	G	A	chr8	116845935	116874423	21602	H1_mesenchymal_stem_cells_Dixon2015, RPMI7951_ENCODE2012, H1_hESCs_Dixon2012, HepG2_ENCODE2012, Adrenal_gland_cells_Schmitt2016, A549_ENCODE2012, Liver_cells_Schmitt2016, H1_mesendoderm_cells_Dixon2015, Endothelial_of_hepatic_sinusoid_cells_ENCODE2012, Germinal_zone_neurons_Won2016, Left_ventricle_cells_Schmitt2016, GM12878_Schmitt2016, IMR90_Jin2013, H1_hESCs_Dixon2015, Bladder_cells_Schmitt2016…	14.0, 5.5, 5.0, 13.0, 2.0, 4.5, 10.0, 14.5, 11.5, 12.67, 4.0, 9.5, 4.0, 11.5, 1.5, 11.25, 3.5, 2.5, 9.5, 9.0, 6.5, 1.0, 8.5, 5.5, 3.5, 5.0, 10.0, 6.0, 6.0, 3.0, 3.0, 1.5, 5.5, 7.5, 1.5, 1.5, 2.5, 1.0, 1.0, 0.67, 2.5, 1.5, 3.0, 1.0, 1.0, 0.5, 1.0, 0.5, 5.83, 1.14, 10.0, 1.67, 1.17, 0.8, 6.0, 1.0, 1.33, 2.0, 1.0, 0.5, 0.25, 0.17, 0.5, 1.0, 0.33	54.2933	Cells_EBV-transformed_lymphocytes	148.709	Pancreas	14.207
rs36002754	ENSG00000164754.14	RAD21	Skin_Sun_Exposed_Lower_leg	2.5449e-08	-0.229211	-0.278861	-0.176477	0.366116	Cis	295.8	6.81435e-14	chr8	116896606	T	TC	chr8	116845935	116874423	22183	H1_mesenchymal_stem_cells_Dixon2015, RPMI7951_ENCODE2012, H1_hESCs_Dixon2012, HepG2_ENCODE2012, Adrenal_gland_cells_Schmitt2016, A549_ENCODE2012, Liver_cells_Schmitt2016, H1_mesendoderm_cells_Dixon2015, Endothelial_of_hepatic_sinusoid_cells_ENCODE2012, Germinal_zone_neurons_Won2016, Left_ventricle_cells_Schmitt2016, GM12878_Schmitt2016, IMR90_Jin2013, H1_hESCs_Dixon2015, Bladder_cells_Schmitt2016…	14.0, 5.5, 5.0, 13.0, 2.0, 4.5, 10.0, 14.5, 11.5, 12.67, 4.0, 9.5, 4.0, 11.5, 1.5, 11.25, 3.5, 2.5, 9.5, 9.0, 6.5, 1.0, 8.5, 5.5, 3.5, 5.0, 10.0, 6.0, 6.0, 3.0, 3.0, 1.5, 5.5, 7.5, 1.5, 1.5, 2.5, 1.0, 1.0, 0.67, 2.5, 1.5, 3.0, 1.0, 1.0, 0.5, 1.0, 0.5, 1.96, 11.5, 8.83, 1.83, 5.0, 1.0, 1.33, 1.33, 2.29, 1.0, 1.6, 1.5, 1.0, 0.88, 1.0, 0.17, 2.0, 1.0	54.2933	Cells_EBV-transformed_lymphocytes	148.709	Pancreas	14.207
rs1374295	ENSG00000164754.14	RAD21	Skin_Sun_Exposed_Lower_leg	4.84838e-08	-0.227546	-0.280768	-0.168201	0.368595	Cis	180.17	1.35724e-13	chr8	116901727	A	C	chr8	116845935	116874423	27304	H1_hESCs_Dixon2015, H1_mesendoderm_cells_Dixon2015, Hippocampus_cells_Schmitt2016, Cortical_plate_neurons_Won2016, NCI-H460_ENCODE2012, A549_ENCODE2012, HepG2_ENCODE2012, T_cells_of_acute_lymphoblastic_leukemia_Kloetgen2019, Dorsolateral_prefrontal_cortex_cells_Schmitt2016, G401_ENCODE2012, IMR90_Jin2013, SK-N-MC_ENCODE2012, Left_ventricle_cells_Schmitt2016, Germinal_zone_neurons_Won2016, SK-MEL-…	11.0, 10.5, 1.0, 6.33, 3.0, 2.5, 13.0, 6.0, 1.0, 4.0, 2.5, 2.0, 4.0, 8.67, 5.0, 7.5, 3.0, 2.5, 1.0, 2.0, 11.0, 8.0, 7.5, 4.5, 10.25, 4.5, 4.0, 4.0, 2.5, 2.0, 5.0, 2.0, 0.5, 1.0, 1.0, 1.5, 1.5, 3.0, 0.5, 0.5, 0.25, 1.0, 0.5, 0.33, 1.0, 2.17, 0.39, 1.0, 0.25, 0.17, 0.4, 0.12, 1.0, 0.33	54.2933	Cells_EBV-transformed_lymphocytes	148.709	Pancreas	14.207
rs6997684	ENSG00000164754.14	RAD21	Skin_Sun_Exposed_Lower_leg	0.0161187	-0.147291	-0.199717	-0.0932578	0.408264	Cis	186.78	2.80542e-07	chr8	116901861	C	A	chr8	116845935	116874423	27438	H1_hESCs_Dixon2015, H1_mesendoderm_cells_Dixon2015, Hippocampus_cells_Schmitt2016, Cortical_plate_neurons_Won2016, NCI-H460_ENCODE2012, A549_ENCODE2012, HepG2_ENCODE2012, T_cells_of_acute_lymphoblastic_leukemia_Kloetgen2019, Dorsolateral_prefrontal_cortex_cells_Schmitt2016, G401_ENCODE2012, IMR90_Jin2013, SK-N-MC_ENCODE2012, Left_ventricle_cells_Schmitt2016, Germinal_zone_neurons_Won2016, SK-MEL-…	11.0, 10.5, 1.0, 6.33, 3.0, 2.5, 13.0, 6.0, 1.0, 4.0, 2.5, 2.0, 4.0, 8.67, 5.0, 7.5, 3.0, 2.5, 1.0, 2.0, 11.0, 8.0, 7.5, 4.5, 10.25, 4.5, 4.0, 4.0, 2.5, 2.0, 5.0, 2.0, 0.5, 1.0, 1.0, 1.5, 1.5, 3.0, 0.5, 0.5, 0.25, 1.0, 0.5, 0.33, 1.0, 1.5, 3.0, 0.4, 2.0, 0.5, 0.25, 0.17, 0.33, 0.67, 0.33, 1.0, 0.5, 1.0, 0.29, 0.5	54.2933	Cells_EBV-transformed_lymphocytes	148.709	Pancreas	14.207
rs720132	ENSG00000164754.14	RAD21	Skin_Sun_Exposed_Lower_leg	0.00331111	-0.165264	-0.222115	-0.103362	0.401653	Cis	189.8	4.1912e-08	chr8	116903996	T	C	chr8	116845935	116874423	29573	H1_hESCs_Dixon2015, H1_mesendoderm_cells_Dixon2015, Hippocampus_cells_Schmitt2016, Cortical_plate_neurons_Won2016, NCI-H460_ENCODE2012, A549_ENCODE2012, HepG2_ENCODE2012, T_cells_of_acute_lymphoblastic_leukemia_Kloetgen2019, Dorsolateral_prefrontal_cortex_cells_Schmitt2016, G401_ENCODE2012, IMR90_Jin2013, SK-N-MC_ENCODE2012, Left_ventricle_cells_Schmitt2016, Germinal_zone_neurons_Won2016, SK-MEL-…	11.0, 10.5, 1.0, 6.33, 3.0, 2.5, 13.0, 6.0, 1.0, 4.0, 2.5, 2.0, 4.0, 8.67, 5.0, 7.5, 3.0, 2.5, 1.0, 2.0, 11.0, 8.0, 7.5, 4.5, 10.25, 4.5, 4.0, 4.0, 2.5, 2.0, 5.0, 2.0, 0.5, 1.0, 1.0, 1.5, 1.5, 3.0, 0.5, 0.5, 0.25, 1.0, 0.5, 0.33, 1.0, 0.83, 0.5, 1.0, 2.0, 0.62, 0.75, 6.0, 1.0, 0.67, 1.0, 0.43, 0.17, 0.5	54.2933	Cells_EBV-transformed_lymphocytes	148.709	Pancreas	14.207
rs720133	ENSG00000164754.14	RAD21	Skin_Sun_Exposed_Lower_leg	0.0486249	-0.173378	-0.233638	-0.111785	0.306612	Cis	189.8	1.08895e-06	chr8	116904042	T	C	chr8	116845935	116874423	29619	H1_hESCs_Dixon2015, H1_mesendoderm_cells_Dixon2015, Hippocampus_cells_Schmitt2016, Cortical_plate_neurons_Won2016, NCI-H460_ENCODE2012, A549_ENCODE2012, HepG2_ENCODE2012, T_cells_of_acute_lymphoblastic_leukemia_Kloetgen2019, Dorsolateral_prefrontal_cortex_cells_Schmitt2016, G401_ENCODE2012, IMR90_Jin2013, SK-N-MC_ENCODE2012, Left_ventricle_cells_Schmitt2016, Germinal_zone_neurons_Won2016, SK-MEL-…	11.0, 10.5, 1.0, 6.33, 3.0, 2.5, 13.0, 6.0, 1.0, 4.0, 2.5, 2.0, 4.0, 8.67, 5.0, 7.5, 3.0, 2.5, 1.0, 2.0, 11.0, 8.0, 7.5, 4.5, 10.25, 4.5, 4.0, 4.0, 2.5, 2.0, 5.0, 2.0, 0.5, 1.0, 1.0, 1.5, 1.5, 3.0, 0.5, 0.5, 0.25, 1.0, 0.5, 0.33, 1.0, 0.83, 0.5, 1.0, 2.0, 0.62, 0.75, 6.0, 1.0, 0.67, 1.0, 0.43, 0.17, 0.5	54.2933	Cells_EBV-transformed_lymphocytes	148.709	Pancreas	14.207
rs3020152	ENSG00000164754.14	RAD21	Skin_Sun_Exposed_Lower_leg	0.00310942	-0.164856	-0.222219	-0.0997706	0.418182	Cis	211.63	3.91698e-08	chr8	116904231	C	A	chr8	116845935	116874423	29808	H1_hESCs_Dixon2015, H1_mesendoderm_cells_Dixon2015, Hippocampus_cells_Schmitt2016, Cortical_plate_neurons_Won2016, NCI-H460_ENCODE2012, A549_ENCODE2012, HepG2_ENCODE2012, T_cells_of_acute_lymphoblastic_leukemia_Kloetgen2019, Dorsolateral_prefrontal_cortex_cells_Schmitt2016, G401_ENCODE2012, IMR90_Jin2013, SK-N-MC_ENCODE2012, Left_ventricle_cells_Schmitt2016, Germinal_zone_neurons_Won2016, SK-MEL-…	11.0, 10.5, 1.0, 6.33, 3.0, 2.5, 13.0, 6.0, 1.0, 4.0, 2.5, 2.0, 4.0, 8.67, 5.0, 7.5, 3.0, 2.5, 1.0, 2.0, 11.0, 8.0, 7.5, 4.5, 10.25, 4.5, 4.0, 4.0, 2.5, 2.0, 5.0, 2.0, 0.5, 1.0, 1.0, 1.5, 1.5, 3.0, 0.5, 0.5, 0.25, 1.0, 0.5, 0.33, 1.0, 0.5, 1.67, 1.61, 1.0, 1.8, 9.33, 1.14, 5.5, 0.5, 1.33, 1.67, 2.0, 6.0, 0.5, 0.25, 1.0, 1.5	54.2933	Cells_EBV-transformed_lymphocytes	148.709	Pancreas	14.207
rs1838838	ENSG00000164754.14	RAD21	Skin_Sun_Exposed_Lower_leg	0.00994565	-0.158198	-0.219577	-0.100952	0.336106	Cis	211.63	1.52259e-07	chr8	116904695	T	G	chr8	116845935	116874423	30272	H1_hESCs_Dixon2015, H1_mesendoderm_cells_Dixon2015, Hippocampus_cells_Schmitt2016, Cortical_plate_neurons_Won2016, NCI-H460_ENCODE2012, A549_ENCODE2012, HepG2_ENCODE2012, T_cells_of_acute_lymphoblastic_leukemia_Kloetgen2019, Dorsolateral_prefrontal_cortex_cells_Schmitt2016, G401_ENCODE2012, IMR90_Jin2013, SK-N-MC_ENCODE2012, Left_ventricle_cells_Schmitt2016, Germinal_zone_neurons_Won2016, SK-MEL-…	11.0, 10.5, 1.0, 6.33, 3.0, 2.5, 13.0, 6.0, 1.0, 4.0, 2.5, 2.0, 4.0, 8.67, 5.0, 7.5, 3.0, 2.5, 1.0, 2.0, 11.0, 8.0, 7.5, 4.5, 10.25, 4.5, 4.0, 4.0, 2.5, 2.0, 5.0, 2.0, 0.5, 1.0, 1.0, 1.5, 1.5, 3.0, 0.5, 0.5, 0.25, 1.0, 0.5, 0.33, 1.0, 0.5, 1.67, 1.61, 1.0, 1.8, 9.33, 1.14, 5.5, 0.5, 1.33, 1.67, 2.0, 6.0, 0.5, 0.25, 1.0, 1.5	54.2933	Cells_EBV-transformed_lymphocytes	148.709	Pancreas	14.207
rs111596588	ENSG00000164754.14	RAD21	Whole_Blood	3.47754e-06	-0.175624	-0.224565	-0.131472	0.491791	Cis	551.2	1.73535e-11	chr8	116865436	T	TA	chr8	116845935	116874423	0	Endothelial_of_hepatic_sinusoid_cells_ENCODE2012, GM12878_Rao2014, H1_mesenchymal_stem_cells_Dixon2015, RPMI7951_ENCODE2012, Spleen_cells_Schmitt2016, Left_ventricle_cells_Schmitt2016, H1_neuronal_progenitor_cells_Dixon2015, Germinal_zone_neurons_Won2016, ACHN_ENCODE2012, GM12878_Schmitt2016, Right_ventricle_cells_Schmitt2016, Caki2_ENCODE2012, H1_hESCs_Dixon2012, Hippocampus_cells_Schmitt2016, T…	11.0, 9.25, 16.0, 8.0, 7.0, 10.0, 5.0, 15.0, 3.5, 12.0, 4.0, 8.0, 9.5, 8.0, 8.0, 10.0, 9.0, 7.67, 2.0, 4.67, 3.0, 14.0, 14.0, 3.5, 6.0, 9.0, 11.0, 5.0, 11.5, 4.0, 14.5, 10.5, 3.5, 10.0, 5.5, 3.0, 5.5, 8.0, 7.0, 2.0, 8.0, 8.0, 13.5, 7.5, 5.5, 7.0, 6.0, 7.0, 2.0, 6.0, 24.67, 11.0, 4.67, 5.67, 7.65, 10.86, 8.5, 4.33, 4.38, 6.5, 6.4, 18.5, 18.0, 3.5, 4.0, 5.0, 11.0, 5.0, 3.0	28.1184	Cells_EBV-transformed_lymphocytes	148.709	Pancreas	14.207
rs4570	ENSG00000164754.14	RAD21	Whole_Blood	0.027058	-0.136405	-0.185428	-0.088837	0.364179	Cis	384.22	5.30217e-07	chr8	116846150	G	A	chr8	116845935	116874423	0	Brain_astrocyte_ENCODE2012, H1_mesenchymal_stem_cells_Dixon2015, IMR90_Jin2013, RPMI7951_ENCODE2012, H1_hESCs_Dixon2015, Left_ventricle_cells_Schmitt2016, Panc1_ENCODE2012, GM12878_Rao2014, SK-MEL-5_ENCODE2012, Cortical_plate_neurons_Won2016, H1_hESCs_Jin2013, HepG2_ENCODE2012, H1_mesendoderm_cells_Dixon2015, G401_ENCODE2012, Spleen_cells_Schmitt2016, A549_ENCODE2012, Right_ventricle_cells_Schmit…	9.5, 13.5, 4.5, 4.0, 14.5, 8.0, 4.0, 5.75, 6.5, 8.0, 13.0, 11.5, 13.0, 7.0, 4.0, 2.5, 4.0, 13.0, 4.5, 0.5, 4.0, 2.5, 10.5, 7.0, 8.0, 8.0, 8.0, 8.0, 1.5, 7.0, 7.5, 3.0, 5.0, 2.0, 6.0, 3.0, 1.5, 2.25, 2.5, 1.0, 3.0, 1.0, 1.0, 3.0, 1.0, 2.5, 1.0, 1.0, 0.5, 3.17, 4.96, 5.8, 3.5, 21.17, 21.5, 4.71, 3.38, 2.38, 19.0, 4.33, 7.0, 3.0, 4.5, 3.5, 2.0, 2.0, 2.5, 2.33	28.1184	Cells_EBV-transformed_lymphocytes	148.709	Pancreas	14.207
rs16918570	ENSG00000164754.14	RAD21	Whole_Blood	5.70089e-06	-0.174228	-0.220309	-0.131758	0.489552	Cis	384.22	3.11594e-11	chr8	116846367	C	CAT	chr8	116845935	116874423	0	Brain_astrocyte_ENCODE2012, H1_mesenchymal_stem_cells_Dixon2015, IMR90_Jin2013, RPMI7951_ENCODE2012, H1_hESCs_Dixon2015, Left_ventricle_cells_Schmitt2016, Panc1_ENCODE2012, GM12878_Rao2014, SK-MEL-5_ENCODE2012, Cortical_plate_neurons_Won2016, H1_hESCs_Jin2013, HepG2_ENCODE2012, H1_mesendoderm_cells_Dixon2015, G401_ENCODE2012, Spleen_cells_Schmitt2016, A549_ENCODE2012, Right_ventricle_cells_Schmit…	9.5, 13.5, 4.5, 4.0, 14.5, 8.0, 4.0, 5.75, 6.5, 8.0, 13.0, 11.5, 13.0, 7.0, 4.0, 2.5, 4.0, 13.0, 4.5, 0.5, 4.0, 2.5, 10.5, 7.0, 8.0, 8.0, 8.0, 8.0, 1.5, 7.0, 7.5, 3.0, 5.0, 2.0, 6.0, 3.0, 1.5, 2.25, 2.5, 1.0, 3.0, 1.0, 1.0, 3.0, 1.0, 2.5, 1.0, 1.0, 0.5, 3.17, 4.96, 5.8, 3.5, 21.17, 21.5, 4.71, 3.38, 2.38, 19.0, 4.33, 7.0, 3.0, 4.5, 3.5, 2.0, 2.0, 2.5, 2.33	28.1184	Cells_EBV-transformed_lymphocytes	148.709	Pancreas	14.207
rs34370505	ENSG00000164754.14	RAD21	Whole_Blood	0.0266386	-0.132168	-0.175474	-0.085792	0.364179	Cis	521.09	5.20377e-07	chr8	116857002	AT	A	chr8	116845935	116874423	0	Liver_cells_Schmitt2016, Cortical_plate_neurons_Won2016, Endothelial_of_hepatic_sinusoid_cells_ENCODE2012, H1_mesenchymal_stem_cells_Dixon2015, ACHN_ENCODE2012, Right_ventricle_cells_Schmitt2016, T_cells_of_acute_lymphoblastic_leukemia_Kloetgen2019, SK-MEL-5_ENCODE2012, A549_ENCODE2012, Bladder_cells_Schmitt2016, G401_ENCODE2012, Left_ventricle_cells_Schmitt2016, H1_hESCs_Dixon2015, IMR90_Jin2013…	14.0, 9.67, 12.0, 15.0, 1.5, 4.0, 12.0, 7.0, 4.0, 6.0, 11.0, 8.0, 14.5, 7.0, 4.0, 7.0, 2.0, 16.0, 4.0, 8.75, 14.67, 8.5, 2.75, 9.0, 12.5, 10.5, 5.5, 12.0, 10.5, 4.0, 6.0, 11.5, 2.5, 15.0, 4.5, 7.0, 7.0, 5.5, 3.5, 12.0, 4.67, 3.5, 7.0, 7.0, 1.0, 2.5, 6.0, 1.0, 6.0, 1.5, 7.17, 25.0, 9.0, 6.0, 4.0, 3.0, 10.0, 5.0, 4.25, 3.0, 4.5, 20.0, 7.67, 23.0, 3.33, 4.0, 4.5, 2.67, 3.0	28.1184	Cells_EBV-transformed_lymphocytes	148.709	Pancreas	14.207
rs3020117	ENSG00000164754.14	RAD21	Whole_Blood	0.0331105	-0.134475	-0.182077	-0.0871535	0.364925	Cis	490.08	6.66125e-07	chr8	116857957	A	C	chr8	116845935	116874423	0	Liver_cells_Schmitt2016, Cortical_plate_neurons_Won2016, Endothelial_of_hepatic_sinusoid_cells_ENCODE2012, H1_mesenchymal_stem_cells_Dixon2015, ACHN_ENCODE2012, Right_ventricle_cells_Schmitt2016, T_cells_of_acute_lymphoblastic_leukemia_Kloetgen2019, SK-MEL-5_ENCODE2012, A549_ENCODE2012, Bladder_cells_Schmitt2016, G401_ENCODE2012, Left_ventricle_cells_Schmitt2016, H1_hESCs_Dixon2015, IMR90_Jin2013…	14.0, 9.67, 12.0, 15.0, 1.5, 4.0, 12.0, 7.0, 4.0, 6.0, 11.0, 8.0, 14.5, 7.0, 4.0, 7.0, 2.0, 16.0, 4.0, 8.75, 14.67, 8.5, 2.75, 9.0, 12.5, 10.5, 5.5, 12.0, 10.5, 4.0, 6.0, 11.5, 2.5, 15.0, 4.5, 7.0, 7.0, 5.5, 3.5, 12.0, 4.67, 3.5, 7.0, 7.0, 1.0, 2.5, 6.0, 1.0, 6.0, 1.5, 15.33, 22.5, 4.13, 6.43, 10.0, 4.0, 5.5, 5.0, 4.4, 2.67, 3.0, 18.0, 3.0, 4.12, 2.0, 1.5, 1.0, 3.5, 2.0	28.1184	Cells_EBV-transformed_lymphocytes	148.709	Pancreas	14.207
rs3020127	ENSG00000164754.14	RAD21	Whole_Blood	3.47754e-06	-0.175624	-0.221037	-0.131432	0.491791	Cis	574.58	1.73535e-11	chr8	116868416	C	T	chr8	116845935	116874423	0	Endothelial_of_hepatic_sinusoid_cells_ENCODE2012, GM12878_Rao2014, H1_mesenchymal_stem_cells_Dixon2015, RPMI7951_ENCODE2012, Spleen_cells_Schmitt2016, Left_ventricle_cells_Schmitt2016, H1_neuronal_progenitor_cells_Dixon2015, Germinal_zone_neurons_Won2016, ACHN_ENCODE2012, GM12878_Schmitt2016, Right_ventricle_cells_Schmitt2016, Caki2_ENCODE2012, H1_hESCs_Dixon2012, Hippocampus_cells_Schmitt2016, T…	11.0, 9.25, 16.0, 8.0, 7.0, 10.0, 5.0, 15.0, 3.5, 12.0, 4.0, 8.0, 9.5, 8.0, 8.0, 10.0, 9.0, 7.67, 2.0, 4.67, 3.0, 14.0, 14.0, 3.5, 6.0, 9.0, 11.0, 5.0, 11.5, 4.0, 14.5, 10.5, 3.5, 10.0, 5.5, 3.0, 5.5, 8.0, 7.0, 2.0, 8.0, 8.0, 13.5, 7.5, 5.5, 7.0, 6.0, 7.0, 2.0, 6.0, 26.33, 8.87, 10.33, 5.0, 11.0, 5.62, 8.33, 6.0, 24.5, 7.0, 3.83, 6.5, 7.0, 24.0, 7.0, 7.0, 5.67, 5.0, 7.0	28.1184	Cells_EBV-transformed_lymphocytes	148.709	Pancreas	14.207
rs1348798	ENSG00000164754.14	RAD21	Whole_Blood	0.0266386	-0.132168	-0.174574	-0.083127	0.364179	Cis	499.95	5.20377e-07	chr8	116873478	T	A	chr8	116845935	116874423	0	Brain_astrocyte_ENCODE2012, Ovary_cells_Schmitt2016, G401_ENCODE2012, Cortical_plate_neurons_Won2016, T_cells_of_acute_lymphoblastic_leukemia_Kloetgen2019, GM12878_Schmitt2016, T47D_ENCODE2012, H1_mesenchymal_stem_cells_Dixon2015, Caki2_ENCODE2012, H1_hESCs_Jin2013, IMR90_Jin2013, ACHN_ENCODE2012, Left_ventricle_cells_Schmitt2016, Germinal_zone_neurons_Won2016, RPMI7951_ENCODE2012, Adrenal_gland_…	10.5, 5.0, 7.0, 9.0, 10.0, 12.5, 4.0, 14.0, 6.0, 15.0, 6.67, 1.5, 10.0, 14.33, 7.5, 9.0, 14.5, 2.5, 4.0, 5.0, 5.0, 11.0, 9.5, 4.5, 10.0, 2.0, 8.5, 12.0, 14.5, 6.5, 0.5, 6.5, 4.0, 7.5, 5.0, 3.0, 9.25, 4.5, 10.0, 5.5, 4.0, 3.0, 2.75, 1.67, 3.0, 3.5, 4.0, 1.5, 1.5, 26.67, 7.91, 8.0, 10.0, 23.0, 7.88, 7.67, 20.0, 3.5, 8.0, 4.5, 4.62, 6.2, 4.0, 7.0, 5.0, 5.0, 5.5, 3.33	28.1184	Cells_EBV-transformed_lymphocytes	148.709	Pancreas	14.207
rs1026026	ENSG00000164754.14	RAD21	Whole_Blood	4.577e-06	-0.173127	-0.220505	-0.128875	0.491791	Cis	302.97	2.39541e-11	chr8	116885085	C	T	chr8	116845935	116874423	10662	ACHN_ENCODE2012, SK-N-MC_ENCODE2012, Peripheral_blood_T_cells_Kloetgen2019, H1_hESCs_Dixon2015, H1_trophectoderm_cells_Dixon2015, Cortical_plate_neurons_Won2016, H1_hESCs_Jin2013, H1_hESCs_Dixon2012, Brain_astrocyte_ENCODE2012, GM12878_Schmitt2016, IMR90_Dixon2012, Aorta_cells_Schmitt2016, GM12878_Rao2014, Left_ventricle_cells_Schmitt2016, Dorsolateral_prefrontal_cortex_cells_Schmitt2016, Spinal_…	1.5, 4.5, 5.5, 13.5, 3.5, 8.33, 12.0, 6.5, 10.0, 11.0, 7.5, 8.0, 9.75, 9.0, 3.0, 2.0, 13.0, 8.5, 5.0, 9.0, 4.5, 4.0, 12.0, 2.5, 4.5, 4.0, 13.0, 6.5, 9.0, 2.0, 1.67, 5.0, 3.5, 5.5, 5.0, 5.5, 3.5, 3.5, 1.5, 14.0, 14.5, 1.5, 1.0, 0.5, 1.5, 1.5, 3.0, 1.0, 1.0, 2.33, 0.5, 0.33, 1.0, 4.5, 0.71, 3.0, 0.25, 2.0, 0.22, 0.33, 0.33, 0.2	28.1184	Cells_EBV-transformed_lymphocytes	148.709	Pancreas	14.207
rs959692	ENSG00000164754.14	RAD21	Whole_Blood	4.577e-06	-0.173127	-0.215865	-0.126388	0.491791	Cis	341.81	2.39541e-11	chr8	116886972	A	G	chr8	116845935	116874423	12549	ACHN_ENCODE2012, SK-N-MC_ENCODE2012, Peripheral_blood_T_cells_Kloetgen2019, H1_hESCs_Dixon2015, H1_trophectoderm_cells_Dixon2015, Cortical_plate_neurons_Won2016, H1_hESCs_Jin2013, H1_hESCs_Dixon2012, Brain_astrocyte_ENCODE2012, GM12878_Schmitt2016, IMR90_Dixon2012, Aorta_cells_Schmitt2016, GM12878_Rao2014, Left_ventricle_cells_Schmitt2016, Dorsolateral_prefrontal_cortex_cells_Schmitt2016, Spinal_…	1.5, 4.5, 5.5, 13.5, 3.5, 8.33, 12.0, 6.5, 10.0, 11.0, 7.5, 8.0, 9.75, 9.0, 3.0, 2.0, 13.0, 8.5, 5.0, 9.0, 4.5, 4.0, 12.0, 2.5, 4.5, 4.0, 13.0, 6.5, 9.0, 2.0, 1.67, 5.0, 3.5, 5.5, 5.0, 5.5, 3.5, 3.5, 1.5, 14.0, 14.5, 1.5, 1.0, 0.5, 1.5, 1.5, 3.0, 1.0, 1.0, 1.0, 10.17, 2.0, 13.5, 2.22, 8.0, 2.17, 4.0, 1.67, 0.88, 0.5, 0.33, 2.0, 0.5, 0.8, 1.33, 1.0, 1.0, 1.5	28.1184	Cells_EBV-transformed_lymphocytes	148.709	Pancreas	14.207
rs3032890	ENSG00000164754.14	RAD21	Whole_Blood	4.577e-06	-0.173127	-0.214805	-0.128217	0.491791	Cis	360.07	2.39541e-11	chr8	116887886	T	TACACA	chr8	116845935	116874423	13463	ACHN_ENCODE2012, SK-N-MC_ENCODE2012, Peripheral_blood_T_cells_Kloetgen2019, H1_hESCs_Dixon2015, H1_trophectoderm_cells_Dixon2015, Cortical_plate_neurons_Won2016, H1_hESCs_Jin2013, H1_hESCs_Dixon2012, Brain_astrocyte_ENCODE2012, GM12878_Schmitt2016, IMR90_Dixon2012, Aorta_cells_Schmitt2016, GM12878_Rao2014, Left_ventricle_cells_Schmitt2016, Dorsolateral_prefrontal_cortex_cells_Schmitt2016, Spinal_…	1.5, 4.5, 5.5, 13.5, 3.5, 8.33, 12.0, 6.5, 10.0, 11.0, 7.5, 8.0, 9.75, 9.0, 3.0, 2.0, 13.0, 8.5, 5.0, 9.0, 4.5, 4.0, 12.0, 2.5, 4.5, 4.0, 13.0, 6.5, 9.0, 2.0, 1.67, 5.0, 3.5, 5.5, 5.0, 5.5, 3.5, 3.5, 1.5, 14.0, 14.5, 1.5, 1.0, 0.5, 1.5, 1.5, 3.0, 1.0, 1.0, 2.25, 4.29, 14.17, 2.0, 3.57, 11.0, 1.75, 1.33, 3.33, 2.8, 1.5, 12.0, 0.67, 3.5, 3.5, 0.5, 1.67, 3.0	28.1184	Cells_EBV-transformed_lymphocytes	148.709	Pancreas	14.207
rs57858878	ENSG00000164754.14	RAD21	Whole_Blood	0.0262919	-0.130737	-0.174331	-0.0850597	0.368657	Cis	280.44	4.89237e-07	chr8	116889700	AAGGCTG	A	chr8	116845935	116874423	15277	H1_mesenchymal_stem_cells_Dixon2015, RPMI7951_ENCODE2012, H1_hESCs_Dixon2012, HepG2_ENCODE2012, Adrenal_gland_cells_Schmitt2016, A549_ENCODE2012, Liver_cells_Schmitt2016, H1_mesendoderm_cells_Dixon2015, Endothelial_of_hepatic_sinusoid_cells_ENCODE2012, Germinal_zone_neurons_Won2016, Left_ventricle_cells_Schmitt2016, GM12878_Schmitt2016, IMR90_Jin2013, H1_hESCs_Dixon2015, Bladder_cells_Schmitt2016…	14.0, 5.5, 5.0, 13.0, 2.0, 4.5, 10.0, 14.5, 11.5, 12.67, 4.0, 9.5, 4.0, 11.5, 1.5, 11.25, 3.5, 2.5, 9.5, 9.0, 6.5, 1.0, 8.5, 5.5, 3.5, 5.0, 10.0, 6.0, 6.0, 3.0, 3.0, 1.5, 5.5, 7.5, 1.5, 1.5, 2.5, 1.0, 1.0, 0.67, 2.5, 1.5, 3.0, 1.0, 1.0, 0.5, 1.0, 0.5, 1.22, 6.0, 2.0, 0.88, 3.0, 0.5, 3.5, 2.0, 0.33, 0.67, 0.6, 4.5, 1.5, 0.5, 0.17, 1.0, 1.5	28.1184	Cells_EBV-transformed_lymphocytes	148.709	Pancreas	14.207
rs1348795	ENSG00000164754.14	RAD21	Whole_Blood	0.0191634	-0.132707	-0.182947	-0.0861219	0.369403	Cis	280.28	3.37032e-07	chr8	116891102	C	T	chr8	116845935	116874423	16679	H1_mesenchymal_stem_cells_Dixon2015, RPMI7951_ENCODE2012, H1_hESCs_Dixon2012, HepG2_ENCODE2012, Adrenal_gland_cells_Schmitt2016, A549_ENCODE2012, Liver_cells_Schmitt2016, H1_mesendoderm_cells_Dixon2015, Endothelial_of_hepatic_sinusoid_cells_ENCODE2012, Germinal_zone_neurons_Won2016, Left_ventricle_cells_Schmitt2016, GM12878_Schmitt2016, IMR90_Jin2013, H1_hESCs_Dixon2015, Bladder_cells_Schmitt2016…	14.0, 5.5, 5.0, 13.0, 2.0, 4.5, 10.0, 14.5, 11.5, 12.67, 4.0, 9.5, 4.0, 11.5, 1.5, 11.25, 3.5, 2.5, 9.5, 9.0, 6.5, 1.0, 8.5, 5.5, 3.5, 5.0, 10.0, 6.0, 6.0, 3.0, 3.0, 1.5, 5.5, 7.5, 1.5, 1.5, 2.5, 1.0, 1.0, 0.67, 2.5, 1.5, 3.0, 1.0, 1.0, 0.5, 1.0, 0.5, 0.67, 3.67, 1.0, 1.17, 2.29, 0.87, 7.5, 1.0, 0.5, 3.0, 1.67, 4.0, 0.38, 2.0	28.1184	Cells_EBV-transformed_lymphocytes	148.709	Pancreas	14.207
rs3020141	ENSG00000164754.14	RAD21	Whole_Blood	2.40509e-06	-0.176192	-0.221512	-0.134737	0.491791	Cis	338.43	1.11236e-11	chr8	116891826	A	G	chr8	116845935	116874423	17403	H1_mesenchymal_stem_cells_Dixon2015, RPMI7951_ENCODE2012, H1_hESCs_Dixon2012, HepG2_ENCODE2012, Adrenal_gland_cells_Schmitt2016, A549_ENCODE2012, Liver_cells_Schmitt2016, H1_mesendoderm_cells_Dixon2015, Endothelial_of_hepatic_sinusoid_cells_ENCODE2012, Germinal_zone_neurons_Won2016, Left_ventricle_cells_Schmitt2016, GM12878_Schmitt2016, IMR90_Jin2013, H1_hESCs_Dixon2015, Bladder_cells_Schmitt2016…	14.0, 5.5, 5.0, 13.0, 2.0, 4.5, 10.0, 14.5, 11.5, 12.67, 4.0, 9.5, 4.0, 11.5, 1.5, 11.25, 3.5, 2.5, 9.5, 9.0, 6.5, 1.0, 8.5, 5.5, 3.5, 5.0, 10.0, 6.0, 6.0, 3.0, 3.0, 1.5, 5.5, 7.5, 1.5, 1.5, 2.5, 1.0, 1.0, 0.67, 2.5, 1.5, 3.0, 1.0, 1.0, 0.5, 1.0, 0.5, 2.78, 12.17, 2.67, 3.43, 5.0, 16.0, 1.5, 4.0, 3.8, 16.0, 2.0, 4.0, 2.33, 2.0, 1.67, 3.0, 2.0, 1.0, 2.5	28.1184	Cells_EBV-transformed_lymphocytes	148.709	Pancreas	14.207
rs3020143	ENSG00000164754.14	RAD21	Whole_Blood	0.0452585	-0.129186	-0.177536	-0.0837799	0.365672	Cis	317.47	1.00254e-06	chr8	116892914	T	C	chr8	116845935	116874423	18491	H1_mesenchymal_stem_cells_Dixon2015, RPMI7951_ENCODE2012, H1_hESCs_Dixon2012, HepG2_ENCODE2012, Adrenal_gland_cells_Schmitt2016, A549_ENCODE2012, Liver_cells_Schmitt2016, H1_mesendoderm_cells_Dixon2015, Endothelial_of_hepatic_sinusoid_cells_ENCODE2012, Germinal_zone_neurons_Won2016, Left_ventricle_cells_Schmitt2016, GM12878_Schmitt2016, IMR90_Jin2013, H1_hESCs_Dixon2015, Bladder_cells_Schmitt2016…	14.0, 5.5, 5.0, 13.0, 2.0, 4.5, 10.0, 14.5, 11.5, 12.67, 4.0, 9.5, 4.0, 11.5, 1.5, 11.25, 3.5, 2.5, 9.5, 9.0, 6.5, 1.0, 8.5, 5.5, 3.5, 5.0, 10.0, 6.0, 6.0, 3.0, 3.0, 1.5, 5.5, 7.5, 1.5, 1.5, 2.5, 1.0, 1.0, 0.67, 2.5, 1.5, 3.0, 1.0, 1.0, 0.5, 1.0, 0.5, 9.0, 1.62, 10.17, 2.43, 1.5, 1.8, 6.0, 11.5, 1.5, 2.5, 1.0, 1.86, 3.33, 1.0, 2.0, 3.0, 2.5, 3.5, 0.67	28.1184	Cells_EBV-transformed_lymphocytes	148.709	Pancreas	14.207
rs2921769	ENSG00000164754.14	RAD21	Whole_Blood	3.67923e-06	-0.174188	-0.22286	-0.133561	0.491045	Cis	305.62	1.85839e-11	chr8	116893804	T	C	chr8	116845935	116874423	19381	H1_mesenchymal_stem_cells_Dixon2015, RPMI7951_ENCODE2012, H1_hESCs_Dixon2012, HepG2_ENCODE2012, Adrenal_gland_cells_Schmitt2016, A549_ENCODE2012, Liver_cells_Schmitt2016, H1_mesendoderm_cells_Dixon2015, Endothelial_of_hepatic_sinusoid_cells_ENCODE2012, Germinal_zone_neurons_Won2016, Left_ventricle_cells_Schmitt2016, GM12878_Schmitt2016, IMR90_Jin2013, H1_hESCs_Dixon2015, Bladder_cells_Schmitt2016…	14.0, 5.5, 5.0, 13.0, 2.0, 4.5, 10.0, 14.5, 11.5, 12.67, 4.0, 9.5, 4.0, 11.5, 1.5, 11.25, 3.5, 2.5, 9.5, 9.0, 6.5, 1.0, 8.5, 5.5, 3.5, 5.0, 10.0, 6.0, 6.0, 3.0, 3.0, 1.5, 5.5, 7.5, 1.5, 1.5, 2.5, 1.0, 1.0, 0.67, 2.5, 1.5, 3.0, 1.0, 1.0, 0.5, 1.0, 0.5, 3.12, 3.86, 2.7, 9.33, 11.5, 9.0, 1.0, 0.62, 2.0, 1.0, 1.0, 2.5, 2.0, 2.4, 1.67, 1.0, 0.33	28.1184	Cells_EBV-transformed_lymphocytes	148.709	Pancreas	14.207
rs2921766	ENSG00000164754.14	RAD21	Whole_Blood	0.0258617	-0.138071	-0.18409	-0.0970179	0.359702	Cis	291.14	4.75297e-07	chr8	116895581	G	A	chr8	116845935	116874423	21158	H1_mesenchymal_stem_cells_Dixon2015, RPMI7951_ENCODE2012, H1_hESCs_Dixon2012, HepG2_ENCODE2012, Adrenal_gland_cells_Schmitt2016, A549_ENCODE2012, Liver_cells_Schmitt2016, H1_mesendoderm_cells_Dixon2015, Endothelial_of_hepatic_sinusoid_cells_ENCODE2012, Germinal_zone_neurons_Won2016, Left_ventricle_cells_Schmitt2016, GM12878_Schmitt2016, IMR90_Jin2013, H1_hESCs_Dixon2015, Bladder_cells_Schmitt2016…	14.0, 5.5, 5.0, 13.0, 2.0, 4.5, 10.0, 14.5, 11.5, 12.67, 4.0, 9.5, 4.0, 11.5, 1.5, 11.25, 3.5, 2.5, 9.5, 9.0, 6.5, 1.0, 8.5, 5.5, 3.5, 5.0, 10.0, 6.0, 6.0, 3.0, 3.0, 1.5, 5.5, 7.5, 1.5, 1.5, 2.5, 1.0, 1.0, 0.67, 2.5, 1.5, 3.0, 1.0, 1.0, 0.5, 1.0, 0.5, 2.04, 8.67, 1.0, 6.5, 9.0, 1.0, 0.5, 1.8, 1.0, 1.0, 1.33, 1.33, 1.33, 1.0, 0.38, 1.0, 0.5, 0.67, 0.5	28.1184	Cells_EBV-transformed_lymphocytes	148.709	Pancreas	14.207
rs1596900	ENSG00000164754.14	RAD21	Whole_Blood	0.0414594	-0.129289	-0.178997	-0.0879004	0.367164	Cis	285.28	8.85588e-07	chr8	116896025	G	A	chr8	116845935	116874423	21602	H1_mesenchymal_stem_cells_Dixon2015, RPMI7951_ENCODE2012, H1_hESCs_Dixon2012, HepG2_ENCODE2012, Adrenal_gland_cells_Schmitt2016, A549_ENCODE2012, Liver_cells_Schmitt2016, H1_mesendoderm_cells_Dixon2015, Endothelial_of_hepatic_sinusoid_cells_ENCODE2012, Germinal_zone_neurons_Won2016, Left_ventricle_cells_Schmitt2016, GM12878_Schmitt2016, IMR90_Jin2013, H1_hESCs_Dixon2015, Bladder_cells_Schmitt2016…	14.0, 5.5, 5.0, 13.0, 2.0, 4.5, 10.0, 14.5, 11.5, 12.67, 4.0, 9.5, 4.0, 11.5, 1.5, 11.25, 3.5, 2.5, 9.5, 9.0, 6.5, 1.0, 8.5, 5.5, 3.5, 5.0, 10.0, 6.0, 6.0, 3.0, 3.0, 1.5, 5.5, 7.5, 1.5, 1.5, 2.5, 1.0, 1.0, 0.67, 2.5, 1.5, 3.0, 1.0, 1.0, 0.5, 1.0, 0.5, 5.83, 1.14, 10.0, 1.67, 1.17, 0.8, 6.0, 1.0, 1.33, 2.0, 1.0, 0.5, 0.25, 0.17, 0.5, 1.0, 0.33	28.1184	Cells_EBV-transformed_lymphocytes	148.709	Pancreas	14.207
rs36002754	ENSG00000164754.14	RAD21	Whole_Blood	0.0342101	-0.130266	-0.176569	-0.0856959	0.366418	Cis	295.8	6.97429e-07	chr8	116896606	T	TC	chr8	116845935	116874423	22183	H1_mesenchymal_stem_cells_Dixon2015, RPMI7951_ENCODE2012, H1_hESCs_Dixon2012, HepG2_ENCODE2012, Adrenal_gland_cells_Schmitt2016, A549_ENCODE2012, Liver_cells_Schmitt2016, H1_mesendoderm_cells_Dixon2015, Endothelial_of_hepatic_sinusoid_cells_ENCODE2012, Germinal_zone_neurons_Won2016, Left_ventricle_cells_Schmitt2016, GM12878_Schmitt2016, IMR90_Jin2013, H1_hESCs_Dixon2015, Bladder_cells_Schmitt2016…	14.0, 5.5, 5.0, 13.0, 2.0, 4.5, 10.0, 14.5, 11.5, 12.67, 4.0, 9.5, 4.0, 11.5, 1.5, 11.25, 3.5, 2.5, 9.5, 9.0, 6.5, 1.0, 8.5, 5.5, 3.5, 5.0, 10.0, 6.0, 6.0, 3.0, 3.0, 1.5, 5.5, 7.5, 1.5, 1.5, 2.5, 1.0, 1.0, 0.67, 2.5, 1.5, 3.0, 1.0, 1.0, 0.5, 1.0, 0.5, 1.96, 11.5, 8.83, 1.83, 5.0, 1.0, 1.33, 1.33, 2.29, 1.0, 1.6, 1.5, 1.0, 0.88, 1.0, 0.17, 2.0, 1.0	28.1184	Cells_EBV-transformed_lymphocytes	148.709	Pancreas	14.207
rs1374295	ENSG00000164754.14	RAD21	Whole_Blood	0.025856	-0.132062	-0.184184	-0.0849827	0.368657	Cis	180.17	4.72046e-07	chr8	116901727	A	C	chr8	116845935	116874423	27304	H1_hESCs_Dixon2015, H1_mesendoderm_cells_Dixon2015, Hippocampus_cells_Schmitt2016, Cortical_plate_neurons_Won2016, NCI-H460_ENCODE2012, A549_ENCODE2012, HepG2_ENCODE2012, T_cells_of_acute_lymphoblastic_leukemia_Kloetgen2019, Dorsolateral_prefrontal_cortex_cells_Schmitt2016, G401_ENCODE2012, IMR90_Jin2013, SK-N-MC_ENCODE2012, Left_ventricle_cells_Schmitt2016, Germinal_zone_neurons_Won2016, SK-MEL-…	11.0, 10.5, 1.0, 6.33, 3.0, 2.5, 13.0, 6.0, 1.0, 4.0, 2.5, 2.0, 4.0, 8.67, 5.0, 7.5, 3.0, 2.5, 1.0, 2.0, 11.0, 8.0, 7.5, 4.5, 10.25, 4.5, 4.0, 4.0, 2.5, 2.0, 5.0, 2.0, 0.5, 1.0, 1.0, 1.5, 1.5, 3.0, 0.5, 0.5, 0.25, 1.0, 0.5, 0.33, 1.0, 2.17, 0.39, 1.0, 0.25, 0.17, 0.4, 0.12, 1.0, 0.33	28.1184	Cells_EBV-transformed_lymphocytes	148.709	Pancreas	14.207
rs111596588	ENSG00000164754.14	RAD21	Thyroid	0.00210345	-0.226397	-0.291008	-0.165475	0.486063	Cis	551.2	2.36812e-08	chr8	116865436	T	TA	chr8	116845935	116874423	0	Endothelial_of_hepatic_sinusoid_cells_ENCODE2012, GM12878_Rao2014, H1_mesenchymal_stem_cells_Dixon2015, RPMI7951_ENCODE2012, Spleen_cells_Schmitt2016, Left_ventricle_cells_Schmitt2016, H1_neuronal_progenitor_cells_Dixon2015, Germinal_zone_neurons_Won2016, ACHN_ENCODE2012, GM12878_Schmitt2016, Right_ventricle_cells_Schmitt2016, Caki2_ENCODE2012, H1_hESCs_Dixon2012, Hippocampus_cells_Schmitt2016, T…	11.0, 9.25, 16.0, 8.0, 7.0, 10.0, 5.0, 15.0, 3.5, 12.0, 4.0, 8.0, 9.5, 8.0, 8.0, 10.0, 9.0, 7.67, 2.0, 4.67, 3.0, 14.0, 14.0, 3.5, 6.0, 9.0, 11.0, 5.0, 11.5, 4.0, 14.5, 10.5, 3.5, 10.0, 5.5, 3.0, 5.5, 8.0, 7.0, 2.0, 8.0, 8.0, 13.5, 7.5, 5.5, 7.0, 6.0, 7.0, 2.0, 6.0, 24.67, 11.0, 4.67, 5.67, 7.65, 10.86, 8.5, 4.33, 4.38, 6.5, 6.4, 18.5, 18.0, 3.5, 4.0, 5.0, 11.0, 5.0, 3.0	90.8118	Cells_EBV-transformed_lymphocytes	148.709	Pancreas	14.207
rs16918570	ENSG00000164754.14	RAD21	Thyroid	0.00219852	-0.21432	-0.284089	-0.148073	0.484321	Cis	384.22	2.5153e-08	chr8	116846367	C	CAT	chr8	116845935	116874423	0	Brain_astrocyte_ENCODE2012, H1_mesenchymal_stem_cells_Dixon2015, IMR90_Jin2013, RPMI7951_ENCODE2012, H1_hESCs_Dixon2015, Left_ventricle_cells_Schmitt2016, Panc1_ENCODE2012, GM12878_Rao2014, SK-MEL-5_ENCODE2012, Cortical_plate_neurons_Won2016, H1_hESCs_Jin2013, HepG2_ENCODE2012, H1_mesendoderm_cells_Dixon2015, G401_ENCODE2012, Spleen_cells_Schmitt2016, A549_ENCODE2012, Right_ventricle_cells_Schmit…	9.5, 13.5, 4.5, 4.0, 14.5, 8.0, 4.0, 5.75, 6.5, 8.0, 13.0, 11.5, 13.0, 7.0, 4.0, 2.5, 4.0, 13.0, 4.5, 0.5, 4.0, 2.5, 10.5, 7.0, 8.0, 8.0, 8.0, 8.0, 1.5, 7.0, 7.5, 3.0, 5.0, 2.0, 6.0, 3.0, 1.5, 2.25, 2.5, 1.0, 3.0, 1.0, 1.0, 3.0, 1.0, 2.5, 1.0, 1.0, 0.5, 3.17, 4.96, 5.8, 3.5, 21.17, 21.5, 4.71, 3.38, 2.38, 19.0, 4.33, 7.0, 3.0, 4.5, 3.5, 2.0, 2.0, 2.5, 2.33	90.8118	Cells_EBV-transformed_lymphocytes	148.709	Pancreas	14.207
rs3020127	ENSG00000164754.14	RAD21	Thyroid	0.00210345	-0.226397	-0.288639	-0.156894	0.486063	Cis	574.58	2.36813e-08	chr8	116868416	C	T	chr8	116845935	116874423	0	Endothelial_of_hepatic_sinusoid_cells_ENCODE2012, GM12878_Rao2014, H1_mesenchymal_stem_cells_Dixon2015, RPMI7951_ENCODE2012, Spleen_cells_Schmitt2016, Left_ventricle_cells_Schmitt2016, H1_neuronal_progenitor_cells_Dixon2015, Germinal_zone_neurons_Won2016, ACHN_ENCODE2012, GM12878_Schmitt2016, Right_ventricle_cells_Schmitt2016, Caki2_ENCODE2012, H1_hESCs_Dixon2012, Hippocampus_cells_Schmitt2016, T…	11.0, 9.25, 16.0, 8.0, 7.0, 10.0, 5.0, 15.0, 3.5, 12.0, 4.0, 8.0, 9.5, 8.0, 8.0, 10.0, 9.0, 7.67, 2.0, 4.67, 3.0, 14.0, 14.0, 3.5, 6.0, 9.0, 11.0, 5.0, 11.5, 4.0, 14.5, 10.5, 3.5, 10.0, 5.5, 3.0, 5.5, 8.0, 7.0, 2.0, 8.0, 8.0, 13.5, 7.5, 5.5, 7.0, 6.0, 7.0, 2.0, 6.0, 26.33, 8.87, 10.33, 5.0, 11.0, 5.62, 8.33, 6.0, 24.5, 7.0, 3.83, 6.5, 7.0, 24.0, 7.0, 7.0, 5.67, 5.0, 7.0	90.8118	Cells_EBV-transformed_lymphocytes	148.709	Pancreas	14.207
rs1026026	ENSG00000164754.14	RAD21	Thyroid	0.00272377	-0.218118	-0.281535	-0.154152	0.488676	Cis	302.97	3.23226e-08	chr8	116885085	C	T	chr8	116845935	116874423	10662	ACHN_ENCODE2012, SK-N-MC_ENCODE2012, Peripheral_blood_T_cells_Kloetgen2019, H1_hESCs_Dixon2015, H1_trophectoderm_cells_Dixon2015, Cortical_plate_neurons_Won2016, H1_hESCs_Jin2013, H1_hESCs_Dixon2012, Brain_astrocyte_ENCODE2012, GM12878_Schmitt2016, IMR90_Dixon2012, Aorta_cells_Schmitt2016, GM12878_Rao2014, Left_ventricle_cells_Schmitt2016, Dorsolateral_prefrontal_cortex_cells_Schmitt2016, Spinal_…	1.5, 4.5, 5.5, 13.5, 3.5, 8.33, 12.0, 6.5, 10.0, 11.0, 7.5, 8.0, 9.75, 9.0, 3.0, 2.0, 13.0, 8.5, 5.0, 9.0, 4.5, 4.0, 12.0, 2.5, 4.5, 4.0, 13.0, 6.5, 9.0, 2.0, 1.67, 5.0, 3.5, 5.5, 5.0, 5.5, 3.5, 3.5, 1.5, 14.0, 14.5, 1.5, 1.0, 0.5, 1.5, 1.5, 3.0, 1.0, 1.0, 2.33, 0.5, 0.33, 1.0, 4.5, 0.71, 3.0, 0.25, 2.0, 0.22, 0.33, 0.33, 0.2	90.8118	Cells_EBV-transformed_lymphocytes	148.709	Pancreas	14.207
rs959692	ENSG00000164754.14	RAD21	Thyroid	0.00272377	-0.218118	-0.27945	-0.154648	0.488676	Cis	341.81	3.23226e-08	chr8	116886972	A	G	chr8	116845935	116874423	12549	ACHN_ENCODE2012, SK-N-MC_ENCODE2012, Peripheral_blood_T_cells_Kloetgen2019, H1_hESCs_Dixon2015, H1_trophectoderm_cells_Dixon2015, Cortical_plate_neurons_Won2016, H1_hESCs_Jin2013, H1_hESCs_Dixon2012, Brain_astrocyte_ENCODE2012, GM12878_Schmitt2016, IMR90_Dixon2012, Aorta_cells_Schmitt2016, GM12878_Rao2014, Left_ventricle_cells_Schmitt2016, Dorsolateral_prefrontal_cortex_cells_Schmitt2016, Spinal_…	1.5, 4.5, 5.5, 13.5, 3.5, 8.33, 12.0, 6.5, 10.0, 11.0, 7.5, 8.0, 9.75, 9.0, 3.0, 2.0, 13.0, 8.5, 5.0, 9.0, 4.5, 4.0, 12.0, 2.5, 4.5, 4.0, 13.0, 6.5, 9.0, 2.0, 1.67, 5.0, 3.5, 5.5, 5.0, 5.5, 3.5, 3.5, 1.5, 14.0, 14.5, 1.5, 1.0, 0.5, 1.5, 1.5, 3.0, 1.0, 1.0, 1.0, 10.17, 2.0, 13.5, 2.22, 8.0, 2.17, 4.0, 1.67, 0.88, 0.5, 0.33, 2.0, 0.5, 0.8, 1.33, 1.0, 1.0, 1.5	90.8118	Cells_EBV-transformed_lymphocytes	148.709	Pancreas	14.207
rs3032890	ENSG00000164754.14	RAD21	Thyroid	0.00272377	-0.218118	-0.278324	-0.157396	0.488676	Cis	360.07	3.23226e-08	chr8	116887886	T	TACACA	chr8	116845935	116874423	13463	ACHN_ENCODE2012, SK-N-MC_ENCODE2012, Peripheral_blood_T_cells_Kloetgen2019, H1_hESCs_Dixon2015, H1_trophectoderm_cells_Dixon2015, Cortical_plate_neurons_Won2016, H1_hESCs_Jin2013, H1_hESCs_Dixon2012, Brain_astrocyte_ENCODE2012, GM12878_Schmitt2016, IMR90_Dixon2012, Aorta_cells_Schmitt2016, GM12878_Rao2014, Left_ventricle_cells_Schmitt2016, Dorsolateral_prefrontal_cortex_cells_Schmitt2016, Spinal_…	1.5, 4.5, 5.5, 13.5, 3.5, 8.33, 12.0, 6.5, 10.0, 11.0, 7.5, 8.0, 9.75, 9.0, 3.0, 2.0, 13.0, 8.5, 5.0, 9.0, 4.5, 4.0, 12.0, 2.5, 4.5, 4.0, 13.0, 6.5, 9.0, 2.0, 1.67, 5.0, 3.5, 5.5, 5.0, 5.5, 3.5, 3.5, 1.5, 14.0, 14.5, 1.5, 1.0, 0.5, 1.5, 1.5, 3.0, 1.0, 1.0, 2.25, 4.29, 14.17, 2.0, 3.57, 11.0, 1.75, 1.33, 3.33, 2.8, 1.5, 12.0, 0.67, 3.5, 3.5, 0.5, 1.67, 3.0	90.8118	Cells_EBV-transformed_lymphocytes	148.709	Pancreas	14.207
rs3020141	ENSG00000164754.14	RAD21	Thyroid	0.00196776	-0.222056	-0.284053	-0.164773	0.488676	Cis	338.43	2.13143e-08	chr8	116891826	A	G	chr8	116845935	116874423	17403	H1_mesenchymal_stem_cells_Dixon2015, RPMI7951_ENCODE2012, H1_hESCs_Dixon2012, HepG2_ENCODE2012, Adrenal_gland_cells_Schmitt2016, A549_ENCODE2012, Liver_cells_Schmitt2016, H1_mesendoderm_cells_Dixon2015, Endothelial_of_hepatic_sinusoid_cells_ENCODE2012, Germinal_zone_neurons_Won2016, Left_ventricle_cells_Schmitt2016, GM12878_Schmitt2016, IMR90_Jin2013, H1_hESCs_Dixon2015, Bladder_cells_Schmitt2016…	14.0, 5.5, 5.0, 13.0, 2.0, 4.5, 10.0, 14.5, 11.5, 12.67, 4.0, 9.5, 4.0, 11.5, 1.5, 11.25, 3.5, 2.5, 9.5, 9.0, 6.5, 1.0, 8.5, 5.5, 3.5, 5.0, 10.0, 6.0, 6.0, 3.0, 3.0, 1.5, 5.5, 7.5, 1.5, 1.5, 2.5, 1.0, 1.0, 0.67, 2.5, 1.5, 3.0, 1.0, 1.0, 0.5, 1.0, 0.5, 2.78, 12.17, 2.67, 3.43, 5.0, 16.0, 1.5, 4.0, 3.8, 16.0, 2.0, 4.0, 2.33, 2.0, 1.67, 3.0, 2.0, 1.0, 2.5	90.8118	Cells_EBV-transformed_lymphocytes	148.709	Pancreas	14.207
rs2921769	ENSG00000164754.14	RAD21	Thyroid	0.00267044	-0.218774	-0.277944	-0.155327	0.487805	Cis	305.62	3.10397e-08	chr8	116893804	T	C	chr8	116845935	116874423	19381	H1_mesenchymal_stem_cells_Dixon2015, RPMI7951_ENCODE2012, H1_hESCs_Dixon2012, HepG2_ENCODE2012, Adrenal_gland_cells_Schmitt2016, A549_ENCODE2012, Liver_cells_Schmitt2016, H1_mesendoderm_cells_Dixon2015, Endothelial_of_hepatic_sinusoid_cells_ENCODE2012, Germinal_zone_neurons_Won2016, Left_ventricle_cells_Schmitt2016, GM12878_Schmitt2016, IMR90_Jin2013, H1_hESCs_Dixon2015, Bladder_cells_Schmitt2016…	14.0, 5.5, 5.0, 13.0, 2.0, 4.5, 10.0, 14.5, 11.5, 12.67, 4.0, 9.5, 4.0, 11.5, 1.5, 11.25, 3.5, 2.5, 9.5, 9.0, 6.5, 1.0, 8.5, 5.5, 3.5, 5.0, 10.0, 6.0, 6.0, 3.0, 3.0, 1.5, 5.5, 7.5, 1.5, 1.5, 2.5, 1.0, 1.0, 0.67, 2.5, 1.5, 3.0, 1.0, 1.0, 0.5, 1.0, 0.5, 3.12, 3.86, 2.7, 9.33, 11.5, 9.0, 1.0, 0.62, 2.0, 1.0, 1.0, 2.5, 2.0, 2.4, 1.67, 1.0, 0.33	90.8118	Cells_EBV-transformed_lymphocytes	148.709	Pancreas	14.207
rs16889012	ENSG00000164754.14	RAD21	Pancreas	0.0262919	-0.383574	-0.515398	-0.219512	0.132787	Cis	414.62	5.08802e-07	chr8	116864915	C	G	chr8	116845935	116874423	0	H1_hESCs_Jin2013, Germinal_zone_neurons_Won2016, Left_ventricle_cells_Schmitt2016, NCI-H460_ENCODE2012, H1_hESCs_Dixon2015, Spleen_cells_Schmitt2016, H1_mesendoderm_cells_Dixon2015, Brain_astrocyte_ENCODE2012, Endothelial_of_hepatic_sinusoid_cells_ENCODE2012, Right_ventricle_cells_Schmitt2016, IMR90_Jin2013, Dorsolateral_prefrontal_cortex_cells_Schmitt2016, T47D_ENCODE2012, RPMI7951_ENCODE2012, L…	11.0, 14.0, 7.0, 3.0, 13.5, 6.0, 13.0, 6.5, 8.0, 2.0, 4.5, 4.0, 4.0, 4.5, 10.0, 12.5, 1.5, 5.0, 7.0, 7.5, 7.67, 2.5, 5.5, 5.0, 6.0, 7.0, 4.0, 2.5, 2.0, 5.5, 4.0, 4.5, 5.0, 3.0, 3.0, 1.5, 1.5, 7.0, 2.5, 2.5, 2.5, 1.0, 3.33, 2.0, 7.0, 1.0, 2.0, 3.5, 2.0, 1.0, 24.67, 11.0, 4.67, 5.67, 7.65, 10.86, 8.5, 4.33, 4.38, 6.5, 6.4, 18.5, 18.0, 3.5, 4.0, 5.0, 11.0, 5.0, 3.0	14.207	Cells_EBV-transformed_lymphocytes	148.709	Pancreas	14.207
rs12550234	ENSG00000164754.14	RAD21	Pancreas	0.0262919	-0.383574	-0.502116	-0.221173	0.132787	Cis	551.2	5.08803e-07	chr8	116865237	T	C	chr8	116845935	116874423	0	Endothelial_of_hepatic_sinusoid_cells_ENCODE2012, GM12878_Rao2014, H1_mesenchymal_stem_cells_Dixon2015, RPMI7951_ENCODE2012, Spleen_cells_Schmitt2016, Left_ventricle_cells_Schmitt2016, H1_neuronal_progenitor_cells_Dixon2015, Germinal_zone_neurons_Won2016, ACHN_ENCODE2012, GM12878_Schmitt2016, Right_ventricle_cells_Schmitt2016, Caki2_ENCODE2012, H1_hESCs_Dixon2012, Hippocampus_cells_Schmitt2016, T…	11.0, 9.25, 16.0, 8.0, 7.0, 10.0, 5.0, 15.0, 3.5, 12.0, 4.0, 8.0, 9.5, 8.0, 8.0, 10.0, 9.0, 7.67, 2.0, 4.67, 3.0, 14.0, 14.0, 3.5, 6.0, 9.0, 11.0, 5.0, 11.5, 4.0, 14.5, 10.5, 3.5, 10.0, 5.5, 3.0, 5.5, 8.0, 7.0, 2.0, 8.0, 8.0, 13.5, 7.5, 5.5, 7.0, 6.0, 7.0, 2.0, 6.0, 24.67, 11.0, 4.67, 5.67, 7.65, 10.86, 8.5, 4.33, 4.38, 6.5, 6.4, 18.5, 18.0, 3.5, 4.0, 5.0, 11.0, 5.0, 3.0	14.207	Cells_EBV-transformed_lymphocytes	148.709	Pancreas	14.207
rs16889050	ENSG00000164754.14	RAD21	Pancreas	0.0262919	-0.383574	-0.512454	-0.228906	0.132787	Cis	575.59	5.08803e-07	chr8	116867130	G	C	chr8	116845935	116874423	0	Endothelial_of_hepatic_sinusoid_cells_ENCODE2012, GM12878_Rao2014, H1_mesenchymal_stem_cells_Dixon2015, RPMI7951_ENCODE2012, Spleen_cells_Schmitt2016, Left_ventricle_cells_Schmitt2016, H1_neuronal_progenitor_cells_Dixon2015, Germinal_zone_neurons_Won2016, ACHN_ENCODE2012, GM12878_Schmitt2016, Right_ventricle_cells_Schmitt2016, Caki2_ENCODE2012, H1_hESCs_Dixon2012, Hippocampus_cells_Schmitt2016, T…	11.0, 9.25, 16.0, 8.0, 7.0, 10.0, 5.0, 15.0, 3.5, 12.0, 4.0, 8.0, 9.5, 8.0, 8.0, 10.0, 9.0, 7.67, 2.0, 4.67, 3.0, 14.0, 14.0, 3.5, 6.0, 9.0, 11.0, 5.0, 11.5, 4.0, 14.5, 10.5, 3.5, 10.0, 5.5, 3.0, 5.5, 8.0, 7.0, 2.0, 8.0, 8.0, 13.5, 7.5, 5.5, 7.0, 6.0, 7.0, 2.0, 6.0, 10.0, 8.17, 6.12, 9.35, 10.67, 23.0, 11.14, 8.6, 5.12, 23.5, 26.0, 7.0, 7.67, 7.0, 4.0, 5.0, 4.0, 2.67, 8.0	14.207	Cells_EBV-transformed_lymphocytes	148.709	Pancreas	14.207
rs75346118	ENSG00000164754.14	RAD21	Pancreas	0.0346463	-0.435125	-0.558093	-0.242861	0.104918	Cis	254.91	7.2319e-07	chr8	116823842	C	T	chr8	116845935	116874423	22093	H1_mesenchymal_stem_cells_Dixon2015, IMR90_Jin2013, GM12878_Rao2014, Peripheral_blood_T_cells_Kloetgen2019, H1_hESCs_Dixon2015, HepG2_ENCODE2012, T_cells_of_acute_lymphoblastic_leukemia_Kloetgen2019, H1_mesendoderm_cells_Dixon2015, Brain_astrocyte_ENCODE2012, T47D_ENCODE2012, A549_ENCODE2012, Endothelial_of_hepatic_sinusoid_cells_ENCODE2012, LNCaP_clone_FGC_ENCODE2012, IMR90_Dixon2012, RPMI7951_E…	12.0, 3.33, 9.0, 7.0, 12.0, 11.0, 10.0, 14.5, 8.5, 4.0, 4.0, 10.5, 2.5, 5.0, 3.5, 2.0, 5.0, 6.5, 12.0, 7.0, 2.0, 9.67, 2.5, 3.0, 9.0, 2.0, 3.0, 2.5, 3.0, 2.0, 2.0, 1.0, 1.0, 2.5, 1.5, 0.5, 1.5, 2.0, 4.0, 6.5, 2.0, 3.0, 1.0, 0.33, 0.5, 2.0, 10.5, 1.04, 6.0, 2.0, 2.2, 2.5, 0.83, 1.5, 0.88, 0.62, 1.33, 2.5, 0.33, 1.0, 0.5, 1.5, 0.33	14.207	Cells_EBV-transformed_lymphocytes	148.709	Pancreas	14.207
rs79169025	ENSG00000164754.14	RAD21	Pancreas	0.0346463	-0.435125	-0.575322	-0.274932	0.104918	Cis	235.15	7.23188e-07	chr8	116829149	G	T	chr8	116845935	116874423	16786	H1_mesendoderm_cells_Dixon2015, H1_mesenchymal_stem_cells_Dixon2015, Endothelial_of_hepatic_sinusoid_cells_ENCODE2012, Ovary_cells_Schmitt2016, Panc1_ENCODE2012, H1_hESCs_Dixon2012, Caki2_ENCODE2012, Peripheral_blood_T_cells_Kloetgen2019, H1_neuronal_progenitor_cells_Dixon2015, A549_ENCODE2012, RPMI7951_ENCODE2012, H1_hESCs_Jin2013, H1_hESCs_Dixon2015, Bladder_cells_Schmitt2016, IMR90_Jin2013, GM…	13.0, 11.0, 7.0, 1.0, 3.0, 7.0, 3.0, 5.0, 2.0, 0.5, 4.5, 11.0, 12.0, 2.0, 2.33, 7.25, 6.5, 7.0, 8.0, 2.0, 5.5, 3.5, 3.0, 13.0, 5.0, 11.5, 5.33, 10.0, 0.5, 1.0, 2.0, 3.0, 0.5, 2.0, 1.0, 2.0, 2.5, 3.5, 1.5, 1.0, 0.5, 1.0, 0.33, 0.5, 0.5, 9.17, 1.4, 1.04, 10.0, 1.0, 1.33, 0.62, 0.33, 0.5, 4.5, 3.0, 0.5, 1.0, 0.83, 1.0, 0.5, 0.67, 2.5	14.207	Cells_EBV-transformed_lymphocytes	148.709	Pancreas	14.207
rs79315153	ENSG00000164754.14	RAD21	Pancreas	0.0346463	-0.435125	-0.559455	-0.266643	0.104918	Cis	289.06	7.2319e-07	chr8	116831071	A	G	chr8	116845935	116874423	14864	LNCaP_clone_FGC_ENCODE2012, Brain_astrocyte_ENCODE2012, G401_ENCODE2012, SK-N-MC_ENCODE2012, H1_trophectoderm_cells_Dixon2015, IMR90_Jin2013, HepG2_ENCODE2012, Germinal_zone_neurons_Won2016, GM12878_Rao2014, H1_hESCs_Dixon2012, H1_mesenchymal_stem_cells_Dixon2015, Left_ventricle_cells_Schmitt2016, Cortical_plate_neurons_Won2016, H1_hESCs_Dixon2015, SK-MEL-5_ENCODE2012, Aorta_cells_Schmitt2016, DL…	1.0, 10.0, 7.0, 4.5, 4.0, 4.5, 11.0, 12.33, 7.5, 7.5, 15.5, 4.0, 9.0, 14.0, 6.0, 5.0, 0.5, 10.0, 12.0, 2.0, 15.5, 5.0, 5.5, 0.67, 4.0, 2.5, 13.0, 4.5, 2.0, 1.0, 3.5, 5.0, 3.5, 1.5, 7.0, 3.5, 8.5, 3.0, 5.5, 3.0, 1.0, 0.5, 2.0, 1.0, 8.17, 3.0, 8.0, 1.71, 1.38, 1.87, 6.0, 0.5, 1.0, 1.0, 2.0, 0.5, 1.33, 1.0, 0.5, 0.6, 1.0	14.207	Cells_EBV-transformed_lymphocytes	148.709	Pancreas	14.207
rs16888862	ENSG00000164754.14	RAD21	Pancreas	0.0346463	-0.435125	-0.568219	-0.261298	0.104918	Cis	294.38	7.2319e-07	chr8	116832209	C	A	chr8	116845935	116874423	13726	LNCaP_clone_FGC_ENCODE2012, Brain_astrocyte_ENCODE2012, G401_ENCODE2012, SK-N-MC_ENCODE2012, H1_trophectoderm_cells_Dixon2015, IMR90_Jin2013, HepG2_ENCODE2012, Germinal_zone_neurons_Won2016, GM12878_Rao2014, H1_hESCs_Dixon2012, H1_mesenchymal_stem_cells_Dixon2015, Left_ventricle_cells_Schmitt2016, Cortical_plate_neurons_Won2016, H1_hESCs_Dixon2015, SK-MEL-5_ENCODE2012, Aorta_cells_Schmitt2016, DL…	1.0, 10.0, 7.0, 4.5, 4.0, 4.5, 11.0, 12.33, 7.5, 7.5, 15.5, 4.0, 9.0, 14.0, 6.0, 5.0, 0.5, 10.0, 12.0, 2.0, 15.5, 5.0, 5.5, 0.67, 4.0, 2.5, 13.0, 4.5, 2.0, 1.0, 3.5, 5.0, 3.5, 1.5, 7.0, 3.5, 8.5, 3.0, 5.5, 3.0, 1.0, 0.5, 2.0, 1.0, 6.83, 1.57, 0.75, 3.67, 1.74, 10.0, 0.25, 8.5, 1.83, 1.5, 1.4, 1.5, 2.0, 0.33, 1.0, 0.17, 1.0, 0.5, 0.33	14.207	Cells_EBV-transformed_lymphocytes	148.709	Pancreas	14.207
rs76084919	ENSG00000164754.14	RAD21	Pancreas	0.0346463	-0.435125	-0.572756	-0.26499	0.104918	Cis	278.09	7.2319e-07	chr8	116833795	C	T	chr8	116845935	116874423	12140	LNCaP_clone_FGC_ENCODE2012, Brain_astrocyte_ENCODE2012, G401_ENCODE2012, SK-N-MC_ENCODE2012, H1_trophectoderm_cells_Dixon2015, IMR90_Jin2013, HepG2_ENCODE2012, Germinal_zone_neurons_Won2016, GM12878_Rao2014, H1_hESCs_Dixon2012, H1_mesenchymal_stem_cells_Dixon2015, Left_ventricle_cells_Schmitt2016, Cortical_plate_neurons_Won2016, H1_hESCs_Dixon2015, SK-MEL-5_ENCODE2012, Aorta_cells_Schmitt2016, DL…	1.0, 10.0, 7.0, 4.5, 4.0, 4.5, 11.0, 12.33, 7.5, 7.5, 15.5, 4.0, 9.0, 14.0, 6.0, 5.0, 0.5, 10.0, 12.0, 2.0, 15.5, 5.0, 5.5, 0.67, 4.0, 2.5, 13.0, 4.5, 2.0, 1.0, 3.5, 5.0, 3.5, 1.5, 7.0, 3.5, 8.5, 3.0, 5.5, 3.0, 1.0, 0.5, 2.0, 1.0, 4.0, 1.0, 0.57, 1.83, 4.5, 2.0, 4.0, 2.0, 1.0, 4.0, 1.5, 0.17, 0.4, 0.12, 1.5	14.207	Cells_EBV-transformed_lymphocytes	148.709	Pancreas	14.207
rs6989717	ENSG00000164754.14	RAD21	Pancreas	0.015424	-0.394788	-0.530876	-0.215492	0.134426	Cis	379.32	2.67511e-07	chr8	116845667	T	C	chr8	116845935	116874423	268	Brain_astrocyte_ENCODE2012, H1_mesenchymal_stem_cells_Dixon2015, IMR90_Jin2013, RPMI7951_ENCODE2012, H1_hESCs_Dixon2015, Left_ventricle_cells_Schmitt2016, Panc1_ENCODE2012, GM12878_Rao2014, SK-MEL-5_ENCODE2012, Cortical_plate_neurons_Won2016, H1_hESCs_Jin2013, HepG2_ENCODE2012, H1_mesendoderm_cells_Dixon2015, G401_ENCODE2012, Spleen_cells_Schmitt2016, A549_ENCODE2012, Right_ventricle_cells_Schmit…	9.5, 13.5, 4.5, 4.0, 14.5, 8.0, 4.0, 5.75, 6.5, 8.0, 13.0, 11.5, 13.0, 7.0, 4.0, 2.5, 4.0, 13.0, 4.5, 0.5, 4.0, 2.5, 10.5, 7.0, 8.0, 8.0, 8.0, 8.0, 1.5, 7.0, 7.5, 3.0, 5.0, 2.0, 6.0, 3.0, 1.5, 2.25, 2.5, 1.0, 3.0, 1.0, 1.0, 3.0, 1.0, 2.5, 1.0, 1.0, 0.5, 4.5, 11.5, 4.5, 4.87, 18.0, 14.33, 5.0, 5.83, 4.5, 4.5, 2.75, 5.33, 5.0, 5.2, 5.0, 2.0, 3.0, 2.0, 8.0	14.207	Cells_EBV-transformed_lymphocytes	148.709	Pancreas	14.207
rs16888887	ENSG00000164754.14	RAD21	Pancreas	0.015424	-0.394788	-0.508908	-0.195081	0.134426	Cis	419.05	2.67511e-07	chr8	116847913	T	C	chr8	116845935	116874423	0	Brain_astrocyte_ENCODE2012, H1_mesenchymal_stem_cells_Dixon2015, IMR90_Jin2013, RPMI7951_ENCODE2012, H1_hESCs_Dixon2015, Left_ventricle_cells_Schmitt2016, Panc1_ENCODE2012, GM12878_Rao2014, SK-MEL-5_ENCODE2012, Cortical_plate_neurons_Won2016, H1_hESCs_Jin2013, HepG2_ENCODE2012, H1_mesendoderm_cells_Dixon2015, G401_ENCODE2012, Spleen_cells_Schmitt2016, A549_ENCODE2012, Right_ventricle_cells_Schmit…	9.5, 13.5, 4.5, 4.0, 14.5, 8.0, 4.0, 5.75, 6.5, 8.0, 13.0, 11.5, 13.0, 7.0, 4.0, 2.5, 4.0, 13.0, 4.5, 0.5, 4.0, 2.5, 10.5, 7.0, 8.0, 8.0, 8.0, 8.0, 1.5, 7.0, 7.5, 3.0, 5.0, 2.0, 6.0, 3.0, 1.5, 2.25, 2.5, 1.0, 3.0, 1.0, 1.0, 3.0, 1.0, 2.5, 1.0, 1.0, 0.5, 9.0, 8.0, 22.17, 8.2, 7.48, 4.5, 2.67, 23.5, 4.5, 4.0, 6.5, 18.0, 4.38, 5.67, 6.67, 7.0, 4.0, 4.33, 5.0	14.207	Cells_EBV-transformed_lymphocytes	148.709	Pancreas	14.207
rs2289938	ENSG00000164754.14	RAD21	Pancreas	0.015424	-0.394788	-0.512409	-0.205088	0.134426	Cis	447.45	2.67511e-07	chr8	116849277	T	C	chr8	116845935	116874423	0	IMR90_Jin2013, NCI-H460_ENCODE2012, H1_mesendoderm_cells_Dixon2015, Brain_astrocyte_ENCODE2012, GM12878_Schmitt2016, Pancreas_cells_Schmitt2016, DLD1_ENCODE2012, GM12878_Rao2014, Liver_cells_Schmitt2016, Peripheral_blood_T_cells_Kloetgen2019, T_cells_of_acute_lymphoblastic_leukemia_Kloetgen2019, Dorsolateral_prefrontal_cortex_cells_Schmitt2016, G401_ENCODE2012, HepG2_ENCODE2012, ACHN_ENCODE2012, …	7.33, 4.0, 15.5, 12.5, 11.5, 1.25, 3.5, 7.5, 12.0, 10.0, 9.0, 5.0, 8.5, 9.0, 2.0, 11.5, 6.5, 9.5, 15.33, 15.0, 8.5, 14.5, 4.5, 10.0, 4.5, 2.5, 4.0, 5.5, 7.0, 1.0, 9.0, 9.67, 4.5, 7.0, 6.0, 4.0, 2.0, 5.0, 6.0, 4.0, 14.0, 3.5, 5.0, 4.0, 2.0, 2.5, 8.0, 0.5, 2.33, 7.0, 4.17, 2.88, 3.4, 2.0, 12.67, 3.5, 9.0, 4.0, 5.71, 20.0, 4.38, 4.67, 10.0, 3.33, 3.0, 3.0, 1.0, 4.0, 2.33	14.207	Cells_EBV-transformed_lymphocytes	148.709	Pancreas	14.207
rs149892224	ENSG00000164754.14	RAD21	Pancreas	0.015424	-0.394788	-0.521794	-0.233733	0.134426	Cis	620.37	2.67511e-07	chr8	116851126	A	AAAT	chr8	116845935	116874423	0	GM12878_Rao2014, Germinal_zone_neurons_Won2016, Endothelial_of_hepatic_sinusoid_cells_ENCODE2012, ACHN_ENCODE2012, Cortical_plate_neurons_Won2016, IMR90_Dixon2012, IMR90_Jin2013, H1_hESCs_Jin2013, Psoas_muscle_cells_Schmitt2016, T_cells_of_acute_lymphoblastic_leukemia_Kloetgen2019, Aorta_cells_Schmitt2016, Brain_microvascular_endothelial_cells_ENCODE2012, Right_ventricle_cells_Schmitt2016, A549_E…	8.75, 15.33, 12.0, 3.5, 10.67, 11.5, 8.83, 16.0, 6.0, 11.0, 13.0, 6.0, 5.5, 8.5, 10.0, 1.5, 7.5, 4.0, 16.0, 16.5, 11.5, 10.0, 13.5, 10.0, 9.5, 7.0, 10.0, 16.0, 2.0, 11.5, 3.0, 7.0, 7.0, 9.0, 8.0, 9.0, 12.0, 5.5, 3.5, 7.0, 5.0, 11.0, 8.0, 4.0, 5.5, 12.0, 15.0, 7.0, 5.0, 1.0, 8.83, 27.67, 7.0, 5.62, 6.0, 9.5, 10.67, 7.6, 7.0, 10.0, 22.0, 4.5, 10.57, 3.33, 10.0, 15.0, 6.5, 8.0, 3.0	14.207	Cells_EBV-transformed_lymphocytes	148.709	Pancreas	14.207
rs1050838	ENSG00000164754.14	RAD21	Pancreas	0.015424	-0.394788	-0.530282	-0.237803	0.134426	Cis	620.37	2.67511e-07	chr8	116851978	A	G	chr8	116845935	116874423	0	GM12878_Rao2014, Germinal_zone_neurons_Won2016, Endothelial_of_hepatic_sinusoid_cells_ENCODE2012, ACHN_ENCODE2012, Cortical_plate_neurons_Won2016, IMR90_Dixon2012, IMR90_Jin2013, H1_hESCs_Jin2013, Psoas_muscle_cells_Schmitt2016, T_cells_of_acute_lymphoblastic_leukemia_Kloetgen2019, Aorta_cells_Schmitt2016, Brain_microvascular_endothelial_cells_ENCODE2012, Right_ventricle_cells_Schmitt2016, A549_E…	8.75, 15.33, 12.0, 3.5, 10.67, 11.5, 8.83, 16.0, 6.0, 11.0, 13.0, 6.0, 5.5, 8.5, 10.0, 1.5, 7.5, 4.0, 16.0, 16.5, 11.5, 10.0, 13.5, 10.0, 9.5, 7.0, 10.0, 16.0, 2.0, 11.5, 3.0, 7.0, 7.0, 9.0, 8.0, 9.0, 12.0, 5.5, 3.5, 7.0, 5.0, 11.0, 8.0, 4.0, 5.5, 12.0, 15.0, 7.0, 5.0, 1.0, 8.83, 27.67, 7.0, 5.62, 6.0, 9.5, 10.67, 7.6, 7.0, 10.0, 22.0, 4.5, 10.57, 3.33, 10.0, 15.0, 6.5, 8.0, 3.0	14.207	Cells_EBV-transformed_lymphocytes	148.709	Pancreas	14.207
rs3816342	ENSG00000164754.14	RAD21	Pancreas	0.0262919	-0.383574	-0.517425	-0.212065	0.132787	Cis	572.48	5.08802e-07	chr8	116858136	A	G	chr8	116845935	116874423	0	Liver_cells_Schmitt2016, Cortical_plate_neurons_Won2016, Endothelial_of_hepatic_sinusoid_cells_ENCODE2012, H1_mesenchymal_stem_cells_Dixon2015, ACHN_ENCODE2012, Right_ventricle_cells_Schmitt2016, T_cells_of_acute_lymphoblastic_leukemia_Kloetgen2019, SK-MEL-5_ENCODE2012, A549_ENCODE2012, Bladder_cells_Schmitt2016, G401_ENCODE2012, Left_ventricle_cells_Schmitt2016, H1_hESCs_Dixon2015, IMR90_Jin2013…	14.0, 9.67, 12.0, 15.0, 1.5, 4.0, 12.0, 7.0, 4.0, 6.0, 11.0, 8.0, 14.5, 7.0, 4.0, 7.0, 2.0, 16.0, 4.0, 8.75, 14.67, 8.5, 2.75, 9.0, 12.5, 10.5, 5.5, 12.0, 10.5, 4.0, 6.0, 11.5, 2.5, 15.0, 4.5, 7.0, 7.0, 5.5, 3.5, 12.0, 4.67, 3.5, 7.0, 7.0, 1.0, 2.5, 6.0, 1.0, 6.0, 1.5, 15.29, 5.88, 10.74, 32.17, 11.0, 5.75, 9.33, 4.83, 6.0, 10.5, 24.5, 5.5, 24.0, 7.5, 11.67, 7.0, 1.0, 4.5, 3.33	14.207	Cells_EBV-transformed_lymphocytes	148.709	Pancreas	14.207
rs12543767	ENSG00000164754.14	RAD21	Pancreas	0.0426158	-0.387083	-0.523075	-0.222593	0.131148	Cis	340.74	9.38815e-07	chr8	116882227	A	G	chr8	116845935	116874423	7804	ACHN_ENCODE2012, SK-N-MC_ENCODE2012, Peripheral_blood_T_cells_Kloetgen2019, H1_hESCs_Dixon2015, H1_trophectoderm_cells_Dixon2015, Cortical_plate_neurons_Won2016, H1_hESCs_Jin2013, H1_hESCs_Dixon2012, Brain_astrocyte_ENCODE2012, GM12878_Schmitt2016, IMR90_Dixon2012, Aorta_cells_Schmitt2016, GM12878_Rao2014, Left_ventricle_cells_Schmitt2016, Dorsolateral_prefrontal_cortex_cells_Schmitt2016, Spinal_…	1.5, 4.5, 5.5, 13.5, 3.5, 8.33, 12.0, 6.5, 10.0, 11.0, 7.5, 8.0, 9.75, 9.0, 3.0, 2.0, 13.0, 8.5, 5.0, 9.0, 4.5, 4.0, 12.0, 2.5, 4.5, 4.0, 13.0, 6.5, 9.0, 2.0, 1.67, 5.0, 3.5, 5.5, 5.0, 5.5, 3.5, 3.5, 1.5, 14.0, 14.5, 1.5, 1.0, 0.5, 1.5, 1.5, 3.0, 1.0, 1.0, 0.5, 2.62, 7.0, 2.39, 8.83, 2.71, 2.33, 3.0, 1.5, 1.67, 13.0, 1.83, 0.67, 0.8, 1.12, 1.5, 1.0, 1.0	14.207	Cells_EBV-transformed_lymphocytes	148.709	Pancreas	14.207
rs77945659	ENSG00000164754.14	RAD21	Pancreas	0.0262919	-0.383574	-0.512911	-0.208302	0.132787	Cis	317.47	5.08803e-07	chr8	116892842	T	G	chr8	116845935	116874423	18419	H1_mesenchymal_stem_cells_Dixon2015, RPMI7951_ENCODE2012, H1_hESCs_Dixon2012, HepG2_ENCODE2012, Adrenal_gland_cells_Schmitt2016, A549_ENCODE2012, Liver_cells_Schmitt2016, H1_mesendoderm_cells_Dixon2015, Endothelial_of_hepatic_sinusoid_cells_ENCODE2012, Germinal_zone_neurons_Won2016, Left_ventricle_cells_Schmitt2016, GM12878_Schmitt2016, IMR90_Jin2013, H1_hESCs_Dixon2015, Bladder_cells_Schmitt2016…	14.0, 5.5, 5.0, 13.0, 2.0, 4.5, 10.0, 14.5, 11.5, 12.67, 4.0, 9.5, 4.0, 11.5, 1.5, 11.25, 3.5, 2.5, 9.5, 9.0, 6.5, 1.0, 8.5, 5.5, 3.5, 5.0, 10.0, 6.0, 6.0, 3.0, 3.0, 1.5, 5.5, 7.5, 1.5, 1.5, 2.5, 1.0, 1.0, 0.67, 2.5, 1.5, 3.0, 1.0, 1.0, 0.5, 1.0, 0.5, 9.0, 1.62, 10.17, 2.43, 1.5, 1.8, 6.0, 11.5, 1.5, 2.5, 1.0, 1.86, 3.33, 1.0, 2.0, 3.0, 2.5, 3.5, 0.67	14.207	Cells_EBV-transformed_lymphocytes	148.709	Pancreas	14.207
rs76867267	ENSG00000164754.14	RAD21	Pancreas	0.0262919	-0.383574	-0.514824	-0.213752	0.132787	Cis	317.47	5.08802e-07	chr8	116893005	C	A	chr8	116845935	116874423	18582	H1_mesenchymal_stem_cells_Dixon2015, RPMI7951_ENCODE2012, H1_hESCs_Dixon2012, HepG2_ENCODE2012, Adrenal_gland_cells_Schmitt2016, A549_ENCODE2012, Liver_cells_Schmitt2016, H1_mesendoderm_cells_Dixon2015, Endothelial_of_hepatic_sinusoid_cells_ENCODE2012, Germinal_zone_neurons_Won2016, Left_ventricle_cells_Schmitt2016, GM12878_Schmitt2016, IMR90_Jin2013, H1_hESCs_Dixon2015, Bladder_cells_Schmitt2016…	14.0, 5.5, 5.0, 13.0, 2.0, 4.5, 10.0, 14.5, 11.5, 12.67, 4.0, 9.5, 4.0, 11.5, 1.5, 11.25, 3.5, 2.5, 9.5, 9.0, 6.5, 1.0, 8.5, 5.5, 3.5, 5.0, 10.0, 6.0, 6.0, 3.0, 3.0, 1.5, 5.5, 7.5, 1.5, 1.5, 2.5, 1.0, 1.0, 0.67, 2.5, 1.5, 3.0, 1.0, 1.0, 0.5, 1.0, 0.5, 9.0, 1.62, 10.17, 2.43, 1.5, 1.8, 6.0, 11.5, 1.5, 2.5, 1.0, 1.86, 3.33, 1.0, 2.0, 3.0, 2.5, 3.5, 0.67	14.207	Cells_EBV-transformed_lymphocytes	148.709	Pancreas	14.207
rs78377245	ENSG00000164754.14	RAD21	Pancreas	0.0262919	-0.383574	-0.511084	-0.218188	0.132787	Cis	305.62	5.08802e-07	chr8	116893694	G	C	chr8	116845935	116874423	19271	H1_mesenchymal_stem_cells_Dixon2015, RPMI7951_ENCODE2012, H1_hESCs_Dixon2012, HepG2_ENCODE2012, Adrenal_gland_cells_Schmitt2016, A549_ENCODE2012, Liver_cells_Schmitt2016, H1_mesendoderm_cells_Dixon2015, Endothelial_of_hepatic_sinusoid_cells_ENCODE2012, Germinal_zone_neurons_Won2016, Left_ventricle_cells_Schmitt2016, GM12878_Schmitt2016, IMR90_Jin2013, H1_hESCs_Dixon2015, Bladder_cells_Schmitt2016…	14.0, 5.5, 5.0, 13.0, 2.0, 4.5, 10.0, 14.5, 11.5, 12.67, 4.0, 9.5, 4.0, 11.5, 1.5, 11.25, 3.5, 2.5, 9.5, 9.0, 6.5, 1.0, 8.5, 5.5, 3.5, 5.0, 10.0, 6.0, 6.0, 3.0, 3.0, 1.5, 5.5, 7.5, 1.5, 1.5, 2.5, 1.0, 1.0, 0.67, 2.5, 1.5, 3.0, 1.0, 1.0, 0.5, 1.0, 0.5, 3.12, 3.86, 2.7, 9.33, 11.5, 9.0, 1.0, 0.62, 2.0, 1.0, 1.0, 2.5, 2.0, 2.4, 1.67, 1.0, 0.33	14.207	Cells_EBV-transformed_lymphocytes	148.709	Pancreas	14.207
rs76810094	ENSG00000164754.14	RAD21	Pancreas	0.0262919	-0.383574	-0.509137	-0.210812	0.132787	Cis	305.62	5.08802e-07	chr8	116894015	C	T	chr8	116845935	116874423	19592	H1_mesenchymal_stem_cells_Dixon2015, RPMI7951_ENCODE2012, H1_hESCs_Dixon2012, HepG2_ENCODE2012, Adrenal_gland_cells_Schmitt2016, A549_ENCODE2012, Liver_cells_Schmitt2016, H1_mesendoderm_cells_Dixon2015, Endothelial_of_hepatic_sinusoid_cells_ENCODE2012, Germinal_zone_neurons_Won2016, Left_ventricle_cells_Schmitt2016, GM12878_Schmitt2016, IMR90_Jin2013, H1_hESCs_Dixon2015, Bladder_cells_Schmitt2016…	14.0, 5.5, 5.0, 13.0, 2.0, 4.5, 10.0, 14.5, 11.5, 12.67, 4.0, 9.5, 4.0, 11.5, 1.5, 11.25, 3.5, 2.5, 9.5, 9.0, 6.5, 1.0, 8.5, 5.5, 3.5, 5.0, 10.0, 6.0, 6.0, 3.0, 3.0, 1.5, 5.5, 7.5, 1.5, 1.5, 2.5, 1.0, 1.0, 0.67, 2.5, 1.5, 3.0, 1.0, 1.0, 0.5, 1.0, 0.5, 3.12, 3.86, 2.7, 9.33, 11.5, 9.0, 1.0, 0.62, 2.0, 1.0, 1.0, 2.5, 2.0, 2.4, 1.67, 1.0, 0.33	14.207	Cells_EBV-transformed_lymphocytes	148.709	Pancreas	14.207
rs77501156	ENSG00000164754.14	RAD21	Pancreas	0.0305545	-0.419118	-0.648663	-0.314869	0.131148	Cis	296.02	6.09889e-07	chr8	116895011	T	C	chr8	116845935	116874423	20588	H1_mesenchymal_stem_cells_Dixon2015, RPMI7951_ENCODE2012, H1_hESCs_Dixon2012, HepG2_ENCODE2012, Adrenal_gland_cells_Schmitt2016, A549_ENCODE2012, Liver_cells_Schmitt2016, H1_mesendoderm_cells_Dixon2015, Endothelial_of_hepatic_sinusoid_cells_ENCODE2012, Germinal_zone_neurons_Won2016, Left_ventricle_cells_Schmitt2016, GM12878_Schmitt2016, IMR90_Jin2013, H1_hESCs_Dixon2015, Bladder_cells_Schmitt2016…	14.0, 5.5, 5.0, 13.0, 2.0, 4.5, 10.0, 14.5, 11.5, 12.67, 4.0, 9.5, 4.0, 11.5, 1.5, 11.25, 3.5, 2.5, 9.5, 9.0, 6.5, 1.0, 8.5, 5.5, 3.5, 5.0, 10.0, 6.0, 6.0, 3.0, 3.0, 1.5, 5.5, 7.5, 1.5, 1.5, 2.5, 1.0, 1.0, 0.67, 2.5, 1.5, 3.0, 1.0, 1.0, 0.5, 1.0, 0.5, 1.12, 12.0, 2.57, 2.0, 3.0, 10.17, 0.5, 1.2, 4.0, 0.5, 0.5, 1.87, 1.5, 2.33, 0.67, 1.0, 0.5	14.207	Cells_EBV-transformed_lymphocytes	148.709	Pancreas	14.207
rs12550385	ENSG00000164754.14	RAD21	Pancreas	0.0262919	-0.383574	-0.517748	-0.206071	0.132787	Cis	295.8	5.08803e-07	chr8	116896842	A	G	chr8	116845935	116874423	22419	H1_mesenchymal_stem_cells_Dixon2015, RPMI7951_ENCODE2012, H1_hESCs_Dixon2012, HepG2_ENCODE2012, Adrenal_gland_cells_Schmitt2016, A549_ENCODE2012, Liver_cells_Schmitt2016, H1_mesendoderm_cells_Dixon2015, Endothelial_of_hepatic_sinusoid_cells_ENCODE2012, Germinal_zone_neurons_Won2016, Left_ventricle_cells_Schmitt2016, GM12878_Schmitt2016, IMR90_Jin2013, H1_hESCs_Dixon2015, Bladder_cells_Schmitt2016…	14.0, 5.5, 5.0, 13.0, 2.0, 4.5, 10.0, 14.5, 11.5, 12.67, 4.0, 9.5, 4.0, 11.5, 1.5, 11.25, 3.5, 2.5, 9.5, 9.0, 6.5, 1.0, 8.5, 5.5, 3.5, 5.0, 10.0, 6.0, 6.0, 3.0, 3.0, 1.5, 5.5, 7.5, 1.5, 1.5, 2.5, 1.0, 1.0, 0.67, 2.5, 1.5, 3.0, 1.0, 1.0, 0.5, 1.0, 0.5, 1.96, 11.5, 8.83, 1.83, 5.0, 1.0, 1.33, 1.33, 2.29, 1.0, 1.6, 1.5, 1.0, 0.88, 1.0, 0.17, 2.0, 1.0	14.207	Cells_EBV-transformed_lymphocytes	148.709	Pancreas	14.207
rs238256	ENSG00000164754.14	RAD21	Cells_EBV-transformed_lymphocytes	0.0451081	0.530869	0.36638	0.721264	0.408163	Trans-interchromosomal	1.33	9.96466e-07	chr13	42349539	A	G	chr8	116845935	116874423	NA	Cortical_plate_neurons_Won2016, Left_ventricle_cells_Schmitt2016	0.33, 1.0	148.709	Cells_EBV-transformed_lymphocytes	148.709	Pancreas	14.207
rs16889012	ENSG00000164754.14	RAD21	Nerve_Tibial	2.84953e-09	-0.422136	-0.557506	-0.366938	0.150376	Cis	414.62	6.06936e-15	chr8	116864915	C	G	chr8	116845935	116874423	0	H1_hESCs_Jin2013, Germinal_zone_neurons_Won2016, Left_ventricle_cells_Schmitt2016, NCI-H460_ENCODE2012, H1_hESCs_Dixon2015, Spleen_cells_Schmitt2016, H1_mesendoderm_cells_Dixon2015, Brain_astrocyte_ENCODE2012, Endothelial_of_hepatic_sinusoid_cells_ENCODE2012, Right_ventricle_cells_Schmitt2016, IMR90_Jin2013, Dorsolateral_prefrontal_cortex_cells_Schmitt2016, T47D_ENCODE2012, RPMI7951_ENCODE2012, L…	11.0, 14.0, 7.0, 3.0, 13.5, 6.0, 13.0, 6.5, 8.0, 2.0, 4.5, 4.0, 4.0, 4.5, 10.0, 12.5, 1.5, 5.0, 7.0, 7.5, 7.67, 2.5, 5.5, 5.0, 6.0, 7.0, 4.0, 2.5, 2.0, 5.5, 4.0, 4.5, 5.0, 3.0, 3.0, 1.5, 1.5, 7.0, 2.5, 2.5, 2.5, 1.0, 3.33, 2.0, 7.0, 1.0, 2.0, 3.5, 2.0, 1.0, 24.67, 11.0, 4.67, 5.67, 7.65, 10.86, 8.5, 4.33, 4.38, 6.5, 6.4, 18.5, 18.0, 3.5, 4.0, 5.0, 11.0, 5.0, 3.0	80.128	Cells_EBV-transformed_lymphocytes	148.709	Pancreas	14.207
rs12550234	ENSG00000164754.14	RAD21	Nerve_Tibial	2.84953e-09	-0.422136	-0.557616	-0.35853	0.150376	Cis	551.2	6.06936e-15	chr8	116865237	T	C	chr8	116845935	116874423	0	Endothelial_of_hepatic_sinusoid_cells_ENCODE2012, GM12878_Rao2014, H1_mesenchymal_stem_cells_Dixon2015, RPMI7951_ENCODE2012, Spleen_cells_Schmitt2016, Left_ventricle_cells_Schmitt2016, H1_neuronal_progenitor_cells_Dixon2015, Germinal_zone_neurons_Won2016, ACHN_ENCODE2012, GM12878_Schmitt2016, Right_ventricle_cells_Schmitt2016, Caki2_ENCODE2012, H1_hESCs_Dixon2012, Hippocampus_cells_Schmitt2016, T…	11.0, 9.25, 16.0, 8.0, 7.0, 10.0, 5.0, 15.0, 3.5, 12.0, 4.0, 8.0, 9.5, 8.0, 8.0, 10.0, 9.0, 7.67, 2.0, 4.67, 3.0, 14.0, 14.0, 3.5, 6.0, 9.0, 11.0, 5.0, 11.5, 4.0, 14.5, 10.5, 3.5, 10.0, 5.5, 3.0, 5.5, 8.0, 7.0, 2.0, 8.0, 8.0, 13.5, 7.5, 5.5, 7.0, 6.0, 7.0, 2.0, 6.0, 24.67, 11.0, 4.67, 5.67, 7.65, 10.86, 8.5, 4.33, 4.38, 6.5, 6.4, 18.5, 18.0, 3.5, 4.0, 5.0, 11.0, 5.0, 3.0	80.128	Cells_EBV-transformed_lymphocytes	148.709	Pancreas	14.207
rs111596588	ENSG00000164754.14	RAD21	Nerve_Tibial	3.28608e-14	-0.318073	-0.377132	-0.251611	0.482143	Cis	551.2	1.59981e-20	chr8	116865436	T	TA	chr8	116845935	116874423	0	Endothelial_of_hepatic_sinusoid_cells_ENCODE2012, GM12878_Rao2014, H1_mesenchymal_stem_cells_Dixon2015, RPMI7951_ENCODE2012, Spleen_cells_Schmitt2016, Left_ventricle_cells_Schmitt2016, H1_neuronal_progenitor_cells_Dixon2015, Germinal_zone_neurons_Won2016, ACHN_ENCODE2012, GM12878_Schmitt2016, Right_ventricle_cells_Schmitt2016, Caki2_ENCODE2012, H1_hESCs_Dixon2012, Hippocampus_cells_Schmitt2016, T…	11.0, 9.25, 16.0, 8.0, 7.0, 10.0, 5.0, 15.0, 3.5, 12.0, 4.0, 8.0, 9.5, 8.0, 8.0, 10.0, 9.0, 7.67, 2.0, 4.67, 3.0, 14.0, 14.0, 3.5, 6.0, 9.0, 11.0, 5.0, 11.5, 4.0, 14.5, 10.5, 3.5, 10.0, 5.5, 3.0, 5.5, 8.0, 7.0, 2.0, 8.0, 8.0, 13.5, 7.5, 5.5, 7.0, 6.0, 7.0, 2.0, 6.0, 24.67, 11.0, 4.67, 5.67, 7.65, 10.86, 8.5, 4.33, 4.38, 6.5, 6.4, 18.5, 18.0, 3.5, 4.0, 5.0, 11.0, 5.0, 3.0	80.128	Cells_EBV-transformed_lymphocytes	148.709	Pancreas	14.207
rs16889050	ENSG00000164754.14	RAD21	Nerve_Tibial	2.84953e-09	-0.422136	-0.577223	-0.364569	0.150376	Cis	575.59	6.06936e-15	chr8	116867130	G	C	chr8	116845935	116874423	0	Endothelial_of_hepatic_sinusoid_cells_ENCODE2012, GM12878_Rao2014, H1_mesenchymal_stem_cells_Dixon2015, RPMI7951_ENCODE2012, Spleen_cells_Schmitt2016, Left_ventricle_cells_Schmitt2016, H1_neuronal_progenitor_cells_Dixon2015, Germinal_zone_neurons_Won2016, ACHN_ENCODE2012, GM12878_Schmitt2016, Right_ventricle_cells_Schmitt2016, Caki2_ENCODE2012, H1_hESCs_Dixon2012, Hippocampus_cells_Schmitt2016, T…	11.0, 9.25, 16.0, 8.0, 7.0, 10.0, 5.0, 15.0, 3.5, 12.0, 4.0, 8.0, 9.5, 8.0, 8.0, 10.0, 9.0, 7.67, 2.0, 4.67, 3.0, 14.0, 14.0, 3.5, 6.0, 9.0, 11.0, 5.0, 11.5, 4.0, 14.5, 10.5, 3.5, 10.0, 5.5, 3.0, 5.5, 8.0, 7.0, 2.0, 8.0, 8.0, 13.5, 7.5, 5.5, 7.0, 6.0, 7.0, 2.0, 6.0, 10.0, 8.17, 6.12, 9.35, 10.67, 23.0, 11.14, 8.6, 5.12, 23.5, 26.0, 7.0, 7.67, 7.0, 4.0, 5.0, 4.0, 2.67, 8.0	80.128	Cells_EBV-transformed_lymphocytes	148.709	Pancreas	14.207
rs6981342	ENSG00000164754.14	RAD21	Nerve_Tibial	0.0042886	-0.150825	-0.227798	-0.0863536	0.461466	Cis	239.53	5.50533e-08	chr8	116810978	A	G	chr8	116845935	116874423	34957	Aorta_cells_Schmitt2016, GM12878_Rao2014, DLD1_ENCODE2012, Peripheral_blood_T_cells_Kloetgen2019, H1_trophectoderm_cells_Dixon2015, Psoas_muscle_cells_Schmitt2016, Hippocampus_cells_Schmitt2016, H1_hESCs_Dixon2015, Endothelial_of_hepatic_sinusoid_cells_ENCODE2012, T47D_ENCODE2012, H1_mesenchymal_stem_cells_Dixon2015, G401_ENCODE2012, HepG2_ENCODE2012, Germinal_zone_neurons_Won2016, H1_mesendoderm…	2.0, 8.75, 1.5, 5.0, 4.5, 2.0, 2.0, 13.0, 10.5, 4.5, 11.0, 5.5, 10.5, 8.0, 10.0, 1.0, 7.0, 3.0, 1.5, 4.5, 7.0, 5.0, 5.0, 6.5, 1.5, 13.0, 3.0, 4.0, 4.0, 7.0, 0.5, 1.5, 6.0, 2.0, 1.0, 3.0, 2.0, 2.0, 0.25, 1.0, 0.5, 0.5, 1.0, 10.17, 2.0, 13.0, 1.0, 1.0, 1.65, 1.67, 1.0, 4.0, 1.0, 3.0, 2.17, 0.67, 0.88, 1.0, 0.5, 1.5, 0.33	80.128	Cells_EBV-transformed_lymphocytes	148.709	Pancreas	14.207
rs6991815	ENSG00000164754.14	RAD21	Nerve_Tibial	9.83595e-07	-0.381539	-0.486344	-0.286621	0.112782	Cis	225.61	3.89209e-12	chr8	116812829	A	G	chr8	116845935	116874423	33106	Aorta_cells_Schmitt2016, GM12878_Rao2014, DLD1_ENCODE2012, Peripheral_blood_T_cells_Kloetgen2019, H1_trophectoderm_cells_Dixon2015, Psoas_muscle_cells_Schmitt2016, Hippocampus_cells_Schmitt2016, H1_hESCs_Dixon2015, Endothelial_of_hepatic_sinusoid_cells_ENCODE2012, T47D_ENCODE2012, H1_mesenchymal_stem_cells_Dixon2015, G401_ENCODE2012, HepG2_ENCODE2012, Germinal_zone_neurons_Won2016, H1_mesendoderm…	2.0, 8.75, 1.5, 5.0, 4.5, 2.0, 2.0, 13.0, 10.5, 4.5, 11.0, 5.5, 10.5, 8.0, 10.0, 1.0, 7.0, 3.0, 1.5, 4.5, 7.0, 5.0, 5.0, 6.5, 1.5, 13.0, 3.0, 4.0, 4.0, 7.0, 0.5, 1.5, 6.0, 2.0, 1.0, 3.0, 2.0, 2.0, 0.25, 1.0, 0.5, 0.5, 1.0, 0.38, 1.0, 1.09, 1.8, 6.0, 8.17, 2.0, 1.38, 5.5, 1.67, 1.14, 2.0, 0.5	80.128	Cells_EBV-transformed_lymphocytes	148.709	Pancreas	14.207
rs79279426	ENSG00000164754.14	RAD21	Nerve_Tibial	1.15305e-06	-0.379565	-0.498196	-0.282895	0.111842	Cis	221.99	4.98203e-12	chr8	116814989	C	A	chr8	116845935	116874423	30946	Aorta_cells_Schmitt2016, GM12878_Rao2014, DLD1_ENCODE2012, Peripheral_blood_T_cells_Kloetgen2019, H1_trophectoderm_cells_Dixon2015, Psoas_muscle_cells_Schmitt2016, Hippocampus_cells_Schmitt2016, H1_hESCs_Dixon2015, Endothelial_of_hepatic_sinusoid_cells_ENCODE2012, T47D_ENCODE2012, H1_mesenchymal_stem_cells_Dixon2015, G401_ENCODE2012, HepG2_ENCODE2012, Germinal_zone_neurons_Won2016, H1_mesendoderm…	2.0, 8.75, 1.5, 5.0, 4.5, 2.0, 2.0, 13.0, 10.5, 4.5, 11.0, 5.5, 10.5, 8.0, 10.0, 1.0, 7.0, 3.0, 1.5, 4.5, 7.0, 5.0, 5.0, 6.5, 1.5, 13.0, 3.0, 4.0, 4.0, 7.0, 0.5, 1.5, 6.0, 2.0, 1.0, 3.0, 2.0, 2.0, 0.25, 1.0, 0.5, 0.5, 1.0, 4.0, 1.0, 3.67, 0.83, 4.5, 0.83, 6.0, 3.0, 1.0, 0.6, 1.0, 0.5, 0.25, 1.14, 0.33, 0.33	80.128	Cells_EBV-transformed_lymphocytes	148.709	Pancreas	14.207
rs10101691	ENSG00000164754.14	RAD21	Nerve_Tibial	2.56699e-07	-0.215349	-0.278503	-0.147056	0.384399	Cis	279.01	9.84162e-13	chr8	116818747	A	G	chr8	116845935	116874423	27188	H1_mesenchymal_stem_cells_Dixon2015, IMR90_Jin2013, GM12878_Rao2014, Peripheral_blood_T_cells_Kloetgen2019, H1_hESCs_Dixon2015, HepG2_ENCODE2012, T_cells_of_acute_lymphoblastic_leukemia_Kloetgen2019, H1_mesendoderm_cells_Dixon2015, Brain_astrocyte_ENCODE2012, T47D_ENCODE2012, A549_ENCODE2012, Endothelial_of_hepatic_sinusoid_cells_ENCODE2012, LNCaP_clone_FGC_ENCODE2012, IMR90_Dixon2012, RPMI7951_E…	12.0, 3.33, 9.0, 7.0, 12.0, 11.0, 10.0, 14.5, 8.5, 4.0, 4.0, 10.5, 2.5, 5.0, 3.5, 2.0, 5.0, 6.5, 12.0, 7.0, 2.0, 9.67, 2.5, 3.0, 9.0, 2.0, 3.0, 2.5, 3.0, 2.0, 2.0, 1.0, 1.0, 2.5, 1.5, 0.5, 1.5, 2.0, 4.0, 6.5, 2.0, 3.0, 1.0, 0.33, 0.5, 2.3, 3.0, 10.83, 1.5, 0.62, 7.0, 3.0, 2.67, 2.75, 14.0, 2.0, 1.0, 0.67, 2.0, 1.0, 2.0, 1.0, 2.33, 2.0	80.128	Cells_EBV-transformed_lymphocytes	148.709	Pancreas	14.207
rs10088781	ENSG00000164754.14	RAD21	Nerve_Tibial	0.00197189	-0.170841	-0.246501	-0.103085	0.462406	Cis	261.65	2.16569e-08	chr8	116820951	A	C	chr8	116845935	116874423	24984	H1_mesenchymal_stem_cells_Dixon2015, IMR90_Jin2013, GM12878_Rao2014, Peripheral_blood_T_cells_Kloetgen2019, H1_hESCs_Dixon2015, HepG2_ENCODE2012, T_cells_of_acute_lymphoblastic_leukemia_Kloetgen2019, H1_mesendoderm_cells_Dixon2015, Brain_astrocyte_ENCODE2012, T47D_ENCODE2012, A549_ENCODE2012, Endothelial_of_hepatic_sinusoid_cells_ENCODE2012, LNCaP_clone_FGC_ENCODE2012, IMR90_Dixon2012, RPMI7951_E…	12.0, 3.33, 9.0, 7.0, 12.0, 11.0, 10.0, 14.5, 8.5, 4.0, 4.0, 10.5, 2.5, 5.0, 3.5, 2.0, 5.0, 6.5, 12.0, 7.0, 2.0, 9.67, 2.5, 3.0, 9.0, 2.0, 3.0, 2.5, 3.0, 2.0, 2.0, 1.0, 1.0, 2.5, 1.5, 0.5, 1.5, 2.0, 4.0, 6.5, 2.0, 3.0, 1.0, 0.33, 0.5, 1.74, 9.0, 1.33, 0.5, 3.0, 7.67, 1.71, 1.12, 2.4, 6.0, 1.67, 0.83, 2.67, 0.5, 2.0, 0.5, 1.0, 0.67	80.128	Cells_EBV-transformed_lymphocytes	148.709	Pancreas	14.207
rs10089483	ENSG00000164754.14	RAD21	Nerve_Tibial	0.0403359	-0.150488	-0.228192	-0.0769143	0.489662	Cis	232.23	8.56681e-07	chr8	116821507	A	G	chr8	116845935	116874423	24428	H1_mesenchymal_stem_cells_Dixon2015, IMR90_Jin2013, GM12878_Rao2014, Peripheral_blood_T_cells_Kloetgen2019, H1_hESCs_Dixon2015, HepG2_ENCODE2012, T_cells_of_acute_lymphoblastic_leukemia_Kloetgen2019, H1_mesendoderm_cells_Dixon2015, Brain_astrocyte_ENCODE2012, T47D_ENCODE2012, A549_ENCODE2012, Endothelial_of_hepatic_sinusoid_cells_ENCODE2012, LNCaP_clone_FGC_ENCODE2012, IMR90_Dixon2012, RPMI7951_E…	12.0, 3.33, 9.0, 7.0, 12.0, 11.0, 10.0, 14.5, 8.5, 4.0, 4.0, 10.5, 2.5, 5.0, 3.5, 2.0, 5.0, 6.5, 12.0, 7.0, 2.0, 9.67, 2.5, 3.0, 9.0, 2.0, 3.0, 2.5, 3.0, 2.0, 2.0, 1.0, 1.0, 2.5, 1.5, 0.5, 1.5, 2.0, 4.0, 6.5, 2.0, 3.0, 1.0, 0.33, 0.5, 3.33, 0.57, 0.38, 0.33, 2.0, 1.0, 1.5, 1.0, 1.0, 2.0, 0.12, 0.67, 0.17, 0.5, 0.33	80.128	Cells_EBV-transformed_lymphocytes	148.709	Pancreas	14.207
rs75346118	ENSG00000164754.14	RAD21	Nerve_Tibial	1.31031e-07	-0.397114	-0.498761	-0.29395	0.108083	Cis	254.91	4.46544e-13	chr8	116823842	C	T	chr8	116845935	116874423	22093	H1_mesenchymal_stem_cells_Dixon2015, IMR90_Jin2013, GM12878_Rao2014, Peripheral_blood_T_cells_Kloetgen2019, H1_hESCs_Dixon2015, HepG2_ENCODE2012, T_cells_of_acute_lymphoblastic_leukemia_Kloetgen2019, H1_mesendoderm_cells_Dixon2015, Brain_astrocyte_ENCODE2012, T47D_ENCODE2012, A549_ENCODE2012, Endothelial_of_hepatic_sinusoid_cells_ENCODE2012, LNCaP_clone_FGC_ENCODE2012, IMR90_Dixon2012, RPMI7951_E…	12.0, 3.33, 9.0, 7.0, 12.0, 11.0, 10.0, 14.5, 8.5, 4.0, 4.0, 10.5, 2.5, 5.0, 3.5, 2.0, 5.0, 6.5, 12.0, 7.0, 2.0, 9.67, 2.5, 3.0, 9.0, 2.0, 3.0, 2.5, 3.0, 2.0, 2.0, 1.0, 1.0, 2.5, 1.5, 0.5, 1.5, 2.0, 4.0, 6.5, 2.0, 3.0, 1.0, 0.33, 0.5, 2.0, 10.5, 1.04, 6.0, 2.0, 2.2, 2.5, 0.83, 1.5, 0.88, 0.62, 1.33, 2.5, 0.33, 1.0, 0.5, 1.5, 0.33	80.128	Cells_EBV-transformed_lymphocytes	148.709	Pancreas	14.207
rs7830741	ENSG00000164754.14	RAD21	Nerve_Tibial	0.00256172	-0.152783	-0.221169	-0.0834672	0.463346	Cis	239.22	2.96201e-08	chr8	116826870	A	G	chr8	116845935	116874423	19065	H1_mesendoderm_cells_Dixon2015, H1_mesenchymal_stem_cells_Dixon2015, Endothelial_of_hepatic_sinusoid_cells_ENCODE2012, Ovary_cells_Schmitt2016, Panc1_ENCODE2012, H1_hESCs_Dixon2012, Caki2_ENCODE2012, Peripheral_blood_T_cells_Kloetgen2019, H1_neuronal_progenitor_cells_Dixon2015, A549_ENCODE2012, RPMI7951_ENCODE2012, H1_hESCs_Jin2013, H1_hESCs_Dixon2015, Bladder_cells_Schmitt2016, IMR90_Jin2013, GM…	13.0, 11.0, 7.0, 1.0, 3.0, 7.0, 3.0, 5.0, 2.0, 0.5, 4.5, 11.0, 12.0, 2.0, 2.33, 7.25, 6.5, 7.0, 8.0, 2.0, 5.5, 3.5, 3.0, 13.0, 5.0, 11.5, 5.33, 10.0, 0.5, 1.0, 2.0, 3.0, 0.5, 2.0, 1.0, 2.0, 2.5, 3.5, 1.5, 1.0, 0.5, 1.0, 0.33, 0.5, 0.5, 0.5, 1.91, 1.12, 10.0, 8.33, 1.67, 1.0, 2.33, 2.0, 1.5, 1.0, 1.6, 7.0, 0.17, 1.0, 1.0, 1.5, 0.33	80.128	Cells_EBV-transformed_lymphocytes	148.709	Pancreas	14.207
rs6469661	ENSG00000164754.14	RAD21	Nerve_Tibial	0.00278068	-0.166883	-0.238327	-0.0961055	0.465226	Cis	215.23	3.3597e-08	chr8	116828806	C	T	chr8	116845935	116874423	17129	H1_mesendoderm_cells_Dixon2015, H1_mesenchymal_stem_cells_Dixon2015, Endothelial_of_hepatic_sinusoid_cells_ENCODE2012, Ovary_cells_Schmitt2016, Panc1_ENCODE2012, H1_hESCs_Dixon2012, Caki2_ENCODE2012, Peripheral_blood_T_cells_Kloetgen2019, H1_neuronal_progenitor_cells_Dixon2015, A549_ENCODE2012, RPMI7951_ENCODE2012, H1_hESCs_Jin2013, H1_hESCs_Dixon2015, Bladder_cells_Schmitt2016, IMR90_Jin2013, GM…	13.0, 11.0, 7.0, 1.0, 3.0, 7.0, 3.0, 5.0, 2.0, 0.5, 4.5, 11.0, 12.0, 2.0, 2.33, 7.25, 6.5, 7.0, 8.0, 2.0, 5.5, 3.5, 3.0, 13.0, 5.0, 11.5, 5.33, 10.0, 0.5, 1.0, 2.0, 3.0, 0.5, 2.0, 1.0, 2.0, 2.5, 3.5, 1.5, 1.0, 0.5, 1.0, 0.33, 0.5, 0.5, 4.5, 0.6, 1.0, 0.67, 0.38, 0.61, 0.83, 3.83, 1.14, 0.25, 1.0, 2.0, 1.0, 0.67, 1.5	80.128	Cells_EBV-transformed_lymphocytes	148.709	Pancreas	14.207
rs79169025	ENSG00000164754.14	RAD21	Nerve_Tibial	1.31031e-07	-0.397114	-0.494949	-0.289539	0.108083	Cis	235.15	4.46544e-13	chr8	116829149	G	T	chr8	116845935	116874423	16786	H1_mesendoderm_cells_Dixon2015, H1_mesenchymal_stem_cells_Dixon2015, Endothelial_of_hepatic_sinusoid_cells_ENCODE2012, Ovary_cells_Schmitt2016, Panc1_ENCODE2012, H1_hESCs_Dixon2012, Caki2_ENCODE2012, Peripheral_blood_T_cells_Kloetgen2019, H1_neuronal_progenitor_cells_Dixon2015, A549_ENCODE2012, RPMI7951_ENCODE2012, H1_hESCs_Jin2013, H1_hESCs_Dixon2015, Bladder_cells_Schmitt2016, IMR90_Jin2013, GM…	13.0, 11.0, 7.0, 1.0, 3.0, 7.0, 3.0, 5.0, 2.0, 0.5, 4.5, 11.0, 12.0, 2.0, 2.33, 7.25, 6.5, 7.0, 8.0, 2.0, 5.5, 3.5, 3.0, 13.0, 5.0, 11.5, 5.33, 10.0, 0.5, 1.0, 2.0, 3.0, 0.5, 2.0, 1.0, 2.0, 2.5, 3.5, 1.5, 1.0, 0.5, 1.0, 0.33, 0.5, 0.5, 9.17, 1.4, 1.04, 10.0, 1.0, 1.33, 0.62, 0.33, 0.5, 4.5, 3.0, 0.5, 1.0, 0.83, 1.0, 0.5, 0.67, 2.5	80.128	Cells_EBV-transformed_lymphocytes	148.709	Pancreas	14.207
rs10103509	ENSG00000164754.14	RAD21	Nerve_Tibial	0.00199925	-0.169122	-0.231558	-0.0984025	0.466165	Cis	269.53	2.22649e-08	chr8	116829788	C	T	chr8	116845935	116874423	16147	H1_mesendoderm_cells_Dixon2015, H1_mesenchymal_stem_cells_Dixon2015, Endothelial_of_hepatic_sinusoid_cells_ENCODE2012, Ovary_cells_Schmitt2016, Panc1_ENCODE2012, H1_hESCs_Dixon2012, Caki2_ENCODE2012, Peripheral_blood_T_cells_Kloetgen2019, H1_neuronal_progenitor_cells_Dixon2015, A549_ENCODE2012, RPMI7951_ENCODE2012, H1_hESCs_Jin2013, H1_hESCs_Dixon2015, Bladder_cells_Schmitt2016, IMR90_Jin2013, GM…	13.0, 11.0, 7.0, 1.0, 3.0, 7.0, 3.0, 5.0, 2.0, 0.5, 4.5, 11.0, 12.0, 2.0, 2.33, 7.25, 6.5, 7.0, 8.0, 2.0, 5.5, 3.5, 3.0, 13.0, 5.0, 11.5, 5.33, 10.0, 0.5, 1.0, 2.0, 3.0, 0.5, 2.0, 1.0, 2.0, 2.5, 3.5, 1.5, 1.0, 0.5, 1.0, 0.33, 0.5, 0.5, 13.0, 2.71, 12.67, 2.91, 13.0, 3.4, 4.0, 5.17, 3.33, 0.88, 2.88, 1.67, 1.5, 1.0, 1.0, 1.0, 0.67, 3.5	80.128	Cells_EBV-transformed_lymphocytes	148.709	Pancreas	14.207
rs79315153	ENSG00000164754.14	RAD21	Nerve_Tibial	1.10934e-07	-0.399417	-0.490157	-0.291374	0.109023	Cis	289.06	3.37547e-13	chr8	116831071	A	G	chr8	116845935	116874423	14864	LNCaP_clone_FGC_ENCODE2012, Brain_astrocyte_ENCODE2012, G401_ENCODE2012, SK-N-MC_ENCODE2012, H1_trophectoderm_cells_Dixon2015, IMR90_Jin2013, HepG2_ENCODE2012, Germinal_zone_neurons_Won2016, GM12878_Rao2014, H1_hESCs_Dixon2012, H1_mesenchymal_stem_cells_Dixon2015, Left_ventricle_cells_Schmitt2016, Cortical_plate_neurons_Won2016, H1_hESCs_Dixon2015, SK-MEL-5_ENCODE2012, Aorta_cells_Schmitt2016, DL…	1.0, 10.0, 7.0, 4.5, 4.0, 4.5, 11.0, 12.33, 7.5, 7.5, 15.5, 4.0, 9.0, 14.0, 6.0, 5.0, 0.5, 10.0, 12.0, 2.0, 15.5, 5.0, 5.5, 0.67, 4.0, 2.5, 13.0, 4.5, 2.0, 1.0, 3.5, 5.0, 3.5, 1.5, 7.0, 3.5, 8.5, 3.0, 5.5, 3.0, 1.0, 0.5, 2.0, 1.0, 8.17, 3.0, 8.0, 1.71, 1.38, 1.87, 6.0, 0.5, 1.0, 1.0, 2.0, 0.5, 1.33, 1.0, 0.5, 0.6, 1.0	80.128	Cells_EBV-transformed_lymphocytes	148.709	Pancreas	14.207
rs16888862	ENSG00000164754.14	RAD21	Nerve_Tibial	1.31031e-07	-0.397114	-0.505764	-0.302655	0.108083	Cis	294.38	4.46544e-13	chr8	116832209	C	A	chr8	116845935	116874423	13726	LNCaP_clone_FGC_ENCODE2012, Brain_astrocyte_ENCODE2012, G401_ENCODE2012, SK-N-MC_ENCODE2012, H1_trophectoderm_cells_Dixon2015, IMR90_Jin2013, HepG2_ENCODE2012, Germinal_zone_neurons_Won2016, GM12878_Rao2014, H1_hESCs_Dixon2012, H1_mesenchymal_stem_cells_Dixon2015, Left_ventricle_cells_Schmitt2016, Cortical_plate_neurons_Won2016, H1_hESCs_Dixon2015, SK-MEL-5_ENCODE2012, Aorta_cells_Schmitt2016, DL…	1.0, 10.0, 7.0, 4.5, 4.0, 4.5, 11.0, 12.33, 7.5, 7.5, 15.5, 4.0, 9.0, 14.0, 6.0, 5.0, 0.5, 10.0, 12.0, 2.0, 15.5, 5.0, 5.5, 0.67, 4.0, 2.5, 13.0, 4.5, 2.0, 1.0, 3.5, 5.0, 3.5, 1.5, 7.0, 3.5, 8.5, 3.0, 5.5, 3.0, 1.0, 0.5, 2.0, 1.0, 6.83, 1.57, 0.75, 3.67, 1.74, 10.0, 0.25, 8.5, 1.83, 1.5, 1.4, 1.5, 2.0, 0.33, 1.0, 0.17, 1.0, 0.5, 0.33	80.128	Cells_EBV-transformed_lymphocytes	148.709	Pancreas	14.207
rs76084919	ENSG00000164754.14	RAD21	Nerve_Tibial	1.31031e-07	-0.397114	-0.501606	-0.289245	0.108083	Cis	278.09	4.46544e-13	chr8	116833795	C	T	chr8	116845935	116874423	12140	LNCaP_clone_FGC_ENCODE2012, Brain_astrocyte_ENCODE2012, G401_ENCODE2012, SK-N-MC_ENCODE2012, H1_trophectoderm_cells_Dixon2015, IMR90_Jin2013, HepG2_ENCODE2012, Germinal_zone_neurons_Won2016, GM12878_Rao2014, H1_hESCs_Dixon2012, H1_mesenchymal_stem_cells_Dixon2015, Left_ventricle_cells_Schmitt2016, Cortical_plate_neurons_Won2016, H1_hESCs_Dixon2015, SK-MEL-5_ENCODE2012, Aorta_cells_Schmitt2016, DL…	1.0, 10.0, 7.0, 4.5, 4.0, 4.5, 11.0, 12.33, 7.5, 7.5, 15.5, 4.0, 9.0, 14.0, 6.0, 5.0, 0.5, 10.0, 12.0, 2.0, 15.5, 5.0, 5.5, 0.67, 4.0, 2.5, 13.0, 4.5, 2.0, 1.0, 3.5, 5.0, 3.5, 1.5, 7.0, 3.5, 8.5, 3.0, 5.5, 3.0, 1.0, 0.5, 2.0, 1.0, 4.0, 1.0, 0.57, 1.83, 4.5, 2.0, 4.0, 2.0, 1.0, 4.0, 1.5, 0.17, 0.4, 0.12, 1.5	80.128	Cells_EBV-transformed_lymphocytes	148.709	Pancreas	14.207
rs11993161	ENSG00000164754.14	RAD21	Nerve_Tibial	0.00149173	-0.160276	-0.22949	-0.091159	0.421992	Cis	333.5	1.57958e-08	chr8	116834214	G	C	chr8	116845935	116874423	11721	LNCaP_clone_FGC_ENCODE2012, Brain_astrocyte_ENCODE2012, G401_ENCODE2012, SK-N-MC_ENCODE2012, H1_trophectoderm_cells_Dixon2015, IMR90_Jin2013, HepG2_ENCODE2012, Germinal_zone_neurons_Won2016, GM12878_Rao2014, H1_hESCs_Dixon2012, H1_mesenchymal_stem_cells_Dixon2015, Left_ventricle_cells_Schmitt2016, Cortical_plate_neurons_Won2016, H1_hESCs_Dixon2015, SK-MEL-5_ENCODE2012, Aorta_cells_Schmitt2016, DL…	1.0, 10.0, 7.0, 4.5, 4.0, 4.5, 11.0, 12.33, 7.5, 7.5, 15.5, 4.0, 9.0, 14.0, 6.0, 5.0, 0.5, 10.0, 12.0, 2.0, 15.5, 5.0, 5.5, 0.67, 4.0, 2.5, 13.0, 4.5, 2.0, 1.0, 3.5, 5.0, 3.5, 1.5, 7.0, 3.5, 8.5, 3.0, 5.5, 3.0, 1.0, 0.5, 2.0, 1.0, 3.26, 15.33, 4.0, 3.67, 1.38, 3.86, 8.0, 15.0, 1.5, 4.33, 1.0, 1.0, 1.88, 1.67, 2.8, 5.0, 1.0, 8.0, 1.33	80.128	Cells_EBV-transformed_lymphocytes	148.709	Pancreas	14.207
rs6469662	ENSG00000164754.14	RAD21	Nerve_Tibial	0.000782678	-0.176553	-0.244074	-0.114736	0.430451	Cis	318.28	7.33509e-09	chr8	116835483	T	G	chr8	116845935	116874423	10452	LNCaP_clone_FGC_ENCODE2012, Brain_astrocyte_ENCODE2012, G401_ENCODE2012, SK-N-MC_ENCODE2012, H1_trophectoderm_cells_Dixon2015, IMR90_Jin2013, HepG2_ENCODE2012, Germinal_zone_neurons_Won2016, GM12878_Rao2014, H1_hESCs_Dixon2012, H1_mesenchymal_stem_cells_Dixon2015, Left_ventricle_cells_Schmitt2016, Cortical_plate_neurons_Won2016, H1_hESCs_Dixon2015, SK-MEL-5_ENCODE2012, Aorta_cells_Schmitt2016, DL…	1.0, 10.0, 7.0, 4.5, 4.0, 4.5, 11.0, 12.33, 7.5, 7.5, 15.5, 4.0, 9.0, 14.0, 6.0, 5.0, 0.5, 10.0, 12.0, 2.0, 15.5, 5.0, 5.5, 0.67, 4.0, 2.5, 13.0, 4.5, 2.0, 1.0, 3.5, 5.0, 3.5, 1.5, 7.0, 3.5, 8.5, 3.0, 5.5, 3.0, 1.0, 0.5, 2.0, 1.0, 0.62, 3.71, 4.5, 11.17, 2.5, 3.0, 13.0, 3.0, 2.87, 3.0, 10.0, 1.0, 2.4, 1.5, 2.5, 1.0, 2.0, 1.0	80.128	Cells_EBV-transformed_lymphocytes	148.709	Pancreas	14.207
rs62512688	ENSG00000164754.14	RAD21	Nerve_Tibial	1.28296e-07	-0.271328	-0.339407	-0.212839	0.365602	Cis	318.28	4.05992e-13	chr8	116835847	C	A	chr8	116845935	116874423	10088	LNCaP_clone_FGC_ENCODE2012, Brain_astrocyte_ENCODE2012, G401_ENCODE2012, SK-N-MC_ENCODE2012, H1_trophectoderm_cells_Dixon2015, IMR90_Jin2013, HepG2_ENCODE2012, Germinal_zone_neurons_Won2016, GM12878_Rao2014, H1_hESCs_Dixon2012, H1_mesenchymal_stem_cells_Dixon2015, Left_ventricle_cells_Schmitt2016, Cortical_plate_neurons_Won2016, H1_hESCs_Dixon2015, SK-MEL-5_ENCODE2012, Aorta_cells_Schmitt2016, DL…	1.0, 10.0, 7.0, 4.5, 4.0, 4.5, 11.0, 12.33, 7.5, 7.5, 15.5, 4.0, 9.0, 14.0, 6.0, 5.0, 0.5, 10.0, 12.0, 2.0, 15.5, 5.0, 5.5, 0.67, 4.0, 2.5, 13.0, 4.5, 2.0, 1.0, 3.5, 5.0, 3.5, 1.5, 7.0, 3.5, 8.5, 3.0, 5.5, 3.0, 1.0, 0.5, 2.0, 1.0, 0.62, 3.71, 4.5, 11.17, 2.5, 3.0, 13.0, 3.0, 2.87, 3.0, 10.0, 1.0, 2.4, 1.5, 2.5, 1.0, 2.0, 1.0	80.128	Cells_EBV-transformed_lymphocytes	148.709	Pancreas	14.207
rs12548293	ENSG00000164754.14	RAD21	Nerve_Tibial	1.28296e-07	-0.271328	-0.33064	-0.207038	0.365602	Cis	318.28	4.05992e-13	chr8	116835860	G	A	chr8	116845935	116874423	10075	LNCaP_clone_FGC_ENCODE2012, Brain_astrocyte_ENCODE2012, G401_ENCODE2012, SK-N-MC_ENCODE2012, H1_trophectoderm_cells_Dixon2015, IMR90_Jin2013, HepG2_ENCODE2012, Germinal_zone_neurons_Won2016, GM12878_Rao2014, H1_hESCs_Dixon2012, H1_mesenchymal_stem_cells_Dixon2015, Left_ventricle_cells_Schmitt2016, Cortical_plate_neurons_Won2016, H1_hESCs_Dixon2015, SK-MEL-5_ENCODE2012, Aorta_cells_Schmitt2016, DL…	1.0, 10.0, 7.0, 4.5, 4.0, 4.5, 11.0, 12.33, 7.5, 7.5, 15.5, 4.0, 9.0, 14.0, 6.0, 5.0, 0.5, 10.0, 12.0, 2.0, 15.5, 5.0, 5.5, 0.67, 4.0, 2.5, 13.0, 4.5, 2.0, 1.0, 3.5, 5.0, 3.5, 1.5, 7.0, 3.5, 8.5, 3.0, 5.5, 3.0, 1.0, 0.5, 2.0, 1.0, 0.62, 3.71, 4.5, 11.17, 2.5, 3.0, 13.0, 3.0, 2.87, 3.0, 10.0, 1.0, 2.4, 1.5, 2.5, 1.0, 2.0, 1.0	80.128	Cells_EBV-transformed_lymphocytes	148.709	Pancreas	14.207
rs62512691	ENSG00000164754.14	RAD21	Nerve_Tibial	1.60141e-07	-0.272432	-0.339068	-0.212065	0.367481	Cis	266.42	5.74983e-13	chr8	116836816	A	G	chr8	116845935	116874423	9119	H1_mesenchymal_stem_cells_Dixon2015, Germinal_zone_neurons_Won2016, Brain_astrocyte_ENCODE2012, Liver_cells_Schmitt2016, Cortical_plate_neurons_Won2016, H1_mesendoderm_cells_Dixon2015, GM12878_Schmitt2016, GM12878_Rao2014, IMR90_Dixon2012, H1_hESCs_Dixon2015, LNCaP_clone_FGC_ENCODE2012, T_cells_of_acute_lymphoblastic_leukemia_Kloetgen2019, Endothelial_of_hepatic_sinusoid_cells_ENCODE2012, IMR90_J…	13.0, 13.0, 9.5, 10.0, 8.0, 14.5, 5.5, 7.25, 5.0, 12.0, 1.5, 6.0, 11.5, 3.5, 8.0, 4.0, 9.0, 6.0, 11.0, 3.0, 5.5, 6.5, 2.0, 0.5, 5.5, 1.0, 2.0, 1.5, 4.5, 4.0, 1.0, 1.0, 2.0, 4.0, 0.33, 4.0, 1.0, 1.5, 0.5, 2.0, 0.5, 1.0, 0.5, 2.0, 1.0, 9.0, 1.38, 2.26, 11.5, 4.33, 1.86, 0.33, 7.5, 3.0, 0.8, 1.17, 0.88, 1.0, 1.33, 1.5, 0.5, 1.5	80.128	Cells_EBV-transformed_lymphocytes	148.709	Pancreas	14.207
rs34753829	ENSG00000164754.14	RAD21	Nerve_Tibial	0.0210577	-0.159905	-0.225899	-0.0864554	0.460526	Cis	243.57	3.806e-07	chr8	116837329	G	T	chr8	116845935	116874423	8606	H1_mesenchymal_stem_cells_Dixon2015, Germinal_zone_neurons_Won2016, Brain_astrocyte_ENCODE2012, Liver_cells_Schmitt2016, Cortical_plate_neurons_Won2016, H1_mesendoderm_cells_Dixon2015, GM12878_Schmitt2016, GM12878_Rao2014, IMR90_Dixon2012, H1_hESCs_Dixon2015, LNCaP_clone_FGC_ENCODE2012, T_cells_of_acute_lymphoblastic_leukemia_Kloetgen2019, Endothelial_of_hepatic_sinusoid_cells_ENCODE2012, IMR90_J…	13.0, 13.0, 9.5, 10.0, 8.0, 14.5, 5.5, 7.25, 5.0, 12.0, 1.5, 6.0, 11.5, 3.5, 8.0, 4.0, 9.0, 6.0, 11.0, 3.0, 5.5, 6.5, 2.0, 0.5, 5.5, 1.0, 2.0, 1.5, 4.5, 4.0, 1.0, 1.0, 2.0, 4.0, 0.33, 4.0, 1.0, 1.5, 0.5, 2.0, 0.5, 1.0, 0.5, 2.0, 1.0, 1.86, 1.0, 1.75, 0.38, 1.17, 4.83, 1.0, 5.5, 4.0, 1.0, 1.0, 1.0, 1.0, 0.17, 0.5, 0.5, 0.33	80.128	Cells_EBV-transformed_lymphocytes	148.709	Pancreas	14.207
rs35418154	ENSG00000164754.14	RAD21	Nerve_Tibial	0.0331105	-0.160649	-0.227277	-0.0889623	0.455827	Cis	243.57	6.66771e-07	chr8	116837369	C	T	chr8	116845935	116874423	8566	H1_mesenchymal_stem_cells_Dixon2015, Germinal_zone_neurons_Won2016, Brain_astrocyte_ENCODE2012, Liver_cells_Schmitt2016, Cortical_plate_neurons_Won2016, H1_mesendoderm_cells_Dixon2015, GM12878_Schmitt2016, GM12878_Rao2014, IMR90_Dixon2012, H1_hESCs_Dixon2015, LNCaP_clone_FGC_ENCODE2012, T_cells_of_acute_lymphoblastic_leukemia_Kloetgen2019, Endothelial_of_hepatic_sinusoid_cells_ENCODE2012, IMR90_J…	13.0, 13.0, 9.5, 10.0, 8.0, 14.5, 5.5, 7.25, 5.0, 12.0, 1.5, 6.0, 11.5, 3.5, 8.0, 4.0, 9.0, 6.0, 11.0, 3.0, 5.5, 6.5, 2.0, 0.5, 5.5, 1.0, 2.0, 1.5, 4.5, 4.0, 1.0, 1.0, 2.0, 4.0, 0.33, 4.0, 1.0, 1.5, 0.5, 2.0, 0.5, 1.0, 0.5, 2.0, 1.0, 1.86, 1.0, 1.75, 0.38, 1.17, 4.83, 1.0, 5.5, 4.0, 1.0, 1.0, 1.0, 1.0, 0.17, 0.5, 0.5, 0.33	80.128	Cells_EBV-transformed_lymphocytes	148.709	Pancreas	14.207
rs35811513	ENSG00000164754.14	RAD21	Nerve_Tibial	0.0232319	-0.159029	-0.227996	-0.0895412	0.457707	Cis	300.48	4.2131e-07	chr8	116837735	G	A	chr8	116845935	116874423	8200	H1_mesenchymal_stem_cells_Dixon2015, Germinal_zone_neurons_Won2016, Brain_astrocyte_ENCODE2012, Liver_cells_Schmitt2016, Cortical_plate_neurons_Won2016, H1_mesendoderm_cells_Dixon2015, GM12878_Schmitt2016, GM12878_Rao2014, IMR90_Dixon2012, H1_hESCs_Dixon2015, LNCaP_clone_FGC_ENCODE2012, T_cells_of_acute_lymphoblastic_leukemia_Kloetgen2019, Endothelial_of_hepatic_sinusoid_cells_ENCODE2012, IMR90_J…	13.0, 13.0, 9.5, 10.0, 8.0, 14.5, 5.5, 7.25, 5.0, 12.0, 1.5, 6.0, 11.5, 3.5, 8.0, 4.0, 9.0, 6.0, 11.0, 3.0, 5.5, 6.5, 2.0, 0.5, 5.5, 1.0, 2.0, 1.5, 4.5, 4.0, 1.0, 1.0, 2.0, 4.0, 0.33, 4.0, 1.0, 1.5, 0.5, 2.0, 0.5, 1.0, 0.5, 2.0, 1.0, 3.38, 4.43, 16.0, 13.0, 3.0, 3.33, 14.67, 3.0, 4.57, 0.5, 3.33, 2.6, 2.0, 2.67, 1.25, 2.0, 1.0, 1.67, 1.5	80.128	Cells_EBV-transformed_lymphocytes	148.709	Pancreas	14.207
rs7824338	ENSG00000164754.14	RAD21	Nerve_Tibial	0.000872928	-0.169518	-0.236457	-0.101472	0.421053	Cis	300.48	8.4465e-09	chr8	116837823	G	A	chr8	116845935	116874423	8112	H1_mesenchymal_stem_cells_Dixon2015, Germinal_zone_neurons_Won2016, Brain_astrocyte_ENCODE2012, Liver_cells_Schmitt2016, Cortical_plate_neurons_Won2016, H1_mesendoderm_cells_Dixon2015, GM12878_Schmitt2016, GM12878_Rao2014, IMR90_Dixon2012, H1_hESCs_Dixon2015, LNCaP_clone_FGC_ENCODE2012, T_cells_of_acute_lymphoblastic_leukemia_Kloetgen2019, Endothelial_of_hepatic_sinusoid_cells_ENCODE2012, IMR90_J…	13.0, 13.0, 9.5, 10.0, 8.0, 14.5, 5.5, 7.25, 5.0, 12.0, 1.5, 6.0, 11.5, 3.5, 8.0, 4.0, 9.0, 6.0, 11.0, 3.0, 5.5, 6.5, 2.0, 0.5, 5.5, 1.0, 2.0, 1.5, 4.5, 4.0, 1.0, 1.0, 2.0, 4.0, 0.33, 4.0, 1.0, 1.5, 0.5, 2.0, 0.5, 1.0, 0.5, 2.0, 1.0, 3.38, 4.43, 16.0, 13.0, 3.0, 3.33, 14.67, 3.0, 4.57, 0.5, 3.33, 2.6, 2.0, 2.67, 1.25, 2.0, 1.0, 1.67, 1.5	80.128	Cells_EBV-transformed_lymphocytes	148.709	Pancreas	14.207
rs11786873	ENSG00000164754.14	RAD21	Nerve_Tibial	0.00139796	-0.196678	-0.267337	-0.133822	0.408835	Cis	265.12	1.46327e-08	chr8	116838782	C	T	chr8	116845935	116874423	7153	Peripheral_blood_T_cells_Kloetgen2019, Panc1_ENCODE2012, H1_mesendoderm_cells_Dixon2015, RPMI7951_ENCODE2012, Cortical_plate_neurons_Won2016, GM12878_Rao2014, T47D_ENCODE2012, H1_mesenchymal_stem_cells_Dixon2015, Germinal_zone_neurons_Won2016, Right_ventricle_cells_Schmitt2016, Caki2_ENCODE2012, T_cells_of_acute_lymphoblastic_leukemia_Kloetgen2019, Endothelial_of_hepatic_sinusoid_cells_ENCODE2012…	6.0, 3.5, 13.0, 2.5, 10.0, 3.5, 2.5, 13.5, 13.0, 1.5, 4.0, 7.0, 8.5, 3.0, 3.5, 3.5, 10.0, 5.0, 4.5, 1.0, 0.5, 2.5, 7.0, 1.5, 1.33, 3.5, 2.17, 7.0, 2.0, 0.5, 9.0, 6.0, 1.0, 4.0, 1.0, 0.25, 2.0, 2.0, 2.0, 1.0, 0.5, 1.0, 3.22, 5.0, 12.67, 13.5, 15.0, 3.83, 6.0, 4.0, 1.33, 4.0, 3.0, 3.57, 2.0, 3.33, 3.0, 1.25, 1.0, 2.0, 0.67	80.128	Cells_EBV-transformed_lymphocytes	148.709	Pancreas	14.207
rs2053728	ENSG00000164754.14	RAD21	Nerve_Tibial	0.00139796	-0.196678	-0.266299	-0.132794	0.408835	Cis	265.12	1.46327e-08	chr8	116838843	C	G	chr8	116845935	116874423	7092	Peripheral_blood_T_cells_Kloetgen2019, Panc1_ENCODE2012, H1_mesendoderm_cells_Dixon2015, RPMI7951_ENCODE2012, Cortical_plate_neurons_Won2016, GM12878_Rao2014, T47D_ENCODE2012, H1_mesenchymal_stem_cells_Dixon2015, Germinal_zone_neurons_Won2016, Right_ventricle_cells_Schmitt2016, Caki2_ENCODE2012, T_cells_of_acute_lymphoblastic_leukemia_Kloetgen2019, Endothelial_of_hepatic_sinusoid_cells_ENCODE2012…	6.0, 3.5, 13.0, 2.5, 10.0, 3.5, 2.5, 13.5, 13.0, 1.5, 4.0, 7.0, 8.5, 3.0, 3.5, 3.5, 10.0, 5.0, 4.5, 1.0, 0.5, 2.5, 7.0, 1.5, 1.33, 3.5, 2.17, 7.0, 2.0, 0.5, 9.0, 6.0, 1.0, 4.0, 1.0, 0.25, 2.0, 2.0, 2.0, 1.0, 0.5, 1.0, 3.22, 5.0, 12.67, 13.5, 15.0, 3.83, 6.0, 4.0, 1.33, 4.0, 3.0, 3.57, 2.0, 3.33, 3.0, 1.25, 1.0, 2.0, 0.67	80.128	Cells_EBV-transformed_lymphocytes	148.709	Pancreas	14.207
rs4620313	ENSG00000164754.14	RAD21	Nerve_Tibial	0.00139796	-0.196678	-0.272131	-0.127251	0.408835	Cis	265.12	1.46327e-08	chr8	116838863	A	T	chr8	116845935	116874423	7072	Peripheral_blood_T_cells_Kloetgen2019, Panc1_ENCODE2012, H1_mesendoderm_cells_Dixon2015, RPMI7951_ENCODE2012, Cortical_plate_neurons_Won2016, GM12878_Rao2014, T47D_ENCODE2012, H1_mesenchymal_stem_cells_Dixon2015, Germinal_zone_neurons_Won2016, Right_ventricle_cells_Schmitt2016, Caki2_ENCODE2012, T_cells_of_acute_lymphoblastic_leukemia_Kloetgen2019, Endothelial_of_hepatic_sinusoid_cells_ENCODE2012…	6.0, 3.5, 13.0, 2.5, 10.0, 3.5, 2.5, 13.5, 13.0, 1.5, 4.0, 7.0, 8.5, 3.0, 3.5, 3.5, 10.0, 5.0, 4.5, 1.0, 0.5, 2.5, 7.0, 1.5, 1.33, 3.5, 2.17, 7.0, 2.0, 0.5, 9.0, 6.0, 1.0, 4.0, 1.0, 0.25, 2.0, 2.0, 2.0, 1.0, 0.5, 1.0, 3.22, 5.0, 12.67, 13.5, 15.0, 3.83, 6.0, 4.0, 1.33, 4.0, 3.0, 3.57, 2.0, 3.33, 3.0, 1.25, 1.0, 2.0, 0.67	80.128	Cells_EBV-transformed_lymphocytes	148.709	Pancreas	14.207
rs55651842	ENSG00000164754.14	RAD21	Nerve_Tibial	8.84032e-10	-0.307601	-0.371514	-0.248024	0.458647	Cis	320.39	1.34496e-15	chr8	116840543	C	G	chr8	116845935	116874423	5392	A549_ENCODE2012, Germinal_zone_neurons_Won2016, Bladder_cells_Schmitt2016, Caki2_ENCODE2012, H1_hESCs_Dixon2015, H1_mesendoderm_cells_Dixon2015, Cortical_plate_neurons_Won2016, G401_ENCODE2012, H1_hESCs_Jin2013, H1_trophectoderm_cells_Dixon2015, DLD1_ENCODE2012, Brain_astrocyte_ENCODE2012, HepG2_ENCODE2012, IMR90_Jin2013, Adrenal_gland_cells_Schmitt2016, T_cells_of_acute_lymphoblastic_leukemia_Kl…	2.0, 11.67, 2.5, 4.5, 12.0, 14.5, 8.33, 5.5, 10.0, 4.0, 2.5, 7.5, 7.0, 4.0, 2.0, 6.0, 14.0, 10.5, 5.0, 6.5, 4.5, 4.5, 1.75, 10.0, 6.0, 2.0, 2.0, 3.5, 4.0, 4.0, 1.5, 7.0, 4.0, 5.5, 9.0, 3.0, 4.5, 1.0, 1.0, 2.0, 0.5, 0.5, 0.5, 0.5, 0.5, 14.17, 4.91, 13.5, 1.88, 5.0, 3.17, 3.38, 4.0, 3.0, 4.6, 11.0, 3.0, 4.71, 2.5, 1.33, 7.0, 4.0, 5.0, 1.0	80.128	Cells_EBV-transformed_lymphocytes	148.709	Pancreas	14.207
rs1111277	ENSG00000164754.14	RAD21	Nerve_Tibial	6.05397e-10	-0.295791	-0.353998	-0.232391	0.466165	Cis	343.4	8.84204e-16	chr8	116841534	G	C	chr8	116845935	116874423	4401	A549_ENCODE2012, Lung_cells_Schmitt2016, Cortical_plate_neurons_Won2016, GM12878_Schmitt2016, H1_hESCs_Dixon2015, H1_mesenchymal_stem_cells_Dixon2015, Right_ventricle_cells_Schmitt2016, T47D_ENCODE2012, H1_hESCs_Jin2013, Brain_microvascular_endothelial_cells_ENCODE2012, GM12878_Rao2014, Germinal_zone_neurons_Won2016, NCI-H460_ENCODE2012, H1_mesendoderm_cells_Dixon2015, Endothelial_of_hepatic_sinu…	3.5, 1.0, 9.33, 7.0, 15.0, 13.5, 2.5, 3.5, 15.0, 1.0, 8.5, 12.0, 3.5, 15.0, 12.0, 9.0, 6.5, 11.5, 1.75, 9.0, 4.5, 7.0, 7.0, 4.0, 1.0, 2.5, 4.0, 3.0, 1.33, 5.0, 9.0, 4.0, 1.0, 2.5, 1.0, 6.5, 4.0, 1.0, 2.0, 3.0, 4.0, 2.0, 2.0, 2.5, 0.5, 1.5, 1.0, 14.83, 15.0, 2.17, 13.0, 3.14, 4.12, 4.26, 2.5, 7.0, 3.0, 0.75, 3.2, 2.0, 4.0, 3.67, 2.0, 6.0, 3.5, 2.33	80.128	Cells_EBV-transformed_lymphocytes	148.709	Pancreas	14.207
rs6989717	ENSG00000164754.14	RAD21	Nerve_Tibial	5.48855e-09	-0.418086	-0.560252	-0.355293	0.152256	Cis	379.32	1.23584e-14	chr8	116845667	T	C	chr8	116845935	116874423	268	Brain_astrocyte_ENCODE2012, H1_mesenchymal_stem_cells_Dixon2015, IMR90_Jin2013, RPMI7951_ENCODE2012, H1_hESCs_Dixon2015, Left_ventricle_cells_Schmitt2016, Panc1_ENCODE2012, GM12878_Rao2014, SK-MEL-5_ENCODE2012, Cortical_plate_neurons_Won2016, H1_hESCs_Jin2013, HepG2_ENCODE2012, H1_mesendoderm_cells_Dixon2015, G401_ENCODE2012, Spleen_cells_Schmitt2016, A549_ENCODE2012, Right_ventricle_cells_Schmit…	9.5, 13.5, 4.5, 4.0, 14.5, 8.0, 4.0, 5.75, 6.5, 8.0, 13.0, 11.5, 13.0, 7.0, 4.0, 2.5, 4.0, 13.0, 4.5, 0.5, 4.0, 2.5, 10.5, 7.0, 8.0, 8.0, 8.0, 8.0, 1.5, 7.0, 7.5, 3.0, 5.0, 2.0, 6.0, 3.0, 1.5, 2.25, 2.5, 1.0, 3.0, 1.0, 1.0, 3.0, 1.0, 2.5, 1.0, 1.0, 0.5, 4.5, 11.5, 4.5, 4.87, 18.0, 14.33, 5.0, 5.83, 4.5, 4.5, 2.75, 5.33, 5.0, 5.2, 5.0, 2.0, 3.0, 2.0, 8.0	80.128	Cells_EBV-transformed_lymphocytes	148.709	Pancreas	14.207
rs4570	ENSG00000164754.14	RAD21	Nerve_Tibial	1.41085e-10	-0.267645	-0.333109	-0.201	0.356203	Cis	384.22	1.37373e-16	chr8	116846150	G	A	chr8	116845935	116874423	0	Brain_astrocyte_ENCODE2012, H1_mesenchymal_stem_cells_Dixon2015, IMR90_Jin2013, RPMI7951_ENCODE2012, H1_hESCs_Dixon2015, Left_ventricle_cells_Schmitt2016, Panc1_ENCODE2012, GM12878_Rao2014, SK-MEL-5_ENCODE2012, Cortical_plate_neurons_Won2016, H1_hESCs_Jin2013, HepG2_ENCODE2012, H1_mesendoderm_cells_Dixon2015, G401_ENCODE2012, Spleen_cells_Schmitt2016, A549_ENCODE2012, Right_ventricle_cells_Schmit…	9.5, 13.5, 4.5, 4.0, 14.5, 8.0, 4.0, 5.75, 6.5, 8.0, 13.0, 11.5, 13.0, 7.0, 4.0, 2.5, 4.0, 13.0, 4.5, 0.5, 4.0, 2.5, 10.5, 7.0, 8.0, 8.0, 8.0, 8.0, 1.5, 7.0, 7.5, 3.0, 5.0, 2.0, 6.0, 3.0, 1.5, 2.25, 2.5, 1.0, 3.0, 1.0, 1.0, 3.0, 1.0, 2.5, 1.0, 1.0, 0.5, 3.17, 4.96, 5.8, 3.5, 21.17, 21.5, 4.71, 3.38, 2.38, 19.0, 4.33, 7.0, 3.0, 4.5, 3.5, 2.0, 2.0, 2.5, 2.33	80.128	Cells_EBV-transformed_lymphocytes	148.709	Pancreas	14.207
rs16918570	ENSG00000164754.14	RAD21	Nerve_Tibial	3.28608e-14	-0.328361	-0.395749	-0.265095	0.478383	Cis	384.22	1.37091e-20	chr8	116846367	C	CAT	chr8	116845935	116874423	0	Brain_astrocyte_ENCODE2012, H1_mesenchymal_stem_cells_Dixon2015, IMR90_Jin2013, RPMI7951_ENCODE2012, H1_hESCs_Dixon2015, Left_ventricle_cells_Schmitt2016, Panc1_ENCODE2012, GM12878_Rao2014, SK-MEL-5_ENCODE2012, Cortical_plate_neurons_Won2016, H1_hESCs_Jin2013, HepG2_ENCODE2012, H1_mesendoderm_cells_Dixon2015, G401_ENCODE2012, Spleen_cells_Schmitt2016, A549_ENCODE2012, Right_ventricle_cells_Schmit…	9.5, 13.5, 4.5, 4.0, 14.5, 8.0, 4.0, 5.75, 6.5, 8.0, 13.0, 11.5, 13.0, 7.0, 4.0, 2.5, 4.0, 13.0, 4.5, 0.5, 4.0, 2.5, 10.5, 7.0, 8.0, 8.0, 8.0, 8.0, 1.5, 7.0, 7.5, 3.0, 5.0, 2.0, 6.0, 3.0, 1.5, 2.25, 2.5, 1.0, 3.0, 1.0, 1.0, 3.0, 1.0, 2.5, 1.0, 1.0, 0.5, 3.17, 4.96, 5.8, 3.5, 21.17, 21.5, 4.71, 3.38, 2.38, 19.0, 4.33, 7.0, 3.0, 4.5, 3.5, 2.0, 2.0, 2.5, 2.33	80.128	Cells_EBV-transformed_lymphocytes	148.709	Pancreas	14.207
rs16888887	ENSG00000164754.14	RAD21	Nerve_Tibial	1.27551e-09	-0.430649	-0.577551	-0.3636	0.152256	Cis	419.05	2.17342e-15	chr8	116847913	T	C	chr8	116845935	116874423	0	Brain_astrocyte_ENCODE2012, H1_mesenchymal_stem_cells_Dixon2015, IMR90_Jin2013, RPMI7951_ENCODE2012, H1_hESCs_Dixon2015, Left_ventricle_cells_Schmitt2016, Panc1_ENCODE2012, GM12878_Rao2014, SK-MEL-5_ENCODE2012, Cortical_plate_neurons_Won2016, H1_hESCs_Jin2013, HepG2_ENCODE2012, H1_mesendoderm_cells_Dixon2015, G401_ENCODE2012, Spleen_cells_Schmitt2016, A549_ENCODE2012, Right_ventricle_cells_Schmit…	9.5, 13.5, 4.5, 4.0, 14.5, 8.0, 4.0, 5.75, 6.5, 8.0, 13.0, 11.5, 13.0, 7.0, 4.0, 2.5, 4.0, 13.0, 4.5, 0.5, 4.0, 2.5, 10.5, 7.0, 8.0, 8.0, 8.0, 8.0, 1.5, 7.0, 7.5, 3.0, 5.0, 2.0, 6.0, 3.0, 1.5, 2.25, 2.5, 1.0, 3.0, 1.0, 1.0, 3.0, 1.0, 2.5, 1.0, 1.0, 0.5, 9.0, 8.0, 22.17, 8.2, 7.48, 4.5, 2.67, 23.5, 4.5, 4.0, 6.5, 18.0, 4.38, 5.67, 6.67, 7.0, 4.0, 4.33, 5.0	80.128	Cells_EBV-transformed_lymphocytes	148.709	Pancreas	14.207
rs2289938	ENSG00000164754.14	RAD21	Nerve_Tibial	1.53367e-09	-0.428648	-0.570114	-0.355627	0.151316	Cis	447.45	2.70664e-15	chr8	116849277	T	C	chr8	116845935	116874423	0	IMR90_Jin2013, NCI-H460_ENCODE2012, H1_mesendoderm_cells_Dixon2015, Brain_astrocyte_ENCODE2012, GM12878_Schmitt2016, Pancreas_cells_Schmitt2016, DLD1_ENCODE2012, GM12878_Rao2014, Liver_cells_Schmitt2016, Peripheral_blood_T_cells_Kloetgen2019, T_cells_of_acute_lymphoblastic_leukemia_Kloetgen2019, Dorsolateral_prefrontal_cortex_cells_Schmitt2016, G401_ENCODE2012, HepG2_ENCODE2012, ACHN_ENCODE2012, …	7.33, 4.0, 15.5, 12.5, 11.5, 1.25, 3.5, 7.5, 12.0, 10.0, 9.0, 5.0, 8.5, 9.0, 2.0, 11.5, 6.5, 9.5, 15.33, 15.0, 8.5, 14.5, 4.5, 10.0, 4.5, 2.5, 4.0, 5.5, 7.0, 1.0, 9.0, 9.67, 4.5, 7.0, 6.0, 4.0, 2.0, 5.0, 6.0, 4.0, 14.0, 3.5, 5.0, 4.0, 2.0, 2.5, 8.0, 0.5, 2.33, 7.0, 4.17, 2.88, 3.4, 2.0, 12.67, 3.5, 9.0, 4.0, 5.71, 20.0, 4.38, 4.67, 10.0, 3.33, 3.0, 3.0, 1.0, 4.0, 2.33	80.128	Cells_EBV-transformed_lymphocytes	148.709	Pancreas	14.207
rs149892224	ENSG00000164754.14	RAD21	Nerve_Tibial	1.27551e-09	-0.430649	-0.573799	-0.368799	0.152256	Cis	620.37	2.17342e-15	chr8	116851126	A	AAAT	chr8	116845935	116874423	0	GM12878_Rao2014, Germinal_zone_neurons_Won2016, Endothelial_of_hepatic_sinusoid_cells_ENCODE2012, ACHN_ENCODE2012, Cortical_plate_neurons_Won2016, IMR90_Dixon2012, IMR90_Jin2013, H1_hESCs_Jin2013, Psoas_muscle_cells_Schmitt2016, T_cells_of_acute_lymphoblastic_leukemia_Kloetgen2019, Aorta_cells_Schmitt2016, Brain_microvascular_endothelial_cells_ENCODE2012, Right_ventricle_cells_Schmitt2016, A549_E…	8.75, 15.33, 12.0, 3.5, 10.67, 11.5, 8.83, 16.0, 6.0, 11.0, 13.0, 6.0, 5.5, 8.5, 10.0, 1.5, 7.5, 4.0, 16.0, 16.5, 11.5, 10.0, 13.5, 10.0, 9.5, 7.0, 10.0, 16.0, 2.0, 11.5, 3.0, 7.0, 7.0, 9.0, 8.0, 9.0, 12.0, 5.5, 3.5, 7.0, 5.0, 11.0, 8.0, 4.0, 5.5, 12.0, 15.0, 7.0, 5.0, 1.0, 8.83, 27.67, 7.0, 5.62, 6.0, 9.5, 10.67, 7.6, 7.0, 10.0, 22.0, 4.5, 10.57, 3.33, 10.0, 15.0, 6.5, 8.0, 3.0	80.128	Cells_EBV-transformed_lymphocytes	148.709	Pancreas	14.207
rs1050838	ENSG00000164754.14	RAD21	Nerve_Tibial	1.27551e-09	-0.430649	-0.574348	-0.367262	0.152256	Cis	620.37	2.17342e-15	chr8	116851978	A	G	chr8	116845935	116874423	0	GM12878_Rao2014, Germinal_zone_neurons_Won2016, Endothelial_of_hepatic_sinusoid_cells_ENCODE2012, ACHN_ENCODE2012, Cortical_plate_neurons_Won2016, IMR90_Dixon2012, IMR90_Jin2013, H1_hESCs_Jin2013, Psoas_muscle_cells_Schmitt2016, T_cells_of_acute_lymphoblastic_leukemia_Kloetgen2019, Aorta_cells_Schmitt2016, Brain_microvascular_endothelial_cells_ENCODE2012, Right_ventricle_cells_Schmitt2016, A549_E…	8.75, 15.33, 12.0, 3.5, 10.67, 11.5, 8.83, 16.0, 6.0, 11.0, 13.0, 6.0, 5.5, 8.5, 10.0, 1.5, 7.5, 4.0, 16.0, 16.5, 11.5, 10.0, 13.5, 10.0, 9.5, 7.0, 10.0, 16.0, 2.0, 11.5, 3.0, 7.0, 7.0, 9.0, 8.0, 9.0, 12.0, 5.5, 3.5, 7.0, 5.0, 11.0, 8.0, 4.0, 5.5, 12.0, 15.0, 7.0, 5.0, 1.0, 8.83, 27.67, 7.0, 5.62, 6.0, 9.5, 10.67, 7.6, 7.0, 10.0, 22.0, 4.5, 10.57, 3.33, 10.0, 15.0, 6.5, 8.0, 3.0	80.128	Cells_EBV-transformed_lymphocytes	148.709	Pancreas	14.207
rs34370505	ENSG00000164754.14	RAD21	Nerve_Tibial	1.71125e-10	-0.26505	-0.322073	-0.191977	0.357143	Cis	521.09	1.97862e-16	chr8	116857002	AT	A	chr8	116845935	116874423	0	Liver_cells_Schmitt2016, Cortical_plate_neurons_Won2016, Endothelial_of_hepatic_sinusoid_cells_ENCODE2012, H1_mesenchymal_stem_cells_Dixon2015, ACHN_ENCODE2012, Right_ventricle_cells_Schmitt2016, T_cells_of_acute_lymphoblastic_leukemia_Kloetgen2019, SK-MEL-5_ENCODE2012, A549_ENCODE2012, Bladder_cells_Schmitt2016, G401_ENCODE2012, Left_ventricle_cells_Schmitt2016, H1_hESCs_Dixon2015, IMR90_Jin2013…	14.0, 9.67, 12.0, 15.0, 1.5, 4.0, 12.0, 7.0, 4.0, 6.0, 11.0, 8.0, 14.5, 7.0, 4.0, 7.0, 2.0, 16.0, 4.0, 8.75, 14.67, 8.5, 2.75, 9.0, 12.5, 10.5, 5.5, 12.0, 10.5, 4.0, 6.0, 11.5, 2.5, 15.0, 4.5, 7.0, 7.0, 5.5, 3.5, 12.0, 4.67, 3.5, 7.0, 7.0, 1.0, 2.5, 6.0, 1.0, 6.0, 1.5, 7.17, 25.0, 9.0, 6.0, 4.0, 3.0, 10.0, 5.0, 4.25, 3.0, 4.5, 20.0, 7.67, 23.0, 3.33, 4.0, 4.5, 2.67, 3.0	80.128	Cells_EBV-transformed_lymphocytes	148.709	Pancreas	14.207
rs139669353	ENSG00000164754.14	RAD21	Nerve_Tibial	4.82611e-10	-0.304737	-0.359149	-0.234328	0.460526	Cis	471.56	6.75502e-16	chr8	116857797	TATA	T	chr8	116845935	116874423	0	Liver_cells_Schmitt2016, Cortical_plate_neurons_Won2016, Endothelial_of_hepatic_sinusoid_cells_ENCODE2012, H1_mesenchymal_stem_cells_Dixon2015, ACHN_ENCODE2012, Right_ventricle_cells_Schmitt2016, T_cells_of_acute_lymphoblastic_leukemia_Kloetgen2019, SK-MEL-5_ENCODE2012, A549_ENCODE2012, Bladder_cells_Schmitt2016, G401_ENCODE2012, Left_ventricle_cells_Schmitt2016, H1_hESCs_Dixon2015, IMR90_Jin2013…	14.0, 9.67, 12.0, 15.0, 1.5, 4.0, 12.0, 7.0, 4.0, 6.0, 11.0, 8.0, 14.5, 7.0, 4.0, 7.0, 2.0, 16.0, 4.0, 8.75, 14.67, 8.5, 2.75, 9.0, 12.5, 10.5, 5.5, 12.0, 10.5, 4.0, 6.0, 11.5, 2.5, 15.0, 4.5, 7.0, 7.0, 5.5, 3.5, 12.0, 4.67, 3.5, 7.0, 7.0, 1.0, 2.5, 6.0, 1.0, 6.0, 1.5, 8.0, 4.25, 3.33, 18.5, 5.0, 15.67, 4.26, 5.86, 3.4, 3.12, 4.0, 2.33, 3.67, 1.0, 3.5, 6.0, 1.5, 2.67, 3.5	80.128	Cells_EBV-transformed_lymphocytes	148.709	Pancreas	14.207
rs3020117	ENSG00000164754.14	RAD21	Nerve_Tibial	1.71125e-10	-0.26505	-0.330298	-0.202138	0.357143	Cis	490.08	1.97864e-16	chr8	116857957	A	C	chr8	116845935	116874423	0	Liver_cells_Schmitt2016, Cortical_plate_neurons_Won2016, Endothelial_of_hepatic_sinusoid_cells_ENCODE2012, H1_mesenchymal_stem_cells_Dixon2015, ACHN_ENCODE2012, Right_ventricle_cells_Schmitt2016, T_cells_of_acute_lymphoblastic_leukemia_Kloetgen2019, SK-MEL-5_ENCODE2012, A549_ENCODE2012, Bladder_cells_Schmitt2016, G401_ENCODE2012, Left_ventricle_cells_Schmitt2016, H1_hESCs_Dixon2015, IMR90_Jin2013…	14.0, 9.67, 12.0, 15.0, 1.5, 4.0, 12.0, 7.0, 4.0, 6.0, 11.0, 8.0, 14.5, 7.0, 4.0, 7.0, 2.0, 16.0, 4.0, 8.75, 14.67, 8.5, 2.75, 9.0, 12.5, 10.5, 5.5, 12.0, 10.5, 4.0, 6.0, 11.5, 2.5, 15.0, 4.5, 7.0, 7.0, 5.5, 3.5, 12.0, 4.67, 3.5, 7.0, 7.0, 1.0, 2.5, 6.0, 1.0, 6.0, 1.5, 15.33, 22.5, 4.13, 6.43, 10.0, 4.0, 5.5, 5.0, 4.4, 2.67, 3.0, 18.0, 3.0, 4.12, 2.0, 1.5, 1.0, 3.5, 2.0	80.128	Cells_EBV-transformed_lymphocytes	148.709	Pancreas	14.207
rs3816342	ENSG00000164754.14	RAD21	Nerve_Tibial	2.84953e-09	-0.422136	-0.577245	-0.360429	0.150376	Cis	572.48	6.06936e-15	chr8	116858136	A	G	chr8	116845935	116874423	0	Liver_cells_Schmitt2016, Cortical_plate_neurons_Won2016, Endothelial_of_hepatic_sinusoid_cells_ENCODE2012, H1_mesenchymal_stem_cells_Dixon2015, ACHN_ENCODE2012, Right_ventricle_cells_Schmitt2016, T_cells_of_acute_lymphoblastic_leukemia_Kloetgen2019, SK-MEL-5_ENCODE2012, A549_ENCODE2012, Bladder_cells_Schmitt2016, G401_ENCODE2012, Left_ventricle_cells_Schmitt2016, H1_hESCs_Dixon2015, IMR90_Jin2013…	14.0, 9.67, 12.0, 15.0, 1.5, 4.0, 12.0, 7.0, 4.0, 6.0, 11.0, 8.0, 14.5, 7.0, 4.0, 7.0, 2.0, 16.0, 4.0, 8.75, 14.67, 8.5, 2.75, 9.0, 12.5, 10.5, 5.5, 12.0, 10.5, 4.0, 6.0, 11.5, 2.5, 15.0, 4.5, 7.0, 7.0, 5.5, 3.5, 12.0, 4.67, 3.5, 7.0, 7.0, 1.0, 2.5, 6.0, 1.0, 6.0, 1.5, 15.29, 5.88, 10.74, 32.17, 11.0, 5.75, 9.33, 4.83, 6.0, 10.5, 24.5, 5.5, 24.0, 7.5, 11.67, 7.0, 1.0, 4.5, 3.33	80.128	Cells_EBV-transformed_lymphocytes	148.709	Pancreas	14.207
rs3020127	ENSG00000164754.14	RAD21	Nerve_Tibial	3.28608e-14	-0.318073	-0.379957	-0.252397	0.482143	Cis	574.58	1.59981e-20	chr8	116868416	C	T	chr8	116845935	116874423	0	Endothelial_of_hepatic_sinusoid_cells_ENCODE2012, GM12878_Rao2014, H1_mesenchymal_stem_cells_Dixon2015, RPMI7951_ENCODE2012, Spleen_cells_Schmitt2016, Left_ventricle_cells_Schmitt2016, H1_neuronal_progenitor_cells_Dixon2015, Germinal_zone_neurons_Won2016, ACHN_ENCODE2012, GM12878_Schmitt2016, Right_ventricle_cells_Schmitt2016, Caki2_ENCODE2012, H1_hESCs_Dixon2012, Hippocampus_cells_Schmitt2016, T…	11.0, 9.25, 16.0, 8.0, 7.0, 10.0, 5.0, 15.0, 3.5, 12.0, 4.0, 8.0, 9.5, 8.0, 8.0, 10.0, 9.0, 7.67, 2.0, 4.67, 3.0, 14.0, 14.0, 3.5, 6.0, 9.0, 11.0, 5.0, 11.5, 4.0, 14.5, 10.5, 3.5, 10.0, 5.5, 3.0, 5.5, 8.0, 7.0, 2.0, 8.0, 8.0, 13.5, 7.5, 5.5, 7.0, 6.0, 7.0, 2.0, 6.0, 26.33, 8.87, 10.33, 5.0, 11.0, 5.62, 8.33, 6.0, 24.5, 7.0, 3.83, 6.5, 7.0, 24.0, 7.0, 7.0, 5.67, 5.0, 7.0	80.128	Cells_EBV-transformed_lymphocytes	148.709	Pancreas	14.207
rs1348798	ENSG00000164754.14	RAD21	Nerve_Tibial	1.71125e-10	-0.26505	-0.338438	-0.20761	0.357143	Cis	499.95	1.97862e-16	chr8	116873478	T	A	chr8	116845935	116874423	0	Brain_astrocyte_ENCODE2012, Ovary_cells_Schmitt2016, G401_ENCODE2012, Cortical_plate_neurons_Won2016, T_cells_of_acute_lymphoblastic_leukemia_Kloetgen2019, GM12878_Schmitt2016, T47D_ENCODE2012, H1_mesenchymal_stem_cells_Dixon2015, Caki2_ENCODE2012, H1_hESCs_Jin2013, IMR90_Jin2013, ACHN_ENCODE2012, Left_ventricle_cells_Schmitt2016, Germinal_zone_neurons_Won2016, RPMI7951_ENCODE2012, Adrenal_gland_…	10.5, 5.0, 7.0, 9.0, 10.0, 12.5, 4.0, 14.0, 6.0, 15.0, 6.67, 1.5, 10.0, 14.33, 7.5, 9.0, 14.5, 2.5, 4.0, 5.0, 5.0, 11.0, 9.5, 4.5, 10.0, 2.0, 8.5, 12.0, 14.5, 6.5, 0.5, 6.5, 4.0, 7.5, 5.0, 3.0, 9.25, 4.5, 10.0, 5.5, 4.0, 3.0, 2.75, 1.67, 3.0, 3.5, 4.0, 1.5, 1.5, 26.67, 7.91, 8.0, 10.0, 23.0, 7.88, 7.67, 20.0, 3.5, 8.0, 4.5, 4.62, 6.2, 4.0, 7.0, 5.0, 5.0, 5.5, 3.33	80.128	Cells_EBV-transformed_lymphocytes	148.709	Pancreas	14.207
rs12543767	ENSG00000164754.14	RAD21	Nerve_Tibial	5.12019e-09	-0.415033	-0.53967	-0.335839	0.150376	Cis	340.74	1.12173e-14	chr8	116882227	A	G	chr8	116845935	116874423	7804	ACHN_ENCODE2012, SK-N-MC_ENCODE2012, Peripheral_blood_T_cells_Kloetgen2019, H1_hESCs_Dixon2015, H1_trophectoderm_cells_Dixon2015, Cortical_plate_neurons_Won2016, H1_hESCs_Jin2013, H1_hESCs_Dixon2012, Brain_astrocyte_ENCODE2012, GM12878_Schmitt2016, IMR90_Dixon2012, Aorta_cells_Schmitt2016, GM12878_Rao2014, Left_ventricle_cells_Schmitt2016, Dorsolateral_prefrontal_cortex_cells_Schmitt2016, Spinal_…	1.5, 4.5, 5.5, 13.5, 3.5, 8.33, 12.0, 6.5, 10.0, 11.0, 7.5, 8.0, 9.75, 9.0, 3.0, 2.0, 13.0, 8.5, 5.0, 9.0, 4.5, 4.0, 12.0, 2.5, 4.5, 4.0, 13.0, 6.5, 9.0, 2.0, 1.67, 5.0, 3.5, 5.5, 5.0, 5.5, 3.5, 3.5, 1.5, 14.0, 14.5, 1.5, 1.0, 0.5, 1.5, 1.5, 3.0, 1.0, 1.0, 0.5, 2.62, 7.0, 2.39, 8.83, 2.71, 2.33, 3.0, 1.5, 1.67, 13.0, 1.83, 0.67, 0.8, 1.12, 1.5, 1.0, 1.0	80.128	Cells_EBV-transformed_lymphocytes	148.709	Pancreas	14.207
rs1026026	ENSG00000164754.14	RAD21	Nerve_Tibial	8.84162e-15	-0.325997	-0.392159	-0.264767	0.485902	Cis	302.97	2.69032e-21	chr8	116885085	C	T	chr8	116845935	116874423	10662	ACHN_ENCODE2012, SK-N-MC_ENCODE2012, Peripheral_blood_T_cells_Kloetgen2019, H1_hESCs_Dixon2015, H1_trophectoderm_cells_Dixon2015, Cortical_plate_neurons_Won2016, H1_hESCs_Jin2013, H1_hESCs_Dixon2012, Brain_astrocyte_ENCODE2012, GM12878_Schmitt2016, IMR90_Dixon2012, Aorta_cells_Schmitt2016, GM12878_Rao2014, Left_ventricle_cells_Schmitt2016, Dorsolateral_prefrontal_cortex_cells_Schmitt2016, Spinal_…	1.5, 4.5, 5.5, 13.5, 3.5, 8.33, 12.0, 6.5, 10.0, 11.0, 7.5, 8.0, 9.75, 9.0, 3.0, 2.0, 13.0, 8.5, 5.0, 9.0, 4.5, 4.0, 12.0, 2.5, 4.5, 4.0, 13.0, 6.5, 9.0, 2.0, 1.67, 5.0, 3.5, 5.5, 5.0, 5.5, 3.5, 3.5, 1.5, 14.0, 14.5, 1.5, 1.0, 0.5, 1.5, 1.5, 3.0, 1.0, 1.0, 2.33, 0.5, 0.33, 1.0, 4.5, 0.71, 3.0, 0.25, 2.0, 0.22, 0.33, 0.33, 0.2	80.128	Cells_EBV-transformed_lymphocytes	148.709	Pancreas	14.207
rs959692	ENSG00000164754.14	RAD21	Nerve_Tibial	8.84162e-15	-0.325997	-0.388989	-0.265506	0.485902	Cis	341.81	2.69032e-21	chr8	116886972	A	G	chr8	116845935	116874423	12549	ACHN_ENCODE2012, SK-N-MC_ENCODE2012, Peripheral_blood_T_cells_Kloetgen2019, H1_hESCs_Dixon2015, H1_trophectoderm_cells_Dixon2015, Cortical_plate_neurons_Won2016, H1_hESCs_Jin2013, H1_hESCs_Dixon2012, Brain_astrocyte_ENCODE2012, GM12878_Schmitt2016, IMR90_Dixon2012, Aorta_cells_Schmitt2016, GM12878_Rao2014, Left_ventricle_cells_Schmitt2016, Dorsolateral_prefrontal_cortex_cells_Schmitt2016, Spinal_…	1.5, 4.5, 5.5, 13.5, 3.5, 8.33, 12.0, 6.5, 10.0, 11.0, 7.5, 8.0, 9.75, 9.0, 3.0, 2.0, 13.0, 8.5, 5.0, 9.0, 4.5, 4.0, 12.0, 2.5, 4.5, 4.0, 13.0, 6.5, 9.0, 2.0, 1.67, 5.0, 3.5, 5.5, 5.0, 5.5, 3.5, 3.5, 1.5, 14.0, 14.5, 1.5, 1.0, 0.5, 1.5, 1.5, 3.0, 1.0, 1.0, 1.0, 10.17, 2.0, 13.5, 2.22, 8.0, 2.17, 4.0, 1.67, 0.88, 0.5, 0.33, 2.0, 0.5, 0.8, 1.33, 1.0, 1.0, 1.5	80.128	Cells_EBV-transformed_lymphocytes	148.709	Pancreas	14.207
rs17664276	ENSG00000164754.14	RAD21	Nerve_Tibial	3.91293e-10	-0.305663	-0.365545	-0.243388	0.461466	Cis	341.81	5.0006e-16	chr8	116887329	A	G	chr8	116845935	116874423	12906	ACHN_ENCODE2012, SK-N-MC_ENCODE2012, Peripheral_blood_T_cells_Kloetgen2019, H1_hESCs_Dixon2015, H1_trophectoderm_cells_Dixon2015, Cortical_plate_neurons_Won2016, H1_hESCs_Jin2013, H1_hESCs_Dixon2012, Brain_astrocyte_ENCODE2012, GM12878_Schmitt2016, IMR90_Dixon2012, Aorta_cells_Schmitt2016, GM12878_Rao2014, Left_ventricle_cells_Schmitt2016, Dorsolateral_prefrontal_cortex_cells_Schmitt2016, Spinal_…	1.5, 4.5, 5.5, 13.5, 3.5, 8.33, 12.0, 6.5, 10.0, 11.0, 7.5, 8.0, 9.75, 9.0, 3.0, 2.0, 13.0, 8.5, 5.0, 9.0, 4.5, 4.0, 12.0, 2.5, 4.5, 4.0, 13.0, 6.5, 9.0, 2.0, 1.67, 5.0, 3.5, 5.5, 5.0, 5.5, 3.5, 3.5, 1.5, 14.0, 14.5, 1.5, 1.0, 0.5, 1.5, 1.5, 3.0, 1.0, 1.0, 1.0, 10.17, 2.0, 13.5, 2.22, 8.0, 2.17, 4.0, 1.67, 0.88, 0.5, 0.33, 2.0, 0.5, 0.8, 1.33, 1.0, 1.0, 1.5	80.128	Cells_EBV-transformed_lymphocytes	148.709	Pancreas	14.207
rs3032890	ENSG00000164754.14	RAD21	Nerve_Tibial	8.84162e-15	-0.325997	-0.388936	-0.269218	0.485902	Cis	360.07	2.69032e-21	chr8	116887886	T	TACACA	chr8	116845935	116874423	13463	ACHN_ENCODE2012, SK-N-MC_ENCODE2012, Peripheral_blood_T_cells_Kloetgen2019, H1_hESCs_Dixon2015, H1_trophectoderm_cells_Dixon2015, Cortical_plate_neurons_Won2016, H1_hESCs_Jin2013, H1_hESCs_Dixon2012, Brain_astrocyte_ENCODE2012, GM12878_Schmitt2016, IMR90_Dixon2012, Aorta_cells_Schmitt2016, GM12878_Rao2014, Left_ventricle_cells_Schmitt2016, Dorsolateral_prefrontal_cortex_cells_Schmitt2016, Spinal_…	1.5, 4.5, 5.5, 13.5, 3.5, 8.33, 12.0, 6.5, 10.0, 11.0, 7.5, 8.0, 9.75, 9.0, 3.0, 2.0, 13.0, 8.5, 5.0, 9.0, 4.5, 4.0, 12.0, 2.5, 4.5, 4.0, 13.0, 6.5, 9.0, 2.0, 1.67, 5.0, 3.5, 5.5, 5.0, 5.5, 3.5, 3.5, 1.5, 14.0, 14.5, 1.5, 1.0, 0.5, 1.5, 1.5, 3.0, 1.0, 1.0, 2.25, 4.29, 14.17, 2.0, 3.57, 11.0, 1.75, 1.33, 3.33, 2.8, 1.5, 12.0, 0.67, 3.5, 3.5, 0.5, 1.67, 3.0	80.128	Cells_EBV-transformed_lymphocytes	148.709	Pancreas	14.207
rs57858878	ENSG00000164754.14	RAD21	Nerve_Tibial	3.98805e-11	-0.280759	-0.344322	-0.21822	0.364662	Cis	280.44	2.49763e-17	chr8	116889700	AAGGCTG	A	chr8	116845935	116874423	15277	H1_mesenchymal_stem_cells_Dixon2015, RPMI7951_ENCODE2012, H1_hESCs_Dixon2012, HepG2_ENCODE2012, Adrenal_gland_cells_Schmitt2016, A549_ENCODE2012, Liver_cells_Schmitt2016, H1_mesendoderm_cells_Dixon2015, Endothelial_of_hepatic_sinusoid_cells_ENCODE2012, Germinal_zone_neurons_Won2016, Left_ventricle_cells_Schmitt2016, GM12878_Schmitt2016, IMR90_Jin2013, H1_hESCs_Dixon2015, Bladder_cells_Schmitt2016…	14.0, 5.5, 5.0, 13.0, 2.0, 4.5, 10.0, 14.5, 11.5, 12.67, 4.0, 9.5, 4.0, 11.5, 1.5, 11.25, 3.5, 2.5, 9.5, 9.0, 6.5, 1.0, 8.5, 5.5, 3.5, 5.0, 10.0, 6.0, 6.0, 3.0, 3.0, 1.5, 5.5, 7.5, 1.5, 1.5, 2.5, 1.0, 1.0, 0.67, 2.5, 1.5, 3.0, 1.0, 1.0, 0.5, 1.0, 0.5, 1.22, 6.0, 2.0, 0.88, 3.0, 0.5, 3.5, 2.0, 0.33, 0.67, 0.6, 4.5, 1.5, 0.5, 0.17, 1.0, 1.5	80.128	Cells_EBV-transformed_lymphocytes	148.709	Pancreas	14.207
rs1348795	ENSG00000164754.14	RAD21	Nerve_Tibial	3.98805e-11	-0.280759	-0.346045	-0.215621	0.364662	Cis	280.28	2.49763e-17	chr8	116891102	C	T	chr8	116845935	116874423	16679	H1_mesenchymal_stem_cells_Dixon2015, RPMI7951_ENCODE2012, H1_hESCs_Dixon2012, HepG2_ENCODE2012, Adrenal_gland_cells_Schmitt2016, A549_ENCODE2012, Liver_cells_Schmitt2016, H1_mesendoderm_cells_Dixon2015, Endothelial_of_hepatic_sinusoid_cells_ENCODE2012, Germinal_zone_neurons_Won2016, Left_ventricle_cells_Schmitt2016, GM12878_Schmitt2016, IMR90_Jin2013, H1_hESCs_Dixon2015, Bladder_cells_Schmitt2016…	14.0, 5.5, 5.0, 13.0, 2.0, 4.5, 10.0, 14.5, 11.5, 12.67, 4.0, 9.5, 4.0, 11.5, 1.5, 11.25, 3.5, 2.5, 9.5, 9.0, 6.5, 1.0, 8.5, 5.5, 3.5, 5.0, 10.0, 6.0, 6.0, 3.0, 3.0, 1.5, 5.5, 7.5, 1.5, 1.5, 2.5, 1.0, 1.0, 0.67, 2.5, 1.5, 3.0, 1.0, 1.0, 0.5, 1.0, 0.5, 0.67, 3.67, 1.0, 1.17, 2.29, 0.87, 7.5, 1.0, 0.5, 3.0, 1.67, 4.0, 0.38, 2.0	80.128	Cells_EBV-transformed_lymphocytes	148.709	Pancreas	14.207
rs3020141	ENSG00000164754.14	RAD21	Nerve_Tibial	8.84162e-15	-0.325997	-0.386016	-0.265537	0.485902	Cis	338.43	2.69032e-21	chr8	116891826	A	G	chr8	116845935	116874423	17403	H1_mesenchymal_stem_cells_Dixon2015, RPMI7951_ENCODE2012, H1_hESCs_Dixon2012, HepG2_ENCODE2012, Adrenal_gland_cells_Schmitt2016, A549_ENCODE2012, Liver_cells_Schmitt2016, H1_mesendoderm_cells_Dixon2015, Endothelial_of_hepatic_sinusoid_cells_ENCODE2012, Germinal_zone_neurons_Won2016, Left_ventricle_cells_Schmitt2016, GM12878_Schmitt2016, IMR90_Jin2013, H1_hESCs_Dixon2015, Bladder_cells_Schmitt2016…	14.0, 5.5, 5.0, 13.0, 2.0, 4.5, 10.0, 14.5, 11.5, 12.67, 4.0, 9.5, 4.0, 11.5, 1.5, 11.25, 3.5, 2.5, 9.5, 9.0, 6.5, 1.0, 8.5, 5.5, 3.5, 5.0, 10.0, 6.0, 6.0, 3.0, 3.0, 1.5, 5.5, 7.5, 1.5, 1.5, 2.5, 1.0, 1.0, 0.67, 2.5, 1.5, 3.0, 1.0, 1.0, 0.5, 1.0, 0.5, 2.78, 12.17, 2.67, 3.43, 5.0, 16.0, 1.5, 4.0, 3.8, 16.0, 2.0, 4.0, 2.33, 2.0, 1.67, 3.0, 2.0, 1.0, 2.5	80.128	Cells_EBV-transformed_lymphocytes	148.709	Pancreas	14.207
rs77945659	ENSG00000164754.14	RAD21	Nerve_Tibial	2.84953e-09	-0.422136	-0.548638	-0.34835	0.150376	Cis	317.47	6.06936e-15	chr8	116892842	T	G	chr8	116845935	116874423	18419	H1_mesenchymal_stem_cells_Dixon2015, RPMI7951_ENCODE2012, H1_hESCs_Dixon2012, HepG2_ENCODE2012, Adrenal_gland_cells_Schmitt2016, A549_ENCODE2012, Liver_cells_Schmitt2016, H1_mesendoderm_cells_Dixon2015, Endothelial_of_hepatic_sinusoid_cells_ENCODE2012, Germinal_zone_neurons_Won2016, Left_ventricle_cells_Schmitt2016, GM12878_Schmitt2016, IMR90_Jin2013, H1_hESCs_Dixon2015, Bladder_cells_Schmitt2016…	14.0, 5.5, 5.0, 13.0, 2.0, 4.5, 10.0, 14.5, 11.5, 12.67, 4.0, 9.5, 4.0, 11.5, 1.5, 11.25, 3.5, 2.5, 9.5, 9.0, 6.5, 1.0, 8.5, 5.5, 3.5, 5.0, 10.0, 6.0, 6.0, 3.0, 3.0, 1.5, 5.5, 7.5, 1.5, 1.5, 2.5, 1.0, 1.0, 0.67, 2.5, 1.5, 3.0, 1.0, 1.0, 0.5, 1.0, 0.5, 9.0, 1.62, 10.17, 2.43, 1.5, 1.8, 6.0, 11.5, 1.5, 2.5, 1.0, 1.86, 3.33, 1.0, 2.0, 3.0, 2.5, 3.5, 0.67	80.128	Cells_EBV-transformed_lymphocytes	148.709	Pancreas	14.207
rs3020143	ENSG00000164754.14	RAD21	Nerve_Tibial	7.31879e-11	-0.276961	-0.343196	-0.212755	0.363722	Cis	317.47	5.93687e-17	chr8	116892914	T	C	chr8	116845935	116874423	18491	H1_mesenchymal_stem_cells_Dixon2015, RPMI7951_ENCODE2012, H1_hESCs_Dixon2012, HepG2_ENCODE2012, Adrenal_gland_cells_Schmitt2016, A549_ENCODE2012, Liver_cells_Schmitt2016, H1_mesendoderm_cells_Dixon2015, Endothelial_of_hepatic_sinusoid_cells_ENCODE2012, Germinal_zone_neurons_Won2016, Left_ventricle_cells_Schmitt2016, GM12878_Schmitt2016, IMR90_Jin2013, H1_hESCs_Dixon2015, Bladder_cells_Schmitt2016…	14.0, 5.5, 5.0, 13.0, 2.0, 4.5, 10.0, 14.5, 11.5, 12.67, 4.0, 9.5, 4.0, 11.5, 1.5, 11.25, 3.5, 2.5, 9.5, 9.0, 6.5, 1.0, 8.5, 5.5, 3.5, 5.0, 10.0, 6.0, 6.0, 3.0, 3.0, 1.5, 5.5, 7.5, 1.5, 1.5, 2.5, 1.0, 1.0, 0.67, 2.5, 1.5, 3.0, 1.0, 1.0, 0.5, 1.0, 0.5, 9.0, 1.62, 10.17, 2.43, 1.5, 1.8, 6.0, 11.5, 1.5, 2.5, 1.0, 1.86, 3.33, 1.0, 2.0, 3.0, 2.5, 3.5, 0.67	80.128	Cells_EBV-transformed_lymphocytes	148.709	Pancreas	14.207
rs76867267	ENSG00000164754.14	RAD21	Nerve_Tibial	2.84953e-09	-0.422136	-0.577551	-0.357373	0.150376	Cis	317.47	6.06936e-15	chr8	116893005	C	A	chr8	116845935	116874423	18582	H1_mesenchymal_stem_cells_Dixon2015, RPMI7951_ENCODE2012, H1_hESCs_Dixon2012, HepG2_ENCODE2012, Adrenal_gland_cells_Schmitt2016, A549_ENCODE2012, Liver_cells_Schmitt2016, H1_mesendoderm_cells_Dixon2015, Endothelial_of_hepatic_sinusoid_cells_ENCODE2012, Germinal_zone_neurons_Won2016, Left_ventricle_cells_Schmitt2016, GM12878_Schmitt2016, IMR90_Jin2013, H1_hESCs_Dixon2015, Bladder_cells_Schmitt2016…	14.0, 5.5, 5.0, 13.0, 2.0, 4.5, 10.0, 14.5, 11.5, 12.67, 4.0, 9.5, 4.0, 11.5, 1.5, 11.25, 3.5, 2.5, 9.5, 9.0, 6.5, 1.0, 8.5, 5.5, 3.5, 5.0, 10.0, 6.0, 6.0, 3.0, 3.0, 1.5, 5.5, 7.5, 1.5, 1.5, 2.5, 1.0, 1.0, 0.67, 2.5, 1.5, 3.0, 1.0, 1.0, 0.5, 1.0, 0.5, 9.0, 1.62, 10.17, 2.43, 1.5, 1.8, 6.0, 11.5, 1.5, 2.5, 1.0, 1.86, 3.33, 1.0, 2.0, 3.0, 2.5, 3.5, 0.67	80.128	Cells_EBV-transformed_lymphocytes	148.709	Pancreas	14.207
rs78377245	ENSG00000164754.14	RAD21	Nerve_Tibial	7.78115e-09	-0.412011	-0.571171	-0.342235	0.151316	Cis	305.62	1.89411e-14	chr8	116893694	G	C	chr8	116845935	116874423	19271	H1_mesenchymal_stem_cells_Dixon2015, RPMI7951_ENCODE2012, H1_hESCs_Dixon2012, HepG2_ENCODE2012, Adrenal_gland_cells_Schmitt2016, A549_ENCODE2012, Liver_cells_Schmitt2016, H1_mesendoderm_cells_Dixon2015, Endothelial_of_hepatic_sinusoid_cells_ENCODE2012, Germinal_zone_neurons_Won2016, Left_ventricle_cells_Schmitt2016, GM12878_Schmitt2016, IMR90_Jin2013, H1_hESCs_Dixon2015, Bladder_cells_Schmitt2016…	14.0, 5.5, 5.0, 13.0, 2.0, 4.5, 10.0, 14.5, 11.5, 12.67, 4.0, 9.5, 4.0, 11.5, 1.5, 11.25, 3.5, 2.5, 9.5, 9.0, 6.5, 1.0, 8.5, 5.5, 3.5, 5.0, 10.0, 6.0, 6.0, 3.0, 3.0, 1.5, 5.5, 7.5, 1.5, 1.5, 2.5, 1.0, 1.0, 0.67, 2.5, 1.5, 3.0, 1.0, 1.0, 0.5, 1.0, 0.5, 3.12, 3.86, 2.7, 9.33, 11.5, 9.0, 1.0, 0.62, 2.0, 1.0, 1.0, 2.5, 2.0, 2.4, 1.67, 1.0, 0.33	80.128	Cells_EBV-transformed_lymphocytes	148.709	Pancreas	14.207
rs2921769	ENSG00000164754.14	RAD21	Nerve_Tibial	8.84162e-15	-0.325997	-0.38564	-0.25491	0.485902	Cis	305.62	2.69032e-21	chr8	116893804	T	C	chr8	116845935	116874423	19381	H1_mesenchymal_stem_cells_Dixon2015, RPMI7951_ENCODE2012, H1_hESCs_Dixon2012, HepG2_ENCODE2012, Adrenal_gland_cells_Schmitt2016, A549_ENCODE2012, Liver_cells_Schmitt2016, H1_mesendoderm_cells_Dixon2015, Endothelial_of_hepatic_sinusoid_cells_ENCODE2012, Germinal_zone_neurons_Won2016, Left_ventricle_cells_Schmitt2016, GM12878_Schmitt2016, IMR90_Jin2013, H1_hESCs_Dixon2015, Bladder_cells_Schmitt2016…	14.0, 5.5, 5.0, 13.0, 2.0, 4.5, 10.0, 14.5, 11.5, 12.67, 4.0, 9.5, 4.0, 11.5, 1.5, 11.25, 3.5, 2.5, 9.5, 9.0, 6.5, 1.0, 8.5, 5.5, 3.5, 5.0, 10.0, 6.0, 6.0, 3.0, 3.0, 1.5, 5.5, 7.5, 1.5, 1.5, 2.5, 1.0, 1.0, 0.67, 2.5, 1.5, 3.0, 1.0, 1.0, 0.5, 1.0, 0.5, 3.12, 3.86, 2.7, 9.33, 11.5, 9.0, 1.0, 0.62, 2.0, 1.0, 1.0, 2.5, 2.0, 2.4, 1.67, 1.0, 0.33	80.128	Cells_EBV-transformed_lymphocytes	148.709	Pancreas	14.207
rs76810094	ENSG00000164754.14	RAD21	Nerve_Tibial	7.78115e-09	-0.412011	-0.565348	-0.348393	0.151316	Cis	305.62	1.89411e-14	chr8	116894015	C	T	chr8	116845935	116874423	19592	H1_mesenchymal_stem_cells_Dixon2015, RPMI7951_ENCODE2012, H1_hESCs_Dixon2012, HepG2_ENCODE2012, Adrenal_gland_cells_Schmitt2016, A549_ENCODE2012, Liver_cells_Schmitt2016, H1_mesendoderm_cells_Dixon2015, Endothelial_of_hepatic_sinusoid_cells_ENCODE2012, Germinal_zone_neurons_Won2016, Left_ventricle_cells_Schmitt2016, GM12878_Schmitt2016, IMR90_Jin2013, H1_hESCs_Dixon2015, Bladder_cells_Schmitt2016…	14.0, 5.5, 5.0, 13.0, 2.0, 4.5, 10.0, 14.5, 11.5, 12.67, 4.0, 9.5, 4.0, 11.5, 1.5, 11.25, 3.5, 2.5, 9.5, 9.0, 6.5, 1.0, 8.5, 5.5, 3.5, 5.0, 10.0, 6.0, 6.0, 3.0, 3.0, 1.5, 5.5, 7.5, 1.5, 1.5, 2.5, 1.0, 1.0, 0.67, 2.5, 1.5, 3.0, 1.0, 1.0, 0.5, 1.0, 0.5, 3.12, 3.86, 2.7, 9.33, 11.5, 9.0, 1.0, 0.62, 2.0, 1.0, 1.0, 2.5, 2.0, 2.4, 1.67, 1.0, 0.33	80.128	Cells_EBV-transformed_lymphocytes	148.709	Pancreas	14.207
rs77501156	ENSG00000164754.14	RAD21	Nerve_Tibial	1.00309e-08	-0.413012	-0.549655	-0.348257	0.151316	Cis	296.02	2.5028e-14	chr8	116895011	T	C	chr8	116845935	116874423	20588	H1_mesenchymal_stem_cells_Dixon2015, RPMI7951_ENCODE2012, H1_hESCs_Dixon2012, HepG2_ENCODE2012, Adrenal_gland_cells_Schmitt2016, A549_ENCODE2012, Liver_cells_Schmitt2016, H1_mesendoderm_cells_Dixon2015, Endothelial_of_hepatic_sinusoid_cells_ENCODE2012, Germinal_zone_neurons_Won2016, Left_ventricle_cells_Schmitt2016, GM12878_Schmitt2016, IMR90_Jin2013, H1_hESCs_Dixon2015, Bladder_cells_Schmitt2016…	14.0, 5.5, 5.0, 13.0, 2.0, 4.5, 10.0, 14.5, 11.5, 12.67, 4.0, 9.5, 4.0, 11.5, 1.5, 11.25, 3.5, 2.5, 9.5, 9.0, 6.5, 1.0, 8.5, 5.5, 3.5, 5.0, 10.0, 6.0, 6.0, 3.0, 3.0, 1.5, 5.5, 7.5, 1.5, 1.5, 2.5, 1.0, 1.0, 0.67, 2.5, 1.5, 3.0, 1.0, 1.0, 0.5, 1.0, 0.5, 1.12, 12.0, 2.57, 2.0, 3.0, 10.17, 0.5, 1.2, 4.0, 0.5, 0.5, 1.87, 1.5, 2.33, 0.67, 1.0, 0.5	80.128	Cells_EBV-transformed_lymphocytes	148.709	Pancreas	14.207
rs1584222	ENSG00000164754.14	RAD21	Nerve_Tibial	4.36362e-10	-0.297949	-0.356515	-0.237923	0.462406	Cis	296.02	5.84212e-16	chr8	116895290	A	C	chr8	116845935	116874423	20867	H1_mesenchymal_stem_cells_Dixon2015, RPMI7951_ENCODE2012, H1_hESCs_Dixon2012, HepG2_ENCODE2012, Adrenal_gland_cells_Schmitt2016, A549_ENCODE2012, Liver_cells_Schmitt2016, H1_mesendoderm_cells_Dixon2015, Endothelial_of_hepatic_sinusoid_cells_ENCODE2012, Germinal_zone_neurons_Won2016, Left_ventricle_cells_Schmitt2016, GM12878_Schmitt2016, IMR90_Jin2013, H1_hESCs_Dixon2015, Bladder_cells_Schmitt2016…	14.0, 5.5, 5.0, 13.0, 2.0, 4.5, 10.0, 14.5, 11.5, 12.67, 4.0, 9.5, 4.0, 11.5, 1.5, 11.25, 3.5, 2.5, 9.5, 9.0, 6.5, 1.0, 8.5, 5.5, 3.5, 5.0, 10.0, 6.0, 6.0, 3.0, 3.0, 1.5, 5.5, 7.5, 1.5, 1.5, 2.5, 1.0, 1.0, 0.67, 2.5, 1.5, 3.0, 1.0, 1.0, 0.5, 1.0, 0.5, 1.12, 12.0, 2.57, 2.0, 3.0, 10.17, 0.5, 1.2, 4.0, 0.5, 0.5, 1.87, 1.5, 2.33, 0.67, 1.0, 0.5	80.128	Cells_EBV-transformed_lymphocytes	148.709	Pancreas	14.207
rs2921766	ENSG00000164754.14	RAD21	Nerve_Tibial	1.41085e-10	-0.260487	-0.326951	-0.201299	0.353383	Cis	291.14	1.36559e-16	chr8	116895581	G	A	chr8	116845935	116874423	21158	H1_mesenchymal_stem_cells_Dixon2015, RPMI7951_ENCODE2012, H1_hESCs_Dixon2012, HepG2_ENCODE2012, Adrenal_gland_cells_Schmitt2016, A549_ENCODE2012, Liver_cells_Schmitt2016, H1_mesendoderm_cells_Dixon2015, Endothelial_of_hepatic_sinusoid_cells_ENCODE2012, Germinal_zone_neurons_Won2016, Left_ventricle_cells_Schmitt2016, GM12878_Schmitt2016, IMR90_Jin2013, H1_hESCs_Dixon2015, Bladder_cells_Schmitt2016…	14.0, 5.5, 5.0, 13.0, 2.0, 4.5, 10.0, 14.5, 11.5, 12.67, 4.0, 9.5, 4.0, 11.5, 1.5, 11.25, 3.5, 2.5, 9.5, 9.0, 6.5, 1.0, 8.5, 5.5, 3.5, 5.0, 10.0, 6.0, 6.0, 3.0, 3.0, 1.5, 5.5, 7.5, 1.5, 1.5, 2.5, 1.0, 1.0, 0.67, 2.5, 1.5, 3.0, 1.0, 1.0, 0.5, 1.0, 0.5, 2.04, 8.67, 1.0, 6.5, 9.0, 1.0, 0.5, 1.8, 1.0, 1.0, 1.33, 1.33, 1.33, 1.0, 0.38, 1.0, 0.5, 0.67, 0.5	80.128	Cells_EBV-transformed_lymphocytes	148.709	Pancreas	14.207
rs1596900	ENSG00000164754.14	RAD21	Nerve_Tibial	7.31879e-11	-0.276961	-0.343219	-0.213163	0.363722	Cis	285.28	5.93687e-17	chr8	116896025	G	A	chr8	116845935	116874423	21602	H1_mesenchymal_stem_cells_Dixon2015, RPMI7951_ENCODE2012, H1_hESCs_Dixon2012, HepG2_ENCODE2012, Adrenal_gland_cells_Schmitt2016, A549_ENCODE2012, Liver_cells_Schmitt2016, H1_mesendoderm_cells_Dixon2015, Endothelial_of_hepatic_sinusoid_cells_ENCODE2012, Germinal_zone_neurons_Won2016, Left_ventricle_cells_Schmitt2016, GM12878_Schmitt2016, IMR90_Jin2013, H1_hESCs_Dixon2015, Bladder_cells_Schmitt2016…	14.0, 5.5, 5.0, 13.0, 2.0, 4.5, 10.0, 14.5, 11.5, 12.67, 4.0, 9.5, 4.0, 11.5, 1.5, 11.25, 3.5, 2.5, 9.5, 9.0, 6.5, 1.0, 8.5, 5.5, 3.5, 5.0, 10.0, 6.0, 6.0, 3.0, 3.0, 1.5, 5.5, 7.5, 1.5, 1.5, 2.5, 1.0, 1.0, 0.67, 2.5, 1.5, 3.0, 1.0, 1.0, 0.5, 1.0, 0.5, 5.83, 1.14, 10.0, 1.67, 1.17, 0.8, 6.0, 1.0, 1.33, 2.0, 1.0, 0.5, 0.25, 0.17, 0.5, 1.0, 0.33	80.128	Cells_EBV-transformed_lymphocytes	148.709	Pancreas	14.207
rs1596899	ENSG00000164754.14	RAD21	Nerve_Tibial	3.91293e-10	-0.305663	-0.363419	-0.234309	0.461466	Cis	285.28	5.0006e-16	chr8	116896151	A	T	chr8	116845935	116874423	21728	H1_mesenchymal_stem_cells_Dixon2015, RPMI7951_ENCODE2012, H1_hESCs_Dixon2012, HepG2_ENCODE2012, Adrenal_gland_cells_Schmitt2016, A549_ENCODE2012, Liver_cells_Schmitt2016, H1_mesendoderm_cells_Dixon2015, Endothelial_of_hepatic_sinusoid_cells_ENCODE2012, Germinal_zone_neurons_Won2016, Left_ventricle_cells_Schmitt2016, GM12878_Schmitt2016, IMR90_Jin2013, H1_hESCs_Dixon2015, Bladder_cells_Schmitt2016…	14.0, 5.5, 5.0, 13.0, 2.0, 4.5, 10.0, 14.5, 11.5, 12.67, 4.0, 9.5, 4.0, 11.5, 1.5, 11.25, 3.5, 2.5, 9.5, 9.0, 6.5, 1.0, 8.5, 5.5, 3.5, 5.0, 10.0, 6.0, 6.0, 3.0, 3.0, 1.5, 5.5, 7.5, 1.5, 1.5, 2.5, 1.0, 1.0, 0.67, 2.5, 1.5, 3.0, 1.0, 1.0, 0.5, 1.0, 0.5, 5.83, 1.14, 10.0, 1.67, 1.17, 0.8, 6.0, 1.0, 1.33, 2.0, 1.0, 0.5, 0.25, 0.17, 0.5, 1.0, 0.33	80.128	Cells_EBV-transformed_lymphocytes	148.709	Pancreas	14.207
rs36002754	ENSG00000164754.14	RAD21	Nerve_Tibial	7.31879e-11	-0.277919	-0.342703	-0.214434	0.362782	Cis	295.8	6.23546e-17	chr8	116896606	T	TC	chr8	116845935	116874423	22183	H1_mesenchymal_stem_cells_Dixon2015, RPMI7951_ENCODE2012, H1_hESCs_Dixon2012, HepG2_ENCODE2012, Adrenal_gland_cells_Schmitt2016, A549_ENCODE2012, Liver_cells_Schmitt2016, H1_mesendoderm_cells_Dixon2015, Endothelial_of_hepatic_sinusoid_cells_ENCODE2012, Germinal_zone_neurons_Won2016, Left_ventricle_cells_Schmitt2016, GM12878_Schmitt2016, IMR90_Jin2013, H1_hESCs_Dixon2015, Bladder_cells_Schmitt2016…	14.0, 5.5, 5.0, 13.0, 2.0, 4.5, 10.0, 14.5, 11.5, 12.67, 4.0, 9.5, 4.0, 11.5, 1.5, 11.25, 3.5, 2.5, 9.5, 9.0, 6.5, 1.0, 8.5, 5.5, 3.5, 5.0, 10.0, 6.0, 6.0, 3.0, 3.0, 1.5, 5.5, 7.5, 1.5, 1.5, 2.5, 1.0, 1.0, 0.67, 2.5, 1.5, 3.0, 1.0, 1.0, 0.5, 1.0, 0.5, 1.96, 11.5, 8.83, 1.83, 5.0, 1.0, 1.33, 1.33, 2.29, 1.0, 1.6, 1.5, 1.0, 0.88, 1.0, 0.17, 2.0, 1.0	80.128	Cells_EBV-transformed_lymphocytes	148.709	Pancreas	14.207
rs12550385	ENSG00000164754.14	RAD21	Nerve_Tibial	1.02293e-08	-0.409163	-0.551094	-0.341919	0.152256	Cis	295.8	2.61455e-14	chr8	116896842	A	G	chr8	116845935	116874423	22419	H1_mesenchymal_stem_cells_Dixon2015, RPMI7951_ENCODE2012, H1_hESCs_Dixon2012, HepG2_ENCODE2012, Adrenal_gland_cells_Schmitt2016, A549_ENCODE2012, Liver_cells_Schmitt2016, H1_mesendoderm_cells_Dixon2015, Endothelial_of_hepatic_sinusoid_cells_ENCODE2012, Germinal_zone_neurons_Won2016, Left_ventricle_cells_Schmitt2016, GM12878_Schmitt2016, IMR90_Jin2013, H1_hESCs_Dixon2015, Bladder_cells_Schmitt2016…	14.0, 5.5, 5.0, 13.0, 2.0, 4.5, 10.0, 14.5, 11.5, 12.67, 4.0, 9.5, 4.0, 11.5, 1.5, 11.25, 3.5, 2.5, 9.5, 9.0, 6.5, 1.0, 8.5, 5.5, 3.5, 5.0, 10.0, 6.0, 6.0, 3.0, 3.0, 1.5, 5.5, 7.5, 1.5, 1.5, 2.5, 1.0, 1.0, 0.67, 2.5, 1.5, 3.0, 1.0, 1.0, 0.5, 1.0, 0.5, 1.96, 11.5, 8.83, 1.83, 5.0, 1.0, 1.33, 1.33, 2.29, 1.0, 1.6, 1.5, 1.0, 0.88, 1.0, 0.17, 2.0, 1.0	80.128	Cells_EBV-transformed_lymphocytes	148.709	Pancreas	14.207
rs1374295	ENSG00000164754.14	RAD21	Nerve_Tibial	3.98805e-11	-0.286194	-0.353148	-0.223838	0.361842	Cis	180.17	2.66965e-17	chr8	116901727	A	C	chr8	116845935	116874423	27304	H1_hESCs_Dixon2015, H1_mesendoderm_cells_Dixon2015, Hippocampus_cells_Schmitt2016, Cortical_plate_neurons_Won2016, NCI-H460_ENCODE2012, A549_ENCODE2012, HepG2_ENCODE2012, T_cells_of_acute_lymphoblastic_leukemia_Kloetgen2019, Dorsolateral_prefrontal_cortex_cells_Schmitt2016, G401_ENCODE2012, IMR90_Jin2013, SK-N-MC_ENCODE2012, Left_ventricle_cells_Schmitt2016, Germinal_zone_neurons_Won2016, SK-MEL-…	11.0, 10.5, 1.0, 6.33, 3.0, 2.5, 13.0, 6.0, 1.0, 4.0, 2.5, 2.0, 4.0, 8.67, 5.0, 7.5, 3.0, 2.5, 1.0, 2.0, 11.0, 8.0, 7.5, 4.5, 10.25, 4.5, 4.0, 4.0, 2.5, 2.0, 5.0, 2.0, 0.5, 1.0, 1.0, 1.5, 1.5, 3.0, 0.5, 0.5, 0.25, 1.0, 0.5, 0.33, 1.0, 2.17, 0.39, 1.0, 0.25, 0.17, 0.4, 0.12, 1.0, 0.33	80.128	Cells_EBV-transformed_lymphocytes	148.709	Pancreas	14.207
rs6997684	ENSG00000164754.14	RAD21	Nerve_Tibial	7.0472e-09	-0.287322	-0.346546	-0.221397	0.426692	Cis	186.78	1.62968e-14	chr8	116901861	C	A	chr8	116845935	116874423	27438	H1_hESCs_Dixon2015, H1_mesendoderm_cells_Dixon2015, Hippocampus_cells_Schmitt2016, Cortical_plate_neurons_Won2016, NCI-H460_ENCODE2012, A549_ENCODE2012, HepG2_ENCODE2012, T_cells_of_acute_lymphoblastic_leukemia_Kloetgen2019, Dorsolateral_prefrontal_cortex_cells_Schmitt2016, G401_ENCODE2012, IMR90_Jin2013, SK-N-MC_ENCODE2012, Left_ventricle_cells_Schmitt2016, Germinal_zone_neurons_Won2016, SK-MEL-…	11.0, 10.5, 1.0, 6.33, 3.0, 2.5, 13.0, 6.0, 1.0, 4.0, 2.5, 2.0, 4.0, 8.67, 5.0, 7.5, 3.0, 2.5, 1.0, 2.0, 11.0, 8.0, 7.5, 4.5, 10.25, 4.5, 4.0, 4.0, 2.5, 2.0, 5.0, 2.0, 0.5, 1.0, 1.0, 1.5, 1.5, 3.0, 0.5, 0.5, 0.25, 1.0, 0.5, 0.33, 1.0, 1.5, 3.0, 0.4, 2.0, 0.5, 0.25, 0.17, 0.33, 0.67, 0.33, 1.0, 0.5, 1.0, 0.29, 0.5	80.128	Cells_EBV-transformed_lymphocytes	148.709	Pancreas	14.207
rs113069436	ENSG00000164754.14	RAD21	Nerve_Tibial	0.000847354	-0.192345	-0.258234	-0.126683	0.434211	Cis	214.89	7.99278e-09	chr8	116902702	G	GAGCAGAGCATA	chr8	116845935	116874423	28279	H1_hESCs_Dixon2015, H1_mesendoderm_cells_Dixon2015, Hippocampus_cells_Schmitt2016, Cortical_plate_neurons_Won2016, NCI-H460_ENCODE2012, A549_ENCODE2012, HepG2_ENCODE2012, T_cells_of_acute_lymphoblastic_leukemia_Kloetgen2019, Dorsolateral_prefrontal_cortex_cells_Schmitt2016, G401_ENCODE2012, IMR90_Jin2013, SK-N-MC_ENCODE2012, Left_ventricle_cells_Schmitt2016, Germinal_zone_neurons_Won2016, SK-MEL-…	11.0, 10.5, 1.0, 6.33, 3.0, 2.5, 13.0, 6.0, 1.0, 4.0, 2.5, 2.0, 4.0, 8.67, 5.0, 7.5, 3.0, 2.5, 1.0, 2.0, 11.0, 8.0, 7.5, 4.5, 10.25, 4.5, 4.0, 4.0, 2.5, 2.0, 5.0, 2.0, 0.5, 1.0, 1.0, 1.5, 1.5, 3.0, 0.5, 0.5, 0.25, 1.0, 0.5, 0.33, 1.0, 2.61, 10.5, 7.5, 0.62, 0.83, 0.83, 1.33, 3.0, 1.0, 0.75, 1.67, 3.0, 2.0, 2.0, 1.57, 0.5, 0.33, 0.5	80.128	Cells_EBV-transformed_lymphocytes	148.709	Pancreas	14.207
rs2921755	ENSG00000164754.14	RAD21	Nerve_Tibial	0.000130444	-0.195267	-0.266745	-0.133355	0.368421	Cis	209.76	9.92281e-10	chr8	116903318	A	G	chr8	116845935	116874423	28895	H1_hESCs_Dixon2015, H1_mesendoderm_cells_Dixon2015, Hippocampus_cells_Schmitt2016, Cortical_plate_neurons_Won2016, NCI-H460_ENCODE2012, A549_ENCODE2012, HepG2_ENCODE2012, T_cells_of_acute_lymphoblastic_leukemia_Kloetgen2019, Dorsolateral_prefrontal_cortex_cells_Schmitt2016, G401_ENCODE2012, IMR90_Jin2013, SK-N-MC_ENCODE2012, Left_ventricle_cells_Schmitt2016, Germinal_zone_neurons_Won2016, SK-MEL-…	11.0, 10.5, 1.0, 6.33, 3.0, 2.5, 13.0, 6.0, 1.0, 4.0, 2.5, 2.0, 4.0, 8.67, 5.0, 7.5, 3.0, 2.5, 1.0, 2.0, 11.0, 8.0, 7.5, 4.5, 10.25, 4.5, 4.0, 4.0, 2.5, 2.0, 5.0, 2.0, 0.5, 1.0, 1.0, 1.5, 1.5, 3.0, 0.5, 0.5, 0.25, 1.0, 0.5, 0.33, 1.0, 1.71, 1.13, 6.33, 1.67, 5.0, 8.0, 1.5, 1.67, 1.0, 0.75, 1.0, 1.33, 1.5, 0.5, 1.0, 0.33, 1.0	80.128	Cells_EBV-transformed_lymphocytes	148.709	Pancreas	14.207
rs1548063	ENSG00000164754.14	RAD21	Nerve_Tibial	0.0177852	-0.176856	-0.245472	-0.0980745	0.31391	Cis	187.44	3.11711e-07	chr8	116903675	A	G	chr8	116845935	116874423	29252	H1_hESCs_Dixon2015, H1_mesendoderm_cells_Dixon2015, Hippocampus_cells_Schmitt2016, Cortical_plate_neurons_Won2016, NCI-H460_ENCODE2012, A549_ENCODE2012, HepG2_ENCODE2012, T_cells_of_acute_lymphoblastic_leukemia_Kloetgen2019, Dorsolateral_prefrontal_cortex_cells_Schmitt2016, G401_ENCODE2012, IMR90_Jin2013, SK-N-MC_ENCODE2012, Left_ventricle_cells_Schmitt2016, Germinal_zone_neurons_Won2016, SK-MEL-…	11.0, 10.5, 1.0, 6.33, 3.0, 2.5, 13.0, 6.0, 1.0, 4.0, 2.5, 2.0, 4.0, 8.67, 5.0, 7.5, 3.0, 2.5, 1.0, 2.0, 11.0, 8.0, 7.5, 4.5, 10.25, 4.5, 4.0, 4.0, 2.5, 2.0, 5.0, 2.0, 0.5, 1.0, 1.0, 1.5, 1.5, 3.0, 0.5, 0.5, 0.25, 1.0, 0.5, 0.33, 1.0, 1.5, 3.0, 0.52, 0.71, 0.33, 2.0, 0.25, 0.33, 0.17, 0.5, 0.62, 1.0, 1.0, 0.67, 0.5	80.128	Cells_EBV-transformed_lymphocytes	148.709	Pancreas	14.207
rs720131	ENSG00000164754.14	RAD21	Nerve_Tibial	0.0291966	-0.182614	-0.254112	-0.105179	0.324248	Cis	194.56	5.81008e-07	chr8	116903776	G	A	chr8	116845935	116874423	29353	H1_hESCs_Dixon2015, H1_mesendoderm_cells_Dixon2015, Hippocampus_cells_Schmitt2016, Cortical_plate_neurons_Won2016, NCI-H460_ENCODE2012, A549_ENCODE2012, HepG2_ENCODE2012, T_cells_of_acute_lymphoblastic_leukemia_Kloetgen2019, Dorsolateral_prefrontal_cortex_cells_Schmitt2016, G401_ENCODE2012, IMR90_Jin2013, SK-N-MC_ENCODE2012, Left_ventricle_cells_Schmitt2016, Germinal_zone_neurons_Won2016, SK-MEL-…	11.0, 10.5, 1.0, 6.33, 3.0, 2.5, 13.0, 6.0, 1.0, 4.0, 2.5, 2.0, 4.0, 8.67, 5.0, 7.5, 3.0, 2.5, 1.0, 2.0, 11.0, 8.0, 7.5, 4.5, 10.25, 4.5, 4.0, 4.0, 2.5, 2.0, 5.0, 2.0, 0.5, 1.0, 1.0, 1.5, 1.5, 3.0, 0.5, 0.5, 0.25, 1.0, 0.5, 0.33, 1.0, 1.0, 3.17, 0.2, 4.0, 6.5, 0.52, 0.62, 0.5, 0.5, 0.67, 0.71, 0.5, 0.33, 1.0	80.128	Cells_EBV-transformed_lymphocytes	148.709	Pancreas	14.207
rs720132	ENSG00000164754.14	RAD21	Nerve_Tibial	2.07362e-06	-0.240369	-0.310444	-0.166593	0.390977	Cis	189.8	9.46435e-12	chr8	116903996	T	C	chr8	116845935	116874423	29573	H1_hESCs_Dixon2015, H1_mesendoderm_cells_Dixon2015, Hippocampus_cells_Schmitt2016, Cortical_plate_neurons_Won2016, NCI-H460_ENCODE2012, A549_ENCODE2012, HepG2_ENCODE2012, T_cells_of_acute_lymphoblastic_leukemia_Kloetgen2019, Dorsolateral_prefrontal_cortex_cells_Schmitt2016, G401_ENCODE2012, IMR90_Jin2013, SK-N-MC_ENCODE2012, Left_ventricle_cells_Schmitt2016, Germinal_zone_neurons_Won2016, SK-MEL-…	11.0, 10.5, 1.0, 6.33, 3.0, 2.5, 13.0, 6.0, 1.0, 4.0, 2.5, 2.0, 4.0, 8.67, 5.0, 7.5, 3.0, 2.5, 1.0, 2.0, 11.0, 8.0, 7.5, 4.5, 10.25, 4.5, 4.0, 4.0, 2.5, 2.0, 5.0, 2.0, 0.5, 1.0, 1.0, 1.5, 1.5, 3.0, 0.5, 0.5, 0.25, 1.0, 0.5, 0.33, 1.0, 0.83, 0.5, 1.0, 2.0, 0.62, 0.75, 6.0, 1.0, 0.67, 1.0, 0.43, 0.17, 0.5	80.128	Cells_EBV-transformed_lymphocytes	148.709	Pancreas	14.207
rs3020152	ENSG00000164754.14	RAD21	Nerve_Tibial	1.96098e-07	-0.249843	-0.314823	-0.172892	0.407895	Cis	211.63	7.39888e-13	chr8	116904231	C	A	chr8	116845935	116874423	29808	H1_hESCs_Dixon2015, H1_mesendoderm_cells_Dixon2015, Hippocampus_cells_Schmitt2016, Cortical_plate_neurons_Won2016, NCI-H460_ENCODE2012, A549_ENCODE2012, HepG2_ENCODE2012, T_cells_of_acute_lymphoblastic_leukemia_Kloetgen2019, Dorsolateral_prefrontal_cortex_cells_Schmitt2016, G401_ENCODE2012, IMR90_Jin2013, SK-N-MC_ENCODE2012, Left_ventricle_cells_Schmitt2016, Germinal_zone_neurons_Won2016, SK-MEL-…	11.0, 10.5, 1.0, 6.33, 3.0, 2.5, 13.0, 6.0, 1.0, 4.0, 2.5, 2.0, 4.0, 8.67, 5.0, 7.5, 3.0, 2.5, 1.0, 2.0, 11.0, 8.0, 7.5, 4.5, 10.25, 4.5, 4.0, 4.0, 2.5, 2.0, 5.0, 2.0, 0.5, 1.0, 1.0, 1.5, 1.5, 3.0, 0.5, 0.5, 0.25, 1.0, 0.5, 0.33, 1.0, 0.5, 1.67, 1.61, 1.0, 1.8, 9.33, 1.14, 5.5, 0.5, 1.33, 1.67, 2.0, 6.0, 0.5, 0.25, 1.0, 1.5	80.128	Cells_EBV-transformed_lymphocytes	148.709	Pancreas	14.207
rs3020153	ENSG00000164754.14	RAD21	Nerve_Tibial	0.000307061	-0.203059	-0.270905	-0.143908	0.375	Cis	211.63	2.44792e-09	chr8	116904589	T	C	chr8	116845935	116874423	30166	H1_hESCs_Dixon2015, H1_mesendoderm_cells_Dixon2015, Hippocampus_cells_Schmitt2016, Cortical_plate_neurons_Won2016, NCI-H460_ENCODE2012, A549_ENCODE2012, HepG2_ENCODE2012, T_cells_of_acute_lymphoblastic_leukemia_Kloetgen2019, Dorsolateral_prefrontal_cortex_cells_Schmitt2016, G401_ENCODE2012, IMR90_Jin2013, SK-N-MC_ENCODE2012, Left_ventricle_cells_Schmitt2016, Germinal_zone_neurons_Won2016, SK-MEL-…	11.0, 10.5, 1.0, 6.33, 3.0, 2.5, 13.0, 6.0, 1.0, 4.0, 2.5, 2.0, 4.0, 8.67, 5.0, 7.5, 3.0, 2.5, 1.0, 2.0, 11.0, 8.0, 7.5, 4.5, 10.25, 4.5, 4.0, 4.0, 2.5, 2.0, 5.0, 2.0, 0.5, 1.0, 1.0, 1.5, 1.5, 3.0, 0.5, 0.5, 0.25, 1.0, 0.5, 0.33, 1.0, 0.5, 1.67, 1.61, 1.0, 1.8, 9.33, 1.14, 5.5, 0.5, 1.33, 1.67, 2.0, 6.0, 0.5, 0.25, 1.0, 1.5	80.128	Cells_EBV-transformed_lymphocytes	148.709	Pancreas	14.207
rs1838838	ENSG00000164754.14	RAD21	Nerve_Tibial	7.37987e-05	-0.201425	-0.2675	-0.127224	0.335227	Cis	211.63	5.38929e-10	chr8	116904695	T	G	chr8	116845935	116874423	30272	H1_hESCs_Dixon2015, H1_mesendoderm_cells_Dixon2015, Hippocampus_cells_Schmitt2016, Cortical_plate_neurons_Won2016, NCI-H460_ENCODE2012, A549_ENCODE2012, HepG2_ENCODE2012, T_cells_of_acute_lymphoblastic_leukemia_Kloetgen2019, Dorsolateral_prefrontal_cortex_cells_Schmitt2016, G401_ENCODE2012, IMR90_Jin2013, SK-N-MC_ENCODE2012, Left_ventricle_cells_Schmitt2016, Germinal_zone_neurons_Won2016, SK-MEL-…	11.0, 10.5, 1.0, 6.33, 3.0, 2.5, 13.0, 6.0, 1.0, 4.0, 2.5, 2.0, 4.0, 8.67, 5.0, 7.5, 3.0, 2.5, 1.0, 2.0, 11.0, 8.0, 7.5, 4.5, 10.25, 4.5, 4.0, 4.0, 2.5, 2.0, 5.0, 2.0, 0.5, 1.0, 1.0, 1.5, 1.5, 3.0, 0.5, 0.5, 0.25, 1.0, 0.5, 0.33, 1.0, 0.5, 1.67, 1.61, 1.0, 1.8, 9.33, 1.14, 5.5, 0.5, 1.33, 1.67, 2.0, 6.0, 0.5, 0.25, 1.0, 1.5	80.128	Cells_EBV-transformed_lymphocytes	148.709	Pancreas	14.207
rs2317383	ENSG00000164754.14	RAD21	Nerve_Tibial	0.00229141	-0.175538	-0.243166	-0.112422	0.369361	Cis	185.73	2.63552e-08	chr8	116913408	G	A	chr8	116845935	116874423	38985	G401_ENCODE2012, Germinal_zone_neurons_Won2016, SK-MEL-5_ENCODE2012, H1_mesendoderm_cells_Dixon2015, GM12878_Schmitt2016, T_cells_of_acute_lymphoblastic_leukemia_Kloetgen2019, RPMI7951_ENCODE2012, H1_hESCs_Dixon2015, Brain_astrocyte_ENCODE2012, Small_intestine_cells_Schmitt2016, GM12878_Rao2014, H1_mesenchymal_stem_cells_Dixon2015, HepG2_ENCODE2012, Bladder_cells_Schmitt2016, Peripheral_blood_T_c…	5.0, 5.0, 3.5, 12.0, 4.5, 10.0, 4.5, 9.5, 5.0, 2.0, 7.75, 7.0, 9.5, 1.0, 4.0, 5.0, 3.0, 3.5, 1.5, 3.0, 6.0, 5.0, 7.0, 2.0, 5.0, 1.0, 0.5, 0.5, 3.0, 1.5, 0.33, 6.0, 2.0, 1.0, 1.0, 0.5, 2.5, 0.5, 1.0, 0.5, 0.5, 1.67, 3.0, 2.13, 1.57, 6.0, 8.0, 2.4, 0.75, 0.5, 1.12, 2.0, 1.0, 0.33, 0.33, 1.0, 0.33	80.128	Cells_EBV-transformed_lymphocytes	148.709	Pancreas	14.207
rs2921740	ENSG00000164754.14	RAD21	Nerve_Tibial	0.000715749	-0.187703	-0.248583	-0.118672	0.364662	Cis	134.89	6.49417e-09	chr8	116916776	G	A	chr8	116845935	116874423	42353	GM12878_Rao2014, Psoas_muscle_cells_Schmitt2016, Endothelial_of_hepatic_sinusoid_cells_ENCODE2012, Brain_microvascular_endothelial_cells_ENCODE2012, H1_mesenchymal_stem_cells_Dixon2015, Caki2_ENCODE2012, Liver_cells_Schmitt2016, H1_hESCs_Dixon2012, A549_ENCODE2012, Right_ventricle_cells_Schmitt2016, Germinal_zone_neurons_Won2016, G401_ENCODE2012, SK-MEL-5_ENCODE2012, RPMI7951_ENCODE2012, H1_mesen…	1.5, 0.67, 5.5, 0.5, 12.5, 3.0, 6.0, 3.0, 0.5, 1.5, 7.67, 2.0, 6.0, 0.5, 8.0, 1.5, 7.0, 4.67, 1.5, 2.5, 3.5, 2.5, 6.0, 2.0, 1.5, 1.5, 1.0, 2.0, 0.5, 1.0, 0.5, 1.5, 1.0, 1.0, 1.0, 0.5, 2.43, 9.17, 0.83, 1.57, 1.0, 0.5, 0.5, 0.5, 1.0, 4.0, 5.0, 1.0, 1.33, 0.4, 0.33, 0.33, 2.0	80.128	Cells_EBV-transformed_lymphocytes	148.709	Pancreas	14.207
rs7839461	ENSG00000164754.14	RAD21	Nerve_Tibial	0.0153942	-0.202537	-0.261638	-0.135584	0.488722	Cis	164.28	2.62311e-07	chr8	116929063	G	A	chr8	116845935	116874423	54640	DLD1_ENCODE2012, SK-N-MC_ENCODE2012, H1_hESCs_Dixon2015, Germinal_zone_neurons_Won2016, H1_mesenchymal_stem_cells_Dixon2015, SK-MEL-5_ENCODE2012, Cortical_plate_neurons_Won2016, H1_mesendoderm_cells_Dixon2015, T_cells_of_acute_lymphoblastic_leukemia_Kloetgen2019, GM12878_Rao2014, G401_ENCODE2012, IMR90_Jin2013, Panc1_ENCODE2012, Right_ventricle_cells_Schmitt2016, H1_neuronal_progenitor_cells_Dixo…	2.0, 1.5, 12.5, 8.67, 11.0, 3.5, 4.0, 10.5, 6.0, 3.75, 3.0, 2.0, 1.5, 2.5, 2.5, 1.0, 1.0, 7.5, 6.0, 5.0, 4.0, 0.5, 12.0, 1.5, 1.0, 0.33, 4.5, 6.0, 2.0, 2.5, 1.0, 3.5, 1.0, 1.5, 1.0, 1.0, 0.5, 2.0, 0.5, 1.0, 1.0, 0.96, 5.67, 0.5, 1.29, 1.0, 4.0, 1.12, 0.67, 0.67, 1.5, 1.0, 0.5, 0.5, 0.5, 0.67	80.128	Cells_EBV-transformed_lymphocytes	148.709	Pancreas	14.207
rs7839961	ENSG00000164754.14	RAD21	Nerve_Tibial	0.0129903	-0.222593	-0.302474	-0.143578	0.231203	Cis	161.81	2.14234e-07	chr8	116929503	C	T	chr8	116845935	116874423	55080	H1_hESCs_Dixon2015, GM12878_Schmitt2016, GM12878_Rao2014, Peripheral_blood_T_cells_Kloetgen2019, Brain_pericyte_ENCODE2012, H1_hESCs_Dixon2012, H1_mesenchymal_stem_cells_Dixon2015, T47D_ENCODE2012, Endothelial_of_hepatic_sinusoid_cells_ENCODE2012, Ovary_cells_Schmitt2016, H1_mesendoderm_cells_Dixon2015, A549_ENCODE2012, RPMI7951_ENCODE2012, IMR90_Jin2013, T_cells_of_acute_lymphoblastic_leukemia_K…	8.0, 3.5, 6.5, 4.0, 1.0, 4.0, 9.0, 2.5, 9.0, 2.0, 7.5, 1.5, 2.0, 2.17, 4.0, 1.0, 7.0, 7.67, 1.5, 2.0, 5.0, 1.5, 3.0, 0.5, 4.67, 2.0, 0.5, 7.0, 4.0, 1.5, 3.0, 3.0, 4.5, 5.0, 0.67, 2.5, 2.0, 4.0, 0.5, 1.0, 0.5, 0.5, 4.83, 1.38, 0.78, 3.5, 0.71, 0.88, 0.5, 2.0, 0.67, 0.4, 0.83, 1.67, 0.5, 0.5	80.128	Cells_EBV-transformed_lymphocytes	148.709	Pancreas	14.207
rs7823787	ENSG00000164754.14	RAD21	Nerve_Tibial	0.00935444	-0.225208	-0.300753	-0.144401	0.230263	Cis	162.18	1.38333e-07	chr8	116929573	T	A	chr8	116845935	116874423	55150	H1_hESCs_Dixon2015, GM12878_Schmitt2016, GM12878_Rao2014, Peripheral_blood_T_cells_Kloetgen2019, Brain_pericyte_ENCODE2012, H1_hESCs_Dixon2012, H1_mesenchymal_stem_cells_Dixon2015, T47D_ENCODE2012, Endothelial_of_hepatic_sinusoid_cells_ENCODE2012, Ovary_cells_Schmitt2016, H1_mesendoderm_cells_Dixon2015, A549_ENCODE2012, RPMI7951_ENCODE2012, IMR90_Jin2013, T_cells_of_acute_lymphoblastic_leukemia_K…	8.0, 3.5, 6.5, 4.0, 1.0, 4.0, 9.0, 2.5, 9.0, 2.0, 7.5, 1.5, 2.0, 2.17, 4.0, 1.0, 7.0, 7.67, 1.5, 2.0, 5.0, 1.5, 3.0, 0.5, 4.67, 2.0, 0.5, 7.0, 4.0, 1.5, 3.0, 3.0, 4.5, 5.0, 0.67, 2.5, 2.0, 4.0, 0.5, 1.0, 0.5, 0.5, 0.74, 1.0, 4.0, 3.0, 1.0, 0.33, 0.29, 0.5, 0.67, 1.0, 5.0, 0.5, 0.2, 0.12, 0.33, 0.5, 0.33	80.128	Cells_EBV-transformed_lymphocytes	148.709	Pancreas	14.207
rs34144497	ENSG00000164754.14	RAD21	Nerve_Tibial	0.0372684	-0.21149	-0.288051	-0.131962	0.231203	Cis	163.35	7.82459e-07	chr8	116930441	CAACT	C	chr8	116845935	116874423	56018	H1_hESCs_Dixon2015, GM12878_Schmitt2016, GM12878_Rao2014, Peripheral_blood_T_cells_Kloetgen2019, Brain_pericyte_ENCODE2012, H1_hESCs_Dixon2012, H1_mesenchymal_stem_cells_Dixon2015, T47D_ENCODE2012, Endothelial_of_hepatic_sinusoid_cells_ENCODE2012, Ovary_cells_Schmitt2016, H1_mesendoderm_cells_Dixon2015, A549_ENCODE2012, RPMI7951_ENCODE2012, IMR90_Jin2013, T_cells_of_acute_lymphoblastic_leukemia_K…	8.0, 3.5, 6.5, 4.0, 1.0, 4.0, 9.0, 2.5, 9.0, 2.0, 7.5, 1.5, 2.0, 2.17, 4.0, 1.0, 7.0, 7.67, 1.5, 2.0, 5.0, 1.5, 3.0, 0.5, 4.67, 2.0, 0.5, 7.0, 4.0, 1.5, 3.0, 3.0, 4.5, 5.0, 0.67, 2.5, 2.0, 4.0, 0.5, 1.0, 0.5, 0.5, 0.5, 0.62, 1.14, 0.74, 3.33, 4.0, 1.0, 0.8, 1.0, 3.0, 1.0, 1.5, 0.17, 0.38, 1.0, 0.5	80.128	Cells_EBV-transformed_lymphocytes	148.709	Pancreas	14.207
rs2921725	ENSG00000164754.14	RAD21	Nerve_Tibial	0.00601334	-0.194324	-0.261223	-0.130742	0.478383	Cis	156.32	7.86783e-08	chr8	116931543	C	T	chr8	116845935	116874423	57120	H1_hESCs_Dixon2015, GM12878_Schmitt2016, GM12878_Rao2014, Peripheral_blood_T_cells_Kloetgen2019, Brain_pericyte_ENCODE2012, H1_hESCs_Dixon2012, H1_mesenchymal_stem_cells_Dixon2015, T47D_ENCODE2012, Endothelial_of_hepatic_sinusoid_cells_ENCODE2012, Ovary_cells_Schmitt2016, H1_mesendoderm_cells_Dixon2015, A549_ENCODE2012, RPMI7951_ENCODE2012, IMR90_Jin2013, T_cells_of_acute_lymphoblastic_leukemia_K…	8.0, 3.5, 6.5, 4.0, 1.0, 4.0, 9.0, 2.5, 9.0, 2.0, 7.5, 1.5, 2.0, 2.17, 4.0, 1.0, 7.0, 7.67, 1.5, 2.0, 5.0, 1.5, 3.0, 0.5, 4.67, 2.0, 0.5, 7.0, 4.0, 1.5, 3.0, 3.0, 4.5, 5.0, 0.67, 2.5, 2.0, 4.0, 0.5, 1.0, 0.5, 0.5, 0.83, 0.48, 3.5, 0.2, 2.0, 1.0, 0.33, 1.67, 0.38, 1.0, 0.12, 1.5, 0.14, 0.5	80.128	Cells_EBV-transformed_lymphocytes	148.709	Pancreas	14.207
rs7828477	ENSG00000164754.14	RAD21	Nerve_Tibial	0.0258617	-0.213971	-0.293334	-0.134994	0.234023	Cis	166.01	4.74345e-07	chr8	116932347	A	G	chr8	116845935	116874423	57924	H1_hESCs_Dixon2015, GM12878_Schmitt2016, GM12878_Rao2014, Peripheral_blood_T_cells_Kloetgen2019, Brain_pericyte_ENCODE2012, H1_hESCs_Dixon2012, H1_mesenchymal_stem_cells_Dixon2015, T47D_ENCODE2012, Endothelial_of_hepatic_sinusoid_cells_ENCODE2012, Ovary_cells_Schmitt2016, H1_mesendoderm_cells_Dixon2015, A549_ENCODE2012, RPMI7951_ENCODE2012, IMR90_Jin2013, T_cells_of_acute_lymphoblastic_leukemia_K…	8.0, 3.5, 6.5, 4.0, 1.0, 4.0, 9.0, 2.5, 9.0, 2.0, 7.5, 1.5, 2.0, 2.17, 4.0, 1.0, 7.0, 7.67, 1.5, 2.0, 5.0, 1.5, 3.0, 0.5, 4.67, 2.0, 0.5, 7.0, 4.0, 1.5, 3.0, 3.0, 4.5, 5.0, 0.67, 2.5, 2.0, 4.0, 0.5, 1.0, 0.5, 0.5, 0.25, 7.83, 0.33, 4.0, 2.0, 1.0, 1.0, 1.67, 0.91, 1.0, 0.25, 0.6, 0.5, 1.0, 0.17, 0.33, 0.5	80.128	Cells_EBV-transformed_lymphocytes	148.709	Pancreas	14.207
rs111596588	ENSG00000164754.14	RAD21	Esophagus_Mucosa	0.00197189	-0.158765	-0.210127	-0.11299	0.490946	Cis	551.2	2.17202e-08	chr8	116865436	T	TA	chr8	116845935	116874423	0	Endothelial_of_hepatic_sinusoid_cells_ENCODE2012, GM12878_Rao2014, H1_mesenchymal_stem_cells_Dixon2015, RPMI7951_ENCODE2012, Spleen_cells_Schmitt2016, Left_ventricle_cells_Schmitt2016, H1_neuronal_progenitor_cells_Dixon2015, Germinal_zone_neurons_Won2016, ACHN_ENCODE2012, GM12878_Schmitt2016, Right_ventricle_cells_Schmitt2016, Caki2_ENCODE2012, H1_hESCs_Dixon2012, Hippocampus_cells_Schmitt2016, T…	11.0, 9.25, 16.0, 8.0, 7.0, 10.0, 5.0, 15.0, 3.5, 12.0, 4.0, 8.0, 9.5, 8.0, 8.0, 10.0, 9.0, 7.67, 2.0, 4.67, 3.0, 14.0, 14.0, 3.5, 6.0, 9.0, 11.0, 5.0, 11.5, 4.0, 14.5, 10.5, 3.5, 10.0, 5.5, 3.0, 5.5, 8.0, 7.0, 2.0, 8.0, 8.0, 13.5, 7.5, 5.5, 7.0, 6.0, 7.0, 2.0, 6.0, 24.67, 11.0, 4.67, 5.67, 7.65, 10.86, 8.5, 4.33, 4.38, 6.5, 6.4, 18.5, 18.0, 3.5, 4.0, 5.0, 11.0, 5.0, 3.0	57.1781	Cells_EBV-transformed_lymphocytes	148.709	Pancreas	14.207
rs4570	ENSG00000164754.14	RAD21	Esophagus_Mucosa	0.00982679	-0.149231	-0.192519	-0.101198	0.360161	Cis	384.22	1.48905e-07	chr8	116846150	G	A	chr8	116845935	116874423	0	Brain_astrocyte_ENCODE2012, H1_mesenchymal_stem_cells_Dixon2015, IMR90_Jin2013, RPMI7951_ENCODE2012, H1_hESCs_Dixon2015, Left_ventricle_cells_Schmitt2016, Panc1_ENCODE2012, GM12878_Rao2014, SK-MEL-5_ENCODE2012, Cortical_plate_neurons_Won2016, H1_hESCs_Jin2013, HepG2_ENCODE2012, H1_mesendoderm_cells_Dixon2015, G401_ENCODE2012, Spleen_cells_Schmitt2016, A549_ENCODE2012, Right_ventricle_cells_Schmit…	9.5, 13.5, 4.5, 4.0, 14.5, 8.0, 4.0, 5.75, 6.5, 8.0, 13.0, 11.5, 13.0, 7.0, 4.0, 2.5, 4.0, 13.0, 4.5, 0.5, 4.0, 2.5, 10.5, 7.0, 8.0, 8.0, 8.0, 8.0, 1.5, 7.0, 7.5, 3.0, 5.0, 2.0, 6.0, 3.0, 1.5, 2.25, 2.5, 1.0, 3.0, 1.0, 1.0, 3.0, 1.0, 2.5, 1.0, 1.0, 0.5, 3.17, 4.96, 5.8, 3.5, 21.17, 21.5, 4.71, 3.38, 2.38, 19.0, 4.33, 7.0, 3.0, 4.5, 3.5, 2.0, 2.0, 2.5, 2.33	57.1781	Cells_EBV-transformed_lymphocytes	148.709	Pancreas	14.207
rs16918570	ENSG00000164754.14	RAD21	Esophagus_Mucosa	0.00303725	-0.15574	-0.204468	-0.107516	0.488934	Cis	384.22	3.80758e-08	chr8	116846367	C	CAT	chr8	116845935	116874423	0	Brain_astrocyte_ENCODE2012, H1_mesenchymal_stem_cells_Dixon2015, IMR90_Jin2013, RPMI7951_ENCODE2012, H1_hESCs_Dixon2015, Left_ventricle_cells_Schmitt2016, Panc1_ENCODE2012, GM12878_Rao2014, SK-MEL-5_ENCODE2012, Cortical_plate_neurons_Won2016, H1_hESCs_Jin2013, HepG2_ENCODE2012, H1_mesendoderm_cells_Dixon2015, G401_ENCODE2012, Spleen_cells_Schmitt2016, A549_ENCODE2012, Right_ventricle_cells_Schmit…	9.5, 13.5, 4.5, 4.0, 14.5, 8.0, 4.0, 5.75, 6.5, 8.0, 13.0, 11.5, 13.0, 7.0, 4.0, 2.5, 4.0, 13.0, 4.5, 0.5, 4.0, 2.5, 10.5, 7.0, 8.0, 8.0, 8.0, 8.0, 1.5, 7.0, 7.5, 3.0, 5.0, 2.0, 6.0, 3.0, 1.5, 2.25, 2.5, 1.0, 3.0, 1.0, 1.0, 3.0, 1.0, 2.5, 1.0, 1.0, 0.5, 3.17, 4.96, 5.8, 3.5, 21.17, 21.5, 4.71, 3.38, 2.38, 19.0, 4.33, 7.0, 3.0, 4.5, 3.5, 2.0, 2.0, 2.5, 2.33	57.1781	Cells_EBV-transformed_lymphocytes	148.709	Pancreas	14.207
rs34370505	ENSG00000164754.14	RAD21	Esophagus_Mucosa	0.00982679	-0.149231	-0.202095	-0.107501	0.360161	Cis	521.09	1.48906e-07	chr8	116857002	AT	A	chr8	116845935	116874423	0	Liver_cells_Schmitt2016, Cortical_plate_neurons_Won2016, Endothelial_of_hepatic_sinusoid_cells_ENCODE2012, H1_mesenchymal_stem_cells_Dixon2015, ACHN_ENCODE2012, Right_ventricle_cells_Schmitt2016, T_cells_of_acute_lymphoblastic_leukemia_Kloetgen2019, SK-MEL-5_ENCODE2012, A549_ENCODE2012, Bladder_cells_Schmitt2016, G401_ENCODE2012, Left_ventricle_cells_Schmitt2016, H1_hESCs_Dixon2015, IMR90_Jin2013…	14.0, 9.67, 12.0, 15.0, 1.5, 4.0, 12.0, 7.0, 4.0, 6.0, 11.0, 8.0, 14.5, 7.0, 4.0, 7.0, 2.0, 16.0, 4.0, 8.75, 14.67, 8.5, 2.75, 9.0, 12.5, 10.5, 5.5, 12.0, 10.5, 4.0, 6.0, 11.5, 2.5, 15.0, 4.5, 7.0, 7.0, 5.5, 3.5, 12.0, 4.67, 3.5, 7.0, 7.0, 1.0, 2.5, 6.0, 1.0, 6.0, 1.5, 7.17, 25.0, 9.0, 6.0, 4.0, 3.0, 10.0, 5.0, 4.25, 3.0, 4.5, 20.0, 7.67, 23.0, 3.33, 4.0, 4.5, 2.67, 3.0	57.1781	Cells_EBV-transformed_lymphocytes	148.709	Pancreas	14.207
rs3020117	ENSG00000164754.14	RAD21	Esophagus_Mucosa	0.00982679	-0.149231	-0.197147	-0.0996554	0.360161	Cis	490.08	1.48906e-07	chr8	116857957	A	C	chr8	116845935	116874423	0	Liver_cells_Schmitt2016, Cortical_plate_neurons_Won2016, Endothelial_of_hepatic_sinusoid_cells_ENCODE2012, H1_mesenchymal_stem_cells_Dixon2015, ACHN_ENCODE2012, Right_ventricle_cells_Schmitt2016, T_cells_of_acute_lymphoblastic_leukemia_Kloetgen2019, SK-MEL-5_ENCODE2012, A549_ENCODE2012, Bladder_cells_Schmitt2016, G401_ENCODE2012, Left_ventricle_cells_Schmitt2016, H1_hESCs_Dixon2015, IMR90_Jin2013…	14.0, 9.67, 12.0, 15.0, 1.5, 4.0, 12.0, 7.0, 4.0, 6.0, 11.0, 8.0, 14.5, 7.0, 4.0, 7.0, 2.0, 16.0, 4.0, 8.75, 14.67, 8.5, 2.75, 9.0, 12.5, 10.5, 5.5, 12.0, 10.5, 4.0, 6.0, 11.5, 2.5, 15.0, 4.5, 7.0, 7.0, 5.5, 3.5, 12.0, 4.67, 3.5, 7.0, 7.0, 1.0, 2.5, 6.0, 1.0, 6.0, 1.5, 15.33, 22.5, 4.13, 6.43, 10.0, 4.0, 5.5, 5.0, 4.4, 2.67, 3.0, 18.0, 3.0, 4.12, 2.0, 1.5, 1.0, 3.5, 2.0	57.1781	Cells_EBV-transformed_lymphocytes	148.709	Pancreas	14.207
rs3020127	ENSG00000164754.14	RAD21	Esophagus_Mucosa	0.00197189	-0.158765	-0.212474	-0.111133	0.490946	Cis	574.58	2.17202e-08	chr8	116868416	C	T	chr8	116845935	116874423	0	Endothelial_of_hepatic_sinusoid_cells_ENCODE2012, GM12878_Rao2014, H1_mesenchymal_stem_cells_Dixon2015, RPMI7951_ENCODE2012, Spleen_cells_Schmitt2016, Left_ventricle_cells_Schmitt2016, H1_neuronal_progenitor_cells_Dixon2015, Germinal_zone_neurons_Won2016, ACHN_ENCODE2012, GM12878_Schmitt2016, Right_ventricle_cells_Schmitt2016, Caki2_ENCODE2012, H1_hESCs_Dixon2012, Hippocampus_cells_Schmitt2016, T…	11.0, 9.25, 16.0, 8.0, 7.0, 10.0, 5.0, 15.0, 3.5, 12.0, 4.0, 8.0, 9.5, 8.0, 8.0, 10.0, 9.0, 7.67, 2.0, 4.67, 3.0, 14.0, 14.0, 3.5, 6.0, 9.0, 11.0, 5.0, 11.5, 4.0, 14.5, 10.5, 3.5, 10.0, 5.5, 3.0, 5.5, 8.0, 7.0, 2.0, 8.0, 8.0, 13.5, 7.5, 5.5, 7.0, 6.0, 7.0, 2.0, 6.0, 26.33, 8.87, 10.33, 5.0, 11.0, 5.62, 8.33, 6.0, 24.5, 7.0, 3.83, 6.5, 7.0, 24.0, 7.0, 7.0, 5.67, 5.0, 7.0	57.1781	Cells_EBV-transformed_lymphocytes	148.709	Pancreas	14.207
rs1348798	ENSG00000164754.14	RAD21	Esophagus_Mucosa	0.00982679	-0.149231	-0.195822	-0.10215	0.360161	Cis	499.95	1.48906e-07	chr8	116873478	T	A	chr8	116845935	116874423	0	Brain_astrocyte_ENCODE2012, Ovary_cells_Schmitt2016, G401_ENCODE2012, Cortical_plate_neurons_Won2016, T_cells_of_acute_lymphoblastic_leukemia_Kloetgen2019, GM12878_Schmitt2016, T47D_ENCODE2012, H1_mesenchymal_stem_cells_Dixon2015, Caki2_ENCODE2012, H1_hESCs_Jin2013, IMR90_Jin2013, ACHN_ENCODE2012, Left_ventricle_cells_Schmitt2016, Germinal_zone_neurons_Won2016, RPMI7951_ENCODE2012, Adrenal_gland_…	10.5, 5.0, 7.0, 9.0, 10.0, 12.5, 4.0, 14.0, 6.0, 15.0, 6.67, 1.5, 10.0, 14.33, 7.5, 9.0, 14.5, 2.5, 4.0, 5.0, 5.0, 11.0, 9.5, 4.5, 10.0, 2.0, 8.5, 12.0, 14.5, 6.5, 0.5, 6.5, 4.0, 7.5, 5.0, 3.0, 9.25, 4.5, 10.0, 5.5, 4.0, 3.0, 2.75, 1.67, 3.0, 3.5, 4.0, 1.5, 1.5, 26.67, 7.91, 8.0, 10.0, 23.0, 7.88, 7.67, 20.0, 3.5, 8.0, 4.5, 4.62, 6.2, 4.0, 7.0, 5.0, 5.0, 5.5, 3.33	57.1781	Cells_EBV-transformed_lymphocytes	148.709	Pancreas	14.207
rs1026026	ENSG00000164754.14	RAD21	Esophagus_Mucosa	0.00105531	-0.160098	-0.20882	-0.112599	0.493964	Cis	302.97	1.06607e-08	chr8	116885085	C	T	chr8	116845935	116874423	10662	ACHN_ENCODE2012, SK-N-MC_ENCODE2012, Peripheral_blood_T_cells_Kloetgen2019, H1_hESCs_Dixon2015, H1_trophectoderm_cells_Dixon2015, Cortical_plate_neurons_Won2016, H1_hESCs_Jin2013, H1_hESCs_Dixon2012, Brain_astrocyte_ENCODE2012, GM12878_Schmitt2016, IMR90_Dixon2012, Aorta_cells_Schmitt2016, GM12878_Rao2014, Left_ventricle_cells_Schmitt2016, Dorsolateral_prefrontal_cortex_cells_Schmitt2016, Spinal_…	1.5, 4.5, 5.5, 13.5, 3.5, 8.33, 12.0, 6.5, 10.0, 11.0, 7.5, 8.0, 9.75, 9.0, 3.0, 2.0, 13.0, 8.5, 5.0, 9.0, 4.5, 4.0, 12.0, 2.5, 4.5, 4.0, 13.0, 6.5, 9.0, 2.0, 1.67, 5.0, 3.5, 5.5, 5.0, 5.5, 3.5, 3.5, 1.5, 14.0, 14.5, 1.5, 1.0, 0.5, 1.5, 1.5, 3.0, 1.0, 1.0, 2.33, 0.5, 0.33, 1.0, 4.5, 0.71, 3.0, 0.25, 2.0, 0.22, 0.33, 0.33, 0.2	57.1781	Cells_EBV-transformed_lymphocytes	148.709	Pancreas	14.207
rs959692	ENSG00000164754.14	RAD21	Esophagus_Mucosa	0.00105531	-0.160098	-0.210508	-0.109824	0.493964	Cis	341.81	1.06608e-08	chr8	116886972	A	G	chr8	116845935	116874423	12549	ACHN_ENCODE2012, SK-N-MC_ENCODE2012, Peripheral_blood_T_cells_Kloetgen2019, H1_hESCs_Dixon2015, H1_trophectoderm_cells_Dixon2015, Cortical_plate_neurons_Won2016, H1_hESCs_Jin2013, H1_hESCs_Dixon2012, Brain_astrocyte_ENCODE2012, GM12878_Schmitt2016, IMR90_Dixon2012, Aorta_cells_Schmitt2016, GM12878_Rao2014, Left_ventricle_cells_Schmitt2016, Dorsolateral_prefrontal_cortex_cells_Schmitt2016, Spinal_…	1.5, 4.5, 5.5, 13.5, 3.5, 8.33, 12.0, 6.5, 10.0, 11.0, 7.5, 8.0, 9.75, 9.0, 3.0, 2.0, 13.0, 8.5, 5.0, 9.0, 4.5, 4.0, 12.0, 2.5, 4.5, 4.0, 13.0, 6.5, 9.0, 2.0, 1.67, 5.0, 3.5, 5.5, 5.0, 5.5, 3.5, 3.5, 1.5, 14.0, 14.5, 1.5, 1.0, 0.5, 1.5, 1.5, 3.0, 1.0, 1.0, 1.0, 10.17, 2.0, 13.5, 2.22, 8.0, 2.17, 4.0, 1.67, 0.88, 0.5, 0.33, 2.0, 0.5, 0.8, 1.33, 1.0, 1.0, 1.5	57.1781	Cells_EBV-transformed_lymphocytes	148.709	Pancreas	14.207
rs3032890	ENSG00000164754.14	RAD21	Esophagus_Mucosa	0.00105531	-0.160098	-0.216834	-0.114605	0.493964	Cis	360.07	1.06607e-08	chr8	116887886	T	TACACA	chr8	116845935	116874423	13463	ACHN_ENCODE2012, SK-N-MC_ENCODE2012, Peripheral_blood_T_cells_Kloetgen2019, H1_hESCs_Dixon2015, H1_trophectoderm_cells_Dixon2015, Cortical_plate_neurons_Won2016, H1_hESCs_Jin2013, H1_hESCs_Dixon2012, Brain_astrocyte_ENCODE2012, GM12878_Schmitt2016, IMR90_Dixon2012, Aorta_cells_Schmitt2016, GM12878_Rao2014, Left_ventricle_cells_Schmitt2016, Dorsolateral_prefrontal_cortex_cells_Schmitt2016, Spinal_…	1.5, 4.5, 5.5, 13.5, 3.5, 8.33, 12.0, 6.5, 10.0, 11.0, 7.5, 8.0, 9.75, 9.0, 3.0, 2.0, 13.0, 8.5, 5.0, 9.0, 4.5, 4.0, 12.0, 2.5, 4.5, 4.0, 13.0, 6.5, 9.0, 2.0, 1.67, 5.0, 3.5, 5.5, 5.0, 5.5, 3.5, 3.5, 1.5, 14.0, 14.5, 1.5, 1.0, 0.5, 1.5, 1.5, 3.0, 1.0, 1.0, 2.25, 4.29, 14.17, 2.0, 3.57, 11.0, 1.75, 1.33, 3.33, 2.8, 1.5, 12.0, 0.67, 3.5, 3.5, 0.5, 1.67, 3.0	57.1781	Cells_EBV-transformed_lymphocytes	148.709	Pancreas	14.207
rs57858878	ENSG00000164754.14	RAD21	Esophagus_Mucosa	0.0106367	-0.143589	-0.188281	-0.093316	0.368209	Cis	280.44	1.68862e-07	chr8	116889700	AAGGCTG	A	chr8	116845935	116874423	15277	H1_mesenchymal_stem_cells_Dixon2015, RPMI7951_ENCODE2012, H1_hESCs_Dixon2012, HepG2_ENCODE2012, Adrenal_gland_cells_Schmitt2016, A549_ENCODE2012, Liver_cells_Schmitt2016, H1_mesendoderm_cells_Dixon2015, Endothelial_of_hepatic_sinusoid_cells_ENCODE2012, Germinal_zone_neurons_Won2016, Left_ventricle_cells_Schmitt2016, GM12878_Schmitt2016, IMR90_Jin2013, H1_hESCs_Dixon2015, Bladder_cells_Schmitt2016…	14.0, 5.5, 5.0, 13.0, 2.0, 4.5, 10.0, 14.5, 11.5, 12.67, 4.0, 9.5, 4.0, 11.5, 1.5, 11.25, 3.5, 2.5, 9.5, 9.0, 6.5, 1.0, 8.5, 5.5, 3.5, 5.0, 10.0, 6.0, 6.0, 3.0, 3.0, 1.5, 5.5, 7.5, 1.5, 1.5, 2.5, 1.0, 1.0, 0.67, 2.5, 1.5, 3.0, 1.0, 1.0, 0.5, 1.0, 0.5, 1.22, 6.0, 2.0, 0.88, 3.0, 0.5, 3.5, 2.0, 0.33, 0.67, 0.6, 4.5, 1.5, 0.5, 0.17, 1.0, 1.5	57.1781	Cells_EBV-transformed_lymphocytes	148.709	Pancreas	14.207
rs1348795	ENSG00000164754.14	RAD21	Esophagus_Mucosa	0.0106367	-0.143589	-0.188074	-0.0976305	0.368209	Cis	280.28	1.68862e-07	chr8	116891102	C	T	chr8	116845935	116874423	16679	H1_mesenchymal_stem_cells_Dixon2015, RPMI7951_ENCODE2012, H1_hESCs_Dixon2012, HepG2_ENCODE2012, Adrenal_gland_cells_Schmitt2016, A549_ENCODE2012, Liver_cells_Schmitt2016, H1_mesendoderm_cells_Dixon2015, Endothelial_of_hepatic_sinusoid_cells_ENCODE2012, Germinal_zone_neurons_Won2016, Left_ventricle_cells_Schmitt2016, GM12878_Schmitt2016, IMR90_Jin2013, H1_hESCs_Dixon2015, Bladder_cells_Schmitt2016…	14.0, 5.5, 5.0, 13.0, 2.0, 4.5, 10.0, 14.5, 11.5, 12.67, 4.0, 9.5, 4.0, 11.5, 1.5, 11.25, 3.5, 2.5, 9.5, 9.0, 6.5, 1.0, 8.5, 5.5, 3.5, 5.0, 10.0, 6.0, 6.0, 3.0, 3.0, 1.5, 5.5, 7.5, 1.5, 1.5, 2.5, 1.0, 1.0, 0.67, 2.5, 1.5, 3.0, 1.0, 1.0, 0.5, 1.0, 0.5, 0.67, 3.67, 1.0, 1.17, 2.29, 0.87, 7.5, 1.0, 0.5, 3.0, 1.67, 4.0, 0.38, 2.0	57.1781	Cells_EBV-transformed_lymphocytes	148.709	Pancreas	14.207
rs3020141	ENSG00000164754.14	RAD21	Esophagus_Mucosa	0.00105531	-0.160098	-0.210725	-0.108698	0.493964	Cis	338.43	1.06608e-08	chr8	116891826	A	G	chr8	116845935	116874423	17403	H1_mesenchymal_stem_cells_Dixon2015, RPMI7951_ENCODE2012, H1_hESCs_Dixon2012, HepG2_ENCODE2012, Adrenal_gland_cells_Schmitt2016, A549_ENCODE2012, Liver_cells_Schmitt2016, H1_mesendoderm_cells_Dixon2015, Endothelial_of_hepatic_sinusoid_cells_ENCODE2012, Germinal_zone_neurons_Won2016, Left_ventricle_cells_Schmitt2016, GM12878_Schmitt2016, IMR90_Jin2013, H1_hESCs_Dixon2015, Bladder_cells_Schmitt2016…	14.0, 5.5, 5.0, 13.0, 2.0, 4.5, 10.0, 14.5, 11.5, 12.67, 4.0, 9.5, 4.0, 11.5, 1.5, 11.25, 3.5, 2.5, 9.5, 9.0, 6.5, 1.0, 8.5, 5.5, 3.5, 5.0, 10.0, 6.0, 6.0, 3.0, 3.0, 1.5, 5.5, 7.5, 1.5, 1.5, 2.5, 1.0, 1.0, 0.67, 2.5, 1.5, 3.0, 1.0, 1.0, 0.5, 1.0, 0.5, 2.78, 12.17, 2.67, 3.43, 5.0, 16.0, 1.5, 4.0, 3.8, 16.0, 2.0, 4.0, 2.33, 2.0, 1.67, 3.0, 2.0, 1.0, 2.5	57.1781	Cells_EBV-transformed_lymphocytes	148.709	Pancreas	14.207
rs3020143	ENSG00000164754.14	RAD21	Esophagus_Mucosa	0.00808407	-0.147775	-0.198585	-0.102689	0.365191	Cis	317.47	1.15611e-07	chr8	116892914	T	C	chr8	116845935	116874423	18491	H1_mesenchymal_stem_cells_Dixon2015, RPMI7951_ENCODE2012, H1_hESCs_Dixon2012, HepG2_ENCODE2012, Adrenal_gland_cells_Schmitt2016, A549_ENCODE2012, Liver_cells_Schmitt2016, H1_mesendoderm_cells_Dixon2015, Endothelial_of_hepatic_sinusoid_cells_ENCODE2012, Germinal_zone_neurons_Won2016, Left_ventricle_cells_Schmitt2016, GM12878_Schmitt2016, IMR90_Jin2013, H1_hESCs_Dixon2015, Bladder_cells_Schmitt2016…	14.0, 5.5, 5.0, 13.0, 2.0, 4.5, 10.0, 14.5, 11.5, 12.67, 4.0, 9.5, 4.0, 11.5, 1.5, 11.25, 3.5, 2.5, 9.5, 9.0, 6.5, 1.0, 8.5, 5.5, 3.5, 5.0, 10.0, 6.0, 6.0, 3.0, 3.0, 1.5, 5.5, 7.5, 1.5, 1.5, 2.5, 1.0, 1.0, 0.67, 2.5, 1.5, 3.0, 1.0, 1.0, 0.5, 1.0, 0.5, 9.0, 1.62, 10.17, 2.43, 1.5, 1.8, 6.0, 11.5, 1.5, 2.5, 1.0, 1.86, 3.33, 1.0, 2.0, 3.0, 2.5, 3.5, 0.67	57.1781	Cells_EBV-transformed_lymphocytes	148.709	Pancreas	14.207
rs2921769	ENSG00000164754.14	RAD21	Esophagus_Mucosa	0.00105531	-0.160098	-0.211434	-0.109709	0.493964	Cis	305.62	1.06607e-08	chr8	116893804	T	C	chr8	116845935	116874423	19381	H1_mesenchymal_stem_cells_Dixon2015, RPMI7951_ENCODE2012, H1_hESCs_Dixon2012, HepG2_ENCODE2012, Adrenal_gland_cells_Schmitt2016, A549_ENCODE2012, Liver_cells_Schmitt2016, H1_mesendoderm_cells_Dixon2015, Endothelial_of_hepatic_sinusoid_cells_ENCODE2012, Germinal_zone_neurons_Won2016, Left_ventricle_cells_Schmitt2016, GM12878_Schmitt2016, IMR90_Jin2013, H1_hESCs_Dixon2015, Bladder_cells_Schmitt2016…	14.0, 5.5, 5.0, 13.0, 2.0, 4.5, 10.0, 14.5, 11.5, 12.67, 4.0, 9.5, 4.0, 11.5, 1.5, 11.25, 3.5, 2.5, 9.5, 9.0, 6.5, 1.0, 8.5, 5.5, 3.5, 5.0, 10.0, 6.0, 6.0, 3.0, 3.0, 1.5, 5.5, 7.5, 1.5, 1.5, 2.5, 1.0, 1.0, 0.67, 2.5, 1.5, 3.0, 1.0, 1.0, 0.5, 1.0, 0.5, 3.12, 3.86, 2.7, 9.33, 11.5, 9.0, 1.0, 0.62, 2.0, 1.0, 1.0, 2.5, 2.0, 2.4, 1.67, 1.0, 0.33	57.1781	Cells_EBV-transformed_lymphocytes	148.709	Pancreas	14.207
rs2921766	ENSG00000164754.14	RAD21	Esophagus_Mucosa	0.0169636	-0.147084	-0.197618	-0.100843	0.355131	Cis	291.14	2.96279e-07	chr8	116895581	G	A	chr8	116845935	116874423	21158	H1_mesenchymal_stem_cells_Dixon2015, RPMI7951_ENCODE2012, H1_hESCs_Dixon2012, HepG2_ENCODE2012, Adrenal_gland_cells_Schmitt2016, A549_ENCODE2012, Liver_cells_Schmitt2016, H1_mesendoderm_cells_Dixon2015, Endothelial_of_hepatic_sinusoid_cells_ENCODE2012, Germinal_zone_neurons_Won2016, Left_ventricle_cells_Schmitt2016, GM12878_Schmitt2016, IMR90_Jin2013, H1_hESCs_Dixon2015, Bladder_cells_Schmitt2016…	14.0, 5.5, 5.0, 13.0, 2.0, 4.5, 10.0, 14.5, 11.5, 12.67, 4.0, 9.5, 4.0, 11.5, 1.5, 11.25, 3.5, 2.5, 9.5, 9.0, 6.5, 1.0, 8.5, 5.5, 3.5, 5.0, 10.0, 6.0, 6.0, 3.0, 3.0, 1.5, 5.5, 7.5, 1.5, 1.5, 2.5, 1.0, 1.0, 0.67, 2.5, 1.5, 3.0, 1.0, 1.0, 0.5, 1.0, 0.5, 2.04, 8.67, 1.0, 6.5, 9.0, 1.0, 0.5, 1.8, 1.0, 1.0, 1.33, 1.33, 1.33, 1.0, 0.38, 1.0, 0.5, 0.67, 0.5	57.1781	Cells_EBV-transformed_lymphocytes	148.709	Pancreas	14.207
rs1596900	ENSG00000164754.14	RAD21	Esophagus_Mucosa	0.00808407	-0.147775	-0.196997	-0.10444	0.365191	Cis	285.28	1.15611e-07	chr8	116896025	G	A	chr8	116845935	116874423	21602	H1_mesenchymal_stem_cells_Dixon2015, RPMI7951_ENCODE2012, H1_hESCs_Dixon2012, HepG2_ENCODE2012, Adrenal_gland_cells_Schmitt2016, A549_ENCODE2012, Liver_cells_Schmitt2016, H1_mesendoderm_cells_Dixon2015, Endothelial_of_hepatic_sinusoid_cells_ENCODE2012, Germinal_zone_neurons_Won2016, Left_ventricle_cells_Schmitt2016, GM12878_Schmitt2016, IMR90_Jin2013, H1_hESCs_Dixon2015, Bladder_cells_Schmitt2016…	14.0, 5.5, 5.0, 13.0, 2.0, 4.5, 10.0, 14.5, 11.5, 12.67, 4.0, 9.5, 4.0, 11.5, 1.5, 11.25, 3.5, 2.5, 9.5, 9.0, 6.5, 1.0, 8.5, 5.5, 3.5, 5.0, 10.0, 6.0, 6.0, 3.0, 3.0, 1.5, 5.5, 7.5, 1.5, 1.5, 2.5, 1.0, 1.0, 0.67, 2.5, 1.5, 3.0, 1.0, 1.0, 0.5, 1.0, 0.5, 5.83, 1.14, 10.0, 1.67, 1.17, 0.8, 6.0, 1.0, 1.33, 2.0, 1.0, 0.5, 0.25, 0.17, 0.5, 1.0, 0.33	57.1781	Cells_EBV-transformed_lymphocytes	148.709	Pancreas	14.207
rs36002754	ENSG00000164754.14	RAD21	Esophagus_Mucosa	0.00790946	-0.148504	-0.195831	-0.102576	0.364185	Cis	295.8	1.09668e-07	chr8	116896606	T	TC	chr8	116845935	116874423	22183	H1_mesenchymal_stem_cells_Dixon2015, RPMI7951_ENCODE2012, H1_hESCs_Dixon2012, HepG2_ENCODE2012, Adrenal_gland_cells_Schmitt2016, A549_ENCODE2012, Liver_cells_Schmitt2016, H1_mesendoderm_cells_Dixon2015, Endothelial_of_hepatic_sinusoid_cells_ENCODE2012, Germinal_zone_neurons_Won2016, Left_ventricle_cells_Schmitt2016, GM12878_Schmitt2016, IMR90_Jin2013, H1_hESCs_Dixon2015, Bladder_cells_Schmitt2016…	14.0, 5.5, 5.0, 13.0, 2.0, 4.5, 10.0, 14.5, 11.5, 12.67, 4.0, 9.5, 4.0, 11.5, 1.5, 11.25, 3.5, 2.5, 9.5, 9.0, 6.5, 1.0, 8.5, 5.5, 3.5, 5.0, 10.0, 6.0, 6.0, 3.0, 3.0, 1.5, 5.5, 7.5, 1.5, 1.5, 2.5, 1.0, 1.0, 0.67, 2.5, 1.5, 3.0, 1.0, 1.0, 0.5, 1.0, 0.5, 1.96, 11.5, 8.83, 1.83, 5.0, 1.0, 1.33, 1.33, 2.29, 1.0, 1.6, 1.5, 1.0, 0.88, 1.0, 0.17, 2.0, 1.0	57.1781	Cells_EBV-transformed_lymphocytes	148.709	Pancreas	14.207
rs1374295	ENSG00000164754.14	RAD21	Esophagus_Mucosa	0.0104747	-0.146716	-0.192532	-0.0995987	0.367203	Cis	180.17	1.61911e-07	chr8	116901727	A	C	chr8	116845935	116874423	27304	H1_hESCs_Dixon2015, H1_mesendoderm_cells_Dixon2015, Hippocampus_cells_Schmitt2016, Cortical_plate_neurons_Won2016, NCI-H460_ENCODE2012, A549_ENCODE2012, HepG2_ENCODE2012, T_cells_of_acute_lymphoblastic_leukemia_Kloetgen2019, Dorsolateral_prefrontal_cortex_cells_Schmitt2016, G401_ENCODE2012, IMR90_Jin2013, SK-N-MC_ENCODE2012, Left_ventricle_cells_Schmitt2016, Germinal_zone_neurons_Won2016, SK-MEL-…	11.0, 10.5, 1.0, 6.33, 3.0, 2.5, 13.0, 6.0, 1.0, 4.0, 2.5, 2.0, 4.0, 8.67, 5.0, 7.5, 3.0, 2.5, 1.0, 2.0, 11.0, 8.0, 7.5, 4.5, 10.25, 4.5, 4.0, 4.0, 2.5, 2.0, 5.0, 2.0, 0.5, 1.0, 1.0, 1.5, 1.5, 3.0, 0.5, 0.5, 0.25, 1.0, 0.5, 0.33, 1.0, 2.17, 0.39, 1.0, 0.25, 0.17, 0.4, 0.12, 1.0, 0.33	57.1781	Cells_EBV-transformed_lymphocytes	148.709	Pancreas	14.207
rs1026026	ENSG00000164754.14	RAD21	Lung	0.0422013	-0.208123	-0.273191	-0.136472	0.491262	Cis	302.97	9.11708e-07	chr8	116885085	C	T	chr8	116845935	116874423	10662	ACHN_ENCODE2012, SK-N-MC_ENCODE2012, Peripheral_blood_T_cells_Kloetgen2019, H1_hESCs_Dixon2015, H1_trophectoderm_cells_Dixon2015, Cortical_plate_neurons_Won2016, H1_hESCs_Jin2013, H1_hESCs_Dixon2012, Brain_astrocyte_ENCODE2012, GM12878_Schmitt2016, IMR90_Dixon2012, Aorta_cells_Schmitt2016, GM12878_Rao2014, Left_ventricle_cells_Schmitt2016, Dorsolateral_prefrontal_cortex_cells_Schmitt2016, Spinal_…	1.5, 4.5, 5.5, 13.5, 3.5, 8.33, 12.0, 6.5, 10.0, 11.0, 7.5, 8.0, 9.75, 9.0, 3.0, 2.0, 13.0, 8.5, 5.0, 9.0, 4.5, 4.0, 12.0, 2.5, 4.5, 4.0, 13.0, 6.5, 9.0, 2.0, 1.67, 5.0, 3.5, 5.5, 5.0, 5.5, 3.5, 3.5, 1.5, 14.0, 14.5, 1.5, 1.0, 0.5, 1.5, 1.5, 3.0, 1.0, 1.0, 2.33, 0.5, 0.33, 1.0, 4.5, 0.71, 3.0, 0.25, 2.0, 0.22, 0.33, 0.33, 0.2	77.5078	Cells_EBV-transformed_lymphocytes	148.709	Pancreas	14.207
rs959692	ENSG00000164754.14	RAD21	Lung	0.0422013	-0.208123	-0.275009	-0.139332	0.491262	Cis	341.81	9.11708e-07	chr8	116886972	A	G	chr8	116845935	116874423	12549	ACHN_ENCODE2012, SK-N-MC_ENCODE2012, Peripheral_blood_T_cells_Kloetgen2019, H1_hESCs_Dixon2015, H1_trophectoderm_cells_Dixon2015, Cortical_plate_neurons_Won2016, H1_hESCs_Jin2013, H1_hESCs_Dixon2012, Brain_astrocyte_ENCODE2012, GM12878_Schmitt2016, IMR90_Dixon2012, Aorta_cells_Schmitt2016, GM12878_Rao2014, Left_ventricle_cells_Schmitt2016, Dorsolateral_prefrontal_cortex_cells_Schmitt2016, Spinal_…	1.5, 4.5, 5.5, 13.5, 3.5, 8.33, 12.0, 6.5, 10.0, 11.0, 7.5, 8.0, 9.75, 9.0, 3.0, 2.0, 13.0, 8.5, 5.0, 9.0, 4.5, 4.0, 12.0, 2.5, 4.5, 4.0, 13.0, 6.5, 9.0, 2.0, 1.67, 5.0, 3.5, 5.5, 5.0, 5.5, 3.5, 3.5, 1.5, 14.0, 14.5, 1.5, 1.0, 0.5, 1.5, 1.5, 3.0, 1.0, 1.0, 1.0, 10.17, 2.0, 13.5, 2.22, 8.0, 2.17, 4.0, 1.67, 0.88, 0.5, 0.33, 2.0, 0.5, 0.8, 1.33, 1.0, 1.0, 1.5	77.5078	Cells_EBV-transformed_lymphocytes	148.709	Pancreas	14.207
rs3032890	ENSG00000164754.14	RAD21	Lung	0.0422013	-0.208123	-0.276028	-0.13873	0.491262	Cis	360.07	9.11708e-07	chr8	116887886	T	TACACA	chr8	116845935	116874423	13463	ACHN_ENCODE2012, SK-N-MC_ENCODE2012, Peripheral_blood_T_cells_Kloetgen2019, H1_hESCs_Dixon2015, H1_trophectoderm_cells_Dixon2015, Cortical_plate_neurons_Won2016, H1_hESCs_Jin2013, H1_hESCs_Dixon2012, Brain_astrocyte_ENCODE2012, GM12878_Schmitt2016, IMR90_Dixon2012, Aorta_cells_Schmitt2016, GM12878_Rao2014, Left_ventricle_cells_Schmitt2016, Dorsolateral_prefrontal_cortex_cells_Schmitt2016, Spinal_…	1.5, 4.5, 5.5, 13.5, 3.5, 8.33, 12.0, 6.5, 10.0, 11.0, 7.5, 8.0, 9.75, 9.0, 3.0, 2.0, 13.0, 8.5, 5.0, 9.0, 4.5, 4.0, 12.0, 2.5, 4.5, 4.0, 13.0, 6.5, 9.0, 2.0, 1.67, 5.0, 3.5, 5.5, 5.0, 5.5, 3.5, 3.5, 1.5, 14.0, 14.5, 1.5, 1.0, 0.5, 1.5, 1.5, 3.0, 1.0, 1.0, 2.25, 4.29, 14.17, 2.0, 3.57, 11.0, 1.75, 1.33, 3.33, 2.8, 1.5, 12.0, 0.67, 3.5, 3.5, 0.5, 1.67, 3.0	77.5078	Cells_EBV-transformed_lymphocytes	148.709	Pancreas	14.207
rs2921769	ENSG00000164754.14	RAD21	Lung	0.0422013	-0.208123	-0.280721	-0.13955	0.491262	Cis	305.62	9.11708e-07	chr8	116893804	T	C	chr8	116845935	116874423	19381	H1_mesenchymal_stem_cells_Dixon2015, RPMI7951_ENCODE2012, H1_hESCs_Dixon2012, HepG2_ENCODE2012, Adrenal_gland_cells_Schmitt2016, A549_ENCODE2012, Liver_cells_Schmitt2016, H1_mesendoderm_cells_Dixon2015, Endothelial_of_hepatic_sinusoid_cells_ENCODE2012, Germinal_zone_neurons_Won2016, Left_ventricle_cells_Schmitt2016, GM12878_Schmitt2016, IMR90_Jin2013, H1_hESCs_Dixon2015, Bladder_cells_Schmitt2016…	14.0, 5.5, 5.0, 13.0, 2.0, 4.5, 10.0, 14.5, 11.5, 12.67, 4.0, 9.5, 4.0, 11.5, 1.5, 11.25, 3.5, 2.5, 9.5, 9.0, 6.5, 1.0, 8.5, 5.5, 3.5, 5.0, 10.0, 6.0, 6.0, 3.0, 3.0, 1.5, 5.5, 7.5, 1.5, 1.5, 2.5, 1.0, 1.0, 0.67, 2.5, 1.5, 3.0, 1.0, 1.0, 0.5, 1.0, 0.5, 3.12, 3.86, 2.7, 9.33, 11.5, 9.0, 1.0, 0.62, 2.0, 1.0, 1.0, 2.5, 2.0, 2.4, 1.67, 1.0, 0.33	77.5078	Cells_EBV-transformed_lymphocytes	148.709	Pancreas	14.207
rs10639528	ENSG00000164754.14	RAD21	Brain_Hypothalamus	0.0283851	0.451277	0.31776	0.599735	0.170588	Trans-interchromosomal	1	5.63132e-07	chr11	32042992	T	TAAC	chr8	116845935	116874423	NA	H1_hESCs_Dixon2015, H1_mesenchymal_stem_cells_Dixon2015	0.5, 0.5	62.2282	Cells_EBV-transformed_lymphocytes	148.709	Pancreas	14.207
rs111596588	ENSG00000164754.14	RAD21	Cells_Cultured_fibroblasts	0.00889856	-0.176552	-0.233137	-0.121943	0.469979	Cis	551.2	1.3105e-07	chr8	116865436	T	TA	chr8	116845935	116874423	0	Endothelial_of_hepatic_sinusoid_cells_ENCODE2012, GM12878_Rao2014, H1_mesenchymal_stem_cells_Dixon2015, RPMI7951_ENCODE2012, Spleen_cells_Schmitt2016, Left_ventricle_cells_Schmitt2016, H1_neuronal_progenitor_cells_Dixon2015, Germinal_zone_neurons_Won2016, ACHN_ENCODE2012, GM12878_Schmitt2016, Right_ventricle_cells_Schmitt2016, Caki2_ENCODE2012, H1_hESCs_Dixon2012, Hippocampus_cells_Schmitt2016, T…	11.0, 9.25, 16.0, 8.0, 7.0, 10.0, 5.0, 15.0, 3.5, 12.0, 4.0, 8.0, 9.5, 8.0, 8.0, 10.0, 9.0, 7.67, 2.0, 4.67, 3.0, 14.0, 14.0, 3.5, 6.0, 9.0, 11.0, 5.0, 11.5, 4.0, 14.5, 10.5, 3.5, 10.0, 5.5, 3.0, 5.5, 8.0, 7.0, 2.0, 8.0, 8.0, 13.5, 7.5, 5.5, 7.0, 6.0, 7.0, 2.0, 6.0, 24.67, 11.0, 4.67, 5.67, 7.65, 10.86, 8.5, 4.33, 4.38, 6.5, 6.4, 18.5, 18.0, 3.5, 4.0, 5.0, 11.0, 5.0, 3.0	89.9635	Cells_EBV-transformed_lymphocytes	148.709	Pancreas	14.207
rs16918570	ENSG00000164754.14	RAD21	Cells_Cultured_fibroblasts	0.01038	-0.173526	-0.225984	-0.119974	0.466874	Cis	384.22	1.59815e-07	chr8	116846367	C	CAT	chr8	116845935	116874423	0	Brain_astrocyte_ENCODE2012, H1_mesenchymal_stem_cells_Dixon2015, IMR90_Jin2013, RPMI7951_ENCODE2012, H1_hESCs_Dixon2015, Left_ventricle_cells_Schmitt2016, Panc1_ENCODE2012, GM12878_Rao2014, SK-MEL-5_ENCODE2012, Cortical_plate_neurons_Won2016, H1_hESCs_Jin2013, HepG2_ENCODE2012, H1_mesendoderm_cells_Dixon2015, G401_ENCODE2012, Spleen_cells_Schmitt2016, A549_ENCODE2012, Right_ventricle_cells_Schmit…	9.5, 13.5, 4.5, 4.0, 14.5, 8.0, 4.0, 5.75, 6.5, 8.0, 13.0, 11.5, 13.0, 7.0, 4.0, 2.5, 4.0, 13.0, 4.5, 0.5, 4.0, 2.5, 10.5, 7.0, 8.0, 8.0, 8.0, 8.0, 1.5, 7.0, 7.5, 3.0, 5.0, 2.0, 6.0, 3.0, 1.5, 2.25, 2.5, 1.0, 3.0, 1.0, 1.0, 3.0, 1.0, 2.5, 1.0, 1.0, 0.5, 3.17, 4.96, 5.8, 3.5, 21.17, 21.5, 4.71, 3.38, 2.38, 19.0, 4.33, 7.0, 3.0, 4.5, 3.5, 2.0, 2.0, 2.5, 2.33	89.9635	Cells_EBV-transformed_lymphocytes	148.709	Pancreas	14.207
rs3020127	ENSG00000164754.14	RAD21	Cells_Cultured_fibroblasts	0.00889856	-0.176552	-0.232368	-0.119677	0.469979	Cis	574.58	1.3105e-07	chr8	116868416	C	T	chr8	116845935	116874423	0	Endothelial_of_hepatic_sinusoid_cells_ENCODE2012, GM12878_Rao2014, H1_mesenchymal_stem_cells_Dixon2015, RPMI7951_ENCODE2012, Spleen_cells_Schmitt2016, Left_ventricle_cells_Schmitt2016, H1_neuronal_progenitor_cells_Dixon2015, Germinal_zone_neurons_Won2016, ACHN_ENCODE2012, GM12878_Schmitt2016, Right_ventricle_cells_Schmitt2016, Caki2_ENCODE2012, H1_hESCs_Dixon2012, Hippocampus_cells_Schmitt2016, T…	11.0, 9.25, 16.0, 8.0, 7.0, 10.0, 5.0, 15.0, 3.5, 12.0, 4.0, 8.0, 9.5, 8.0, 8.0, 10.0, 9.0, 7.67, 2.0, 4.67, 3.0, 14.0, 14.0, 3.5, 6.0, 9.0, 11.0, 5.0, 11.5, 4.0, 14.5, 10.5, 3.5, 10.0, 5.5, 3.0, 5.5, 8.0, 7.0, 2.0, 8.0, 8.0, 13.5, 7.5, 5.5, 7.0, 6.0, 7.0, 2.0, 6.0, 26.33, 8.87, 10.33, 5.0, 11.0, 5.62, 8.33, 6.0, 24.5, 7.0, 3.83, 6.5, 7.0, 24.0, 7.0, 7.0, 5.67, 5.0, 7.0	89.9635	Cells_EBV-transformed_lymphocytes	148.709	Pancreas	14.207
rs1026026	ENSG00000164754.14	RAD21	Cells_Cultured_fibroblasts	0.00889856	-0.178141	-0.228625	-0.121601	0.467909	Cis	302.97	1.30803e-07	chr8	116885085	C	T	chr8	116845935	116874423	10662	ACHN_ENCODE2012, SK-N-MC_ENCODE2012, Peripheral_blood_T_cells_Kloetgen2019, H1_hESCs_Dixon2015, H1_trophectoderm_cells_Dixon2015, Cortical_plate_neurons_Won2016, H1_hESCs_Jin2013, H1_hESCs_Dixon2012, Brain_astrocyte_ENCODE2012, GM12878_Schmitt2016, IMR90_Dixon2012, Aorta_cells_Schmitt2016, GM12878_Rao2014, Left_ventricle_cells_Schmitt2016, Dorsolateral_prefrontal_cortex_cells_Schmitt2016, Spinal_…	1.5, 4.5, 5.5, 13.5, 3.5, 8.33, 12.0, 6.5, 10.0, 11.0, 7.5, 8.0, 9.75, 9.0, 3.0, 2.0, 13.0, 8.5, 5.0, 9.0, 4.5, 4.0, 12.0, 2.5, 4.5, 4.0, 13.0, 6.5, 9.0, 2.0, 1.67, 5.0, 3.5, 5.5, 5.0, 5.5, 3.5, 3.5, 1.5, 14.0, 14.5, 1.5, 1.0, 0.5, 1.5, 1.5, 3.0, 1.0, 1.0, 2.33, 0.5, 0.33, 1.0, 4.5, 0.71, 3.0, 0.25, 2.0, 0.22, 0.33, 0.33, 0.2	89.9635	Cells_EBV-transformed_lymphocytes	148.709	Pancreas	14.207
rs959692	ENSG00000164754.14	RAD21	Cells_Cultured_fibroblasts	0.00889856	-0.178141	-0.233608	-0.121421	0.467909	Cis	341.81	1.30802e-07	chr8	116886972	A	G	chr8	116845935	116874423	12549	ACHN_ENCODE2012, SK-N-MC_ENCODE2012, Peripheral_blood_T_cells_Kloetgen2019, H1_hESCs_Dixon2015, H1_trophectoderm_cells_Dixon2015, Cortical_plate_neurons_Won2016, H1_hESCs_Jin2013, H1_hESCs_Dixon2012, Brain_astrocyte_ENCODE2012, GM12878_Schmitt2016, IMR90_Dixon2012, Aorta_cells_Schmitt2016, GM12878_Rao2014, Left_ventricle_cells_Schmitt2016, Dorsolateral_prefrontal_cortex_cells_Schmitt2016, Spinal_…	1.5, 4.5, 5.5, 13.5, 3.5, 8.33, 12.0, 6.5, 10.0, 11.0, 7.5, 8.0, 9.75, 9.0, 3.0, 2.0, 13.0, 8.5, 5.0, 9.0, 4.5, 4.0, 12.0, 2.5, 4.5, 4.0, 13.0, 6.5, 9.0, 2.0, 1.67, 5.0, 3.5, 5.5, 5.0, 5.5, 3.5, 3.5, 1.5, 14.0, 14.5, 1.5, 1.0, 0.5, 1.5, 1.5, 3.0, 1.0, 1.0, 1.0, 10.17, 2.0, 13.5, 2.22, 8.0, 2.17, 4.0, 1.67, 0.88, 0.5, 0.33, 2.0, 0.5, 0.8, 1.33, 1.0, 1.0, 1.5	89.9635	Cells_EBV-transformed_lymphocytes	148.709	Pancreas	14.207
rs3032890	ENSG00000164754.14	RAD21	Cells_Cultured_fibroblasts	0.00889856	-0.178141	-0.231592	-0.123638	0.467909	Cis	360.07	1.30803e-07	chr8	116887886	T	TACACA	chr8	116845935	116874423	13463	ACHN_ENCODE2012, SK-N-MC_ENCODE2012, Peripheral_blood_T_cells_Kloetgen2019, H1_hESCs_Dixon2015, H1_trophectoderm_cells_Dixon2015, Cortical_plate_neurons_Won2016, H1_hESCs_Jin2013, H1_hESCs_Dixon2012, Brain_astrocyte_ENCODE2012, GM12878_Schmitt2016, IMR90_Dixon2012, Aorta_cells_Schmitt2016, GM12878_Rao2014, Left_ventricle_cells_Schmitt2016, Dorsolateral_prefrontal_cortex_cells_Schmitt2016, Spinal_…	1.5, 4.5, 5.5, 13.5, 3.5, 8.33, 12.0, 6.5, 10.0, 11.0, 7.5, 8.0, 9.75, 9.0, 3.0, 2.0, 13.0, 8.5, 5.0, 9.0, 4.5, 4.0, 12.0, 2.5, 4.5, 4.0, 13.0, 6.5, 9.0, 2.0, 1.67, 5.0, 3.5, 5.5, 5.0, 5.5, 3.5, 3.5, 1.5, 14.0, 14.5, 1.5, 1.0, 0.5, 1.5, 1.5, 3.0, 1.0, 1.0, 2.25, 4.29, 14.17, 2.0, 3.57, 11.0, 1.75, 1.33, 3.33, 2.8, 1.5, 12.0, 0.67, 3.5, 3.5, 0.5, 1.67, 3.0	89.9635	Cells_EBV-transformed_lymphocytes	148.709	Pancreas	14.207
rs3020141	ENSG00000164754.14	RAD21	Cells_Cultured_fibroblasts	0.00994565	-0.177119	-0.22719	-0.126056	0.468944	Cis	338.43	1.51835e-07	chr8	116891826	A	G	chr8	116845935	116874423	17403	H1_mesenchymal_stem_cells_Dixon2015, RPMI7951_ENCODE2012, H1_hESCs_Dixon2012, HepG2_ENCODE2012, Adrenal_gland_cells_Schmitt2016, A549_ENCODE2012, Liver_cells_Schmitt2016, H1_mesendoderm_cells_Dixon2015, Endothelial_of_hepatic_sinusoid_cells_ENCODE2012, Germinal_zone_neurons_Won2016, Left_ventricle_cells_Schmitt2016, GM12878_Schmitt2016, IMR90_Jin2013, H1_hESCs_Dixon2015, Bladder_cells_Schmitt2016…	14.0, 5.5, 5.0, 13.0, 2.0, 4.5, 10.0, 14.5, 11.5, 12.67, 4.0, 9.5, 4.0, 11.5, 1.5, 11.25, 3.5, 2.5, 9.5, 9.0, 6.5, 1.0, 8.5, 5.5, 3.5, 5.0, 10.0, 6.0, 6.0, 3.0, 3.0, 1.5, 5.5, 7.5, 1.5, 1.5, 2.5, 1.0, 1.0, 0.67, 2.5, 1.5, 3.0, 1.0, 1.0, 0.5, 1.0, 0.5, 2.78, 12.17, 2.67, 3.43, 5.0, 16.0, 1.5, 4.0, 3.8, 16.0, 2.0, 4.0, 2.33, 2.0, 1.67, 3.0, 2.0, 1.0, 2.5	89.9635	Cells_EBV-transformed_lymphocytes	148.709	Pancreas	14.207
rs2921769	ENSG00000164754.14	RAD21	Cells_Cultured_fibroblasts	0.00889856	-0.178141	-0.234968	-0.127824	0.467909	Cis	305.62	1.30803e-07	chr8	116893804	T	C	chr8	116845935	116874423	19381	H1_mesenchymal_stem_cells_Dixon2015, RPMI7951_ENCODE2012, H1_hESCs_Dixon2012, HepG2_ENCODE2012, Adrenal_gland_cells_Schmitt2016, A549_ENCODE2012, Liver_cells_Schmitt2016, H1_mesendoderm_cells_Dixon2015, Endothelial_of_hepatic_sinusoid_cells_ENCODE2012, Germinal_zone_neurons_Won2016, Left_ventricle_cells_Schmitt2016, GM12878_Schmitt2016, IMR90_Jin2013, H1_hESCs_Dixon2015, Bladder_cells_Schmitt2016…	14.0, 5.5, 5.0, 13.0, 2.0, 4.5, 10.0, 14.5, 11.5, 12.67, 4.0, 9.5, 4.0, 11.5, 1.5, 11.25, 3.5, 2.5, 9.5, 9.0, 6.5, 1.0, 8.5, 5.5, 3.5, 5.0, 10.0, 6.0, 6.0, 3.0, 3.0, 1.5, 5.5, 7.5, 1.5, 1.5, 2.5, 1.0, 1.0, 0.67, 2.5, 1.5, 3.0, 1.0, 1.0, 0.5, 1.0, 0.5, 3.12, 3.86, 2.7, 9.33, 11.5, 9.0, 1.0, 0.62, 2.0, 1.0, 1.0, 2.5, 2.0, 2.4, 1.67, 1.0, 0.33	89.9635	Cells_EBV-transformed_lymphocytes	148.709	Pancreas	14.207
rs56264651	ENSG00000164754.14	RAD21	Adrenal_Gland	0.00625332	-0.27035	-0.365148	-0.17746	0.330472	Trans-intrachromosomal	3.83	8.21988e-08	chr8	133557067	A	T	chr8	116845935	116874423	16682644	Endothelial_of_hepatic_sinusoid_cells_ENCODE2012, IMR90_Jin2013, Caki2_ENCODE2012, LNCaP_clone_FGC_ENCODE2012, H1_trophectoderm_cells_Dixon2015, RPMI7951_ENCODE2012, HepG2_ENCODE2012, THP-1_ENCODE2012	1.0, 0.17, 0.5, 0.5, 0.5, 0.5, 0.5, 0.17	72.7312	Cells_EBV-transformed_lymphocytes	148.709	Pancreas	14.207
rs16888856	ENSG00000164754.14	RAD21	Muscle_Skeletal	0.0129117	-0.2744	-0.370641	-0.185091	0.201133	Cis	282.71	2.12152e-07	chr8	116806768	T	C	chr8	116845935	116874423	39167	GM12878_Rao2014, Brain_astrocyte_ENCODE2012, H1_mesendoderm_cells_Dixon2015, DLD1_ENCODE2012, H1_mesenchymal_stem_cells_Dixon2015, Pancreas_cells_Schmitt2016, IMR90_Dixon2012, IMR90_Jin2013, Cortical_plate_neurons_Won2016, Bladder_cells_Schmitt2016, T47D_ENCODE2012, Liver_cells_Schmitt2016, LNCaP_clone_FGC_ENCODE2012, H1_hESCs_Jin2013, SK-MEL-5_ENCODE2012, Spleen_cells_Schmitt2016, GM12878_Schmit…	7.5, 9.5, 13.0, 1.0, 12.0, 0.75, 5.5, 2.83, 6.0, 1.5, 5.5, 12.0, 2.5, 14.0, 5.5, 1.0, 8.0, 10.0, 7.0, 1.5, 8.0, 2.0, 3.0, 13.5, 5.5, 4.0, 8.0, 2.5, 2.0, 10.67, 3.5, 0.5, 0.5, 1.67, 3.0, 4.0, 6.0, 2.0, 1.0, 3.5, 6.0, 2.0, 1.0, 6.0, 2.0, 2.0, 0.5, 0.5, 12.0, 1.8, 1.43, 2.57, 3.0, 8.17, 0.5, 6.5, 2.0, 2.0, 2.0, 1.33, 2.0, 1.0, 0.67, 1.0, 2.0, 1.33	38.5146	Cells_EBV-transformed_lymphocytes	148.709	Pancreas	14.207
rs16888858	ENSG00000164754.14	RAD21	Muscle_Skeletal	0.0118063	-0.273751	-0.368062	-0.183088	0.172096	Cis	282.71	1.91834e-07	chr8	116806892	A	C	chr8	116845935	116874423	39043	GM12878_Rao2014, Brain_astrocyte_ENCODE2012, H1_mesendoderm_cells_Dixon2015, DLD1_ENCODE2012, H1_mesenchymal_stem_cells_Dixon2015, Pancreas_cells_Schmitt2016, IMR90_Dixon2012, IMR90_Jin2013, Cortical_plate_neurons_Won2016, Bladder_cells_Schmitt2016, T47D_ENCODE2012, Liver_cells_Schmitt2016, LNCaP_clone_FGC_ENCODE2012, H1_hESCs_Jin2013, SK-MEL-5_ENCODE2012, Spleen_cells_Schmitt2016, GM12878_Schmit…	7.5, 9.5, 13.0, 1.0, 12.0, 0.75, 5.5, 2.83, 6.0, 1.5, 5.5, 12.0, 2.5, 14.0, 5.5, 1.0, 8.0, 10.0, 7.0, 1.5, 8.0, 2.0, 3.0, 13.5, 5.5, 4.0, 8.0, 2.5, 2.0, 10.67, 3.5, 0.5, 0.5, 1.67, 3.0, 4.0, 6.0, 2.0, 1.0, 3.5, 6.0, 2.0, 1.0, 6.0, 2.0, 2.0, 0.5, 0.5, 12.0, 1.8, 1.43, 2.57, 3.0, 8.17, 0.5, 6.5, 2.0, 2.0, 2.0, 1.33, 2.0, 1.0, 0.67, 1.0, 2.0, 1.33	38.5146	Cells_EBV-transformed_lymphocytes	148.709	Pancreas	14.207
rs17664177	ENSG00000164754.14	RAD21	Muscle_Skeletal	0.000567273	-0.317064	-0.428694	-0.232704	0.161473	Cis	282.71	4.97114e-09	chr8	116806986	G	C	chr8	116845935	116874423	38949	GM12878_Rao2014, Brain_astrocyte_ENCODE2012, H1_mesendoderm_cells_Dixon2015, DLD1_ENCODE2012, H1_mesenchymal_stem_cells_Dixon2015, Pancreas_cells_Schmitt2016, IMR90_Dixon2012, IMR90_Jin2013, Cortical_plate_neurons_Won2016, Bladder_cells_Schmitt2016, T47D_ENCODE2012, Liver_cells_Schmitt2016, LNCaP_clone_FGC_ENCODE2012, H1_hESCs_Jin2013, SK-MEL-5_ENCODE2012, Spleen_cells_Schmitt2016, GM12878_Schmit…	7.5, 9.5, 13.0, 1.0, 12.0, 0.75, 5.5, 2.83, 6.0, 1.5, 5.5, 12.0, 2.5, 14.0, 5.5, 1.0, 8.0, 10.0, 7.0, 1.5, 8.0, 2.0, 3.0, 13.5, 5.5, 4.0, 8.0, 2.5, 2.0, 10.67, 3.5, 0.5, 0.5, 1.67, 3.0, 4.0, 6.0, 2.0, 1.0, 3.5, 6.0, 2.0, 1.0, 6.0, 2.0, 2.0, 0.5, 0.5, 12.0, 1.8, 1.43, 2.57, 3.0, 8.17, 0.5, 6.5, 2.0, 2.0, 2.0, 1.33, 2.0, 1.0, 0.67, 1.0, 2.0, 1.33	38.5146	Cells_EBV-transformed_lymphocytes	148.709	Pancreas	14.207
rs16888859	ENSG00000164754.14	RAD21	Muscle_Skeletal	0.0134893	-0.271513	-0.368232	-0.181798	0.172805	Cis	198.94	2.26177e-07	chr8	116808122	A	G	chr8	116845935	116874423	37813	Aorta_cells_Schmitt2016, GM12878_Rao2014, DLD1_ENCODE2012, Peripheral_blood_T_cells_Kloetgen2019, H1_trophectoderm_cells_Dixon2015, Psoas_muscle_cells_Schmitt2016, Hippocampus_cells_Schmitt2016, H1_hESCs_Dixon2015, Endothelial_of_hepatic_sinusoid_cells_ENCODE2012, T47D_ENCODE2012, H1_mesenchymal_stem_cells_Dixon2015, G401_ENCODE2012, HepG2_ENCODE2012, Germinal_zone_neurons_Won2016, H1_mesendoderm…	2.0, 8.75, 1.5, 5.0, 4.5, 2.0, 2.0, 13.0, 10.5, 4.5, 11.0, 5.5, 10.5, 8.0, 10.0, 1.0, 7.0, 3.0, 1.5, 4.5, 7.0, 5.0, 5.0, 6.5, 1.5, 13.0, 3.0, 4.0, 4.0, 7.0, 0.5, 1.5, 6.0, 2.0, 1.0, 3.0, 2.0, 2.0, 0.25, 1.0, 0.5, 0.5, 1.0, 0.33, 0.26, 1.17, 0.14, 3.0, 0.5, 0.2, 0.33	38.5146	Cells_EBV-transformed_lymphocytes	148.709	Pancreas	14.207
rs7812602	ENSG00000164754.14	RAD21	Muscle_Skeletal	0.0118063	-0.273751	-0.372588	-0.184093	0.172096	Cis	231.54	1.91834e-07	chr8	116808635	T	A	chr8	116845935	116874423	37300	Aorta_cells_Schmitt2016, GM12878_Rao2014, DLD1_ENCODE2012, Peripheral_blood_T_cells_Kloetgen2019, H1_trophectoderm_cells_Dixon2015, Psoas_muscle_cells_Schmitt2016, Hippocampus_cells_Schmitt2016, H1_hESCs_Dixon2015, Endothelial_of_hepatic_sinusoid_cells_ENCODE2012, T47D_ENCODE2012, H1_mesenchymal_stem_cells_Dixon2015, G401_ENCODE2012, HepG2_ENCODE2012, Germinal_zone_neurons_Won2016, H1_mesendoderm…	2.0, 8.75, 1.5, 5.0, 4.5, 2.0, 2.0, 13.0, 10.5, 4.5, 11.0, 5.5, 10.5, 8.0, 10.0, 1.0, 7.0, 3.0, 1.5, 4.5, 7.0, 5.0, 5.0, 6.5, 1.5, 13.0, 3.0, 4.0, 4.0, 7.0, 0.5, 1.5, 6.0, 2.0, 1.0, 3.0, 2.0, 2.0, 0.25, 1.0, 0.5, 0.5, 1.0, 6.67, 0.75, 1.33, 1.3, 8.0, 2.14, 0.38, 1.33, 1.83, 0.5, 0.8, 8.5, 0.5, 1.0, 1.0, 1.0, 1.5	38.5146	Cells_EBV-transformed_lymphocytes	148.709	Pancreas	14.207
rs144804415	ENSG00000164754.14	RAD21	Muscle_Skeletal	0.0134893	-0.271513	-0.363872	-0.180713	0.172805	Cis	235.37	2.26177e-07	chr8	116809318	G	GTTTTA	chr8	116845935	116874423	36617	Aorta_cells_Schmitt2016, GM12878_Rao2014, DLD1_ENCODE2012, Peripheral_blood_T_cells_Kloetgen2019, H1_trophectoderm_cells_Dixon2015, Psoas_muscle_cells_Schmitt2016, Hippocampus_cells_Schmitt2016, H1_hESCs_Dixon2015, Endothelial_of_hepatic_sinusoid_cells_ENCODE2012, T47D_ENCODE2012, H1_mesenchymal_stem_cells_Dixon2015, G401_ENCODE2012, HepG2_ENCODE2012, Germinal_zone_neurons_Won2016, H1_mesendoderm…	2.0, 8.75, 1.5, 5.0, 4.5, 2.0, 2.0, 13.0, 10.5, 4.5, 11.0, 5.5, 10.5, 8.0, 10.0, 1.0, 7.0, 3.0, 1.5, 4.5, 7.0, 5.0, 5.0, 6.5, 1.5, 13.0, 3.0, 4.0, 4.0, 7.0, 0.5, 1.5, 6.0, 2.0, 1.0, 3.0, 2.0, 2.0, 0.25, 1.0, 0.5, 0.5, 1.0, 1.48, 7.0, 2.33, 0.75, 0.57, 1.88, 1.67, 8.0, 2.2, 2.0, 1.0, 7.0, 0.5, 1.33, 1.5, 1.0, 0.67, 1.5	38.5146	Cells_EBV-transformed_lymphocytes	148.709	Pancreas	14.207
rs6981584	ENSG00000164754.14	RAD21	Muscle_Skeletal	0.000432632	-0.318541	-0.439907	-0.232813	0.186261	Cis	239.53	3.7386e-09	chr8	116810831	G	C	chr8	116845935	116874423	35104	Aorta_cells_Schmitt2016, GM12878_Rao2014, DLD1_ENCODE2012, Peripheral_blood_T_cells_Kloetgen2019, H1_trophectoderm_cells_Dixon2015, Psoas_muscle_cells_Schmitt2016, Hippocampus_cells_Schmitt2016, H1_hESCs_Dixon2015, Endothelial_of_hepatic_sinusoid_cells_ENCODE2012, T47D_ENCODE2012, H1_mesenchymal_stem_cells_Dixon2015, G401_ENCODE2012, HepG2_ENCODE2012, Germinal_zone_neurons_Won2016, H1_mesendoderm…	2.0, 8.75, 1.5, 5.0, 4.5, 2.0, 2.0, 13.0, 10.5, 4.5, 11.0, 5.5, 10.5, 8.0, 10.0, 1.0, 7.0, 3.0, 1.5, 4.5, 7.0, 5.0, 5.0, 6.5, 1.5, 13.0, 3.0, 4.0, 4.0, 7.0, 0.5, 1.5, 6.0, 2.0, 1.0, 3.0, 2.0, 2.0, 0.25, 1.0, 0.5, 0.5, 1.0, 10.17, 2.0, 13.0, 1.0, 1.0, 1.65, 1.67, 1.0, 4.0, 1.0, 3.0, 2.17, 0.67, 0.88, 1.0, 0.5, 1.5, 0.33	38.5146	Cells_EBV-transformed_lymphocytes	148.709	Pancreas	14.207
rs6981455	ENSG00000164754.14	RAD21	Muscle_Skeletal	0.00668742	-0.28243	-0.373774	-0.190436	0.169263	Cis	239.53	8.8312e-08	chr8	116810910	C	T	chr8	116845935	116874423	35025	Aorta_cells_Schmitt2016, GM12878_Rao2014, DLD1_ENCODE2012, Peripheral_blood_T_cells_Kloetgen2019, H1_trophectoderm_cells_Dixon2015, Psoas_muscle_cells_Schmitt2016, Hippocampus_cells_Schmitt2016, H1_hESCs_Dixon2015, Endothelial_of_hepatic_sinusoid_cells_ENCODE2012, T47D_ENCODE2012, H1_mesenchymal_stem_cells_Dixon2015, G401_ENCODE2012, HepG2_ENCODE2012, Germinal_zone_neurons_Won2016, H1_mesendoderm…	2.0, 8.75, 1.5, 5.0, 4.5, 2.0, 2.0, 13.0, 10.5, 4.5, 11.0, 5.5, 10.5, 8.0, 10.0, 1.0, 7.0, 3.0, 1.5, 4.5, 7.0, 5.0, 5.0, 6.5, 1.5, 13.0, 3.0, 4.0, 4.0, 7.0, 0.5, 1.5, 6.0, 2.0, 1.0, 3.0, 2.0, 2.0, 0.25, 1.0, 0.5, 0.5, 1.0, 10.17, 2.0, 13.0, 1.0, 1.0, 1.65, 1.67, 1.0, 4.0, 1.0, 3.0, 2.17, 0.67, 0.88, 1.0, 0.5, 1.5, 0.33	38.5146	Cells_EBV-transformed_lymphocytes	148.709	Pancreas	14.207
rs6981928	ENSG00000164754.14	RAD21	Muscle_Skeletal	0.000576273	-0.314835	-0.422554	-0.229379	0.186969	Cis	239.53	5.08507e-09	chr8	116811016	G	A	chr8	116845935	116874423	34919	Aorta_cells_Schmitt2016, GM12878_Rao2014, DLD1_ENCODE2012, Peripheral_blood_T_cells_Kloetgen2019, H1_trophectoderm_cells_Dixon2015, Psoas_muscle_cells_Schmitt2016, Hippocampus_cells_Schmitt2016, H1_hESCs_Dixon2015, Endothelial_of_hepatic_sinusoid_cells_ENCODE2012, T47D_ENCODE2012, H1_mesenchymal_stem_cells_Dixon2015, G401_ENCODE2012, HepG2_ENCODE2012, Germinal_zone_neurons_Won2016, H1_mesendoderm…	2.0, 8.75, 1.5, 5.0, 4.5, 2.0, 2.0, 13.0, 10.5, 4.5, 11.0, 5.5, 10.5, 8.0, 10.0, 1.0, 7.0, 3.0, 1.5, 4.5, 7.0, 5.0, 5.0, 6.5, 1.5, 13.0, 3.0, 4.0, 4.0, 7.0, 0.5, 1.5, 6.0, 2.0, 1.0, 3.0, 2.0, 2.0, 0.25, 1.0, 0.5, 0.5, 1.0, 10.17, 2.0, 13.0, 1.0, 1.0, 1.65, 1.67, 1.0, 4.0, 1.0, 3.0, 2.17, 0.67, 0.88, 1.0, 0.5, 1.5, 0.33	38.5146	Cells_EBV-transformed_lymphocytes	148.709	Pancreas	14.207
rs12548242	ENSG00000164754.14	RAD21	Muscle_Skeletal	0.00178693	-0.294687	-0.385507	-0.201721	0.186261	Cis	203.3	1.91391e-08	chr8	116811524	G	A	chr8	116845935	116874423	34411	Aorta_cells_Schmitt2016, GM12878_Rao2014, DLD1_ENCODE2012, Peripheral_blood_T_cells_Kloetgen2019, H1_trophectoderm_cells_Dixon2015, Psoas_muscle_cells_Schmitt2016, Hippocampus_cells_Schmitt2016, H1_hESCs_Dixon2015, Endothelial_of_hepatic_sinusoid_cells_ENCODE2012, T47D_ENCODE2012, H1_mesenchymal_stem_cells_Dixon2015, G401_ENCODE2012, HepG2_ENCODE2012, Germinal_zone_neurons_Won2016, H1_mesendoderm…	2.0, 8.75, 1.5, 5.0, 4.5, 2.0, 2.0, 13.0, 10.5, 4.5, 11.0, 5.5, 10.5, 8.0, 10.0, 1.0, 7.0, 3.0, 1.5, 4.5, 7.0, 5.0, 5.0, 6.5, 1.5, 13.0, 3.0, 4.0, 4.0, 7.0, 0.5, 1.5, 6.0, 2.0, 1.0, 3.0, 2.0, 2.0, 0.25, 1.0, 0.5, 0.5, 1.0, 0.14, 0.52, 0.5, 1.5, 0.8, 1.17, 4.0, 0.17, 1.0, 0.5	38.5146	Cells_EBV-transformed_lymphocytes	148.709	Pancreas	14.207
rs10102760	ENSG00000164754.14	RAD21	Muscle_Skeletal	0.000130304	-0.296029	-0.389731	-0.212127	0.20255	Cis	266.76	9.83286e-10	chr8	116819418	G	C	chr8	116845935	116874423	26517	H1_mesenchymal_stem_cells_Dixon2015, IMR90_Jin2013, GM12878_Rao2014, Peripheral_blood_T_cells_Kloetgen2019, H1_hESCs_Dixon2015, HepG2_ENCODE2012, T_cells_of_acute_lymphoblastic_leukemia_Kloetgen2019, H1_mesendoderm_cells_Dixon2015, Brain_astrocyte_ENCODE2012, T47D_ENCODE2012, A549_ENCODE2012, Endothelial_of_hepatic_sinusoid_cells_ENCODE2012, LNCaP_clone_FGC_ENCODE2012, IMR90_Dixon2012, RPMI7951_E…	12.0, 3.33, 9.0, 7.0, 12.0, 11.0, 10.0, 14.5, 8.5, 4.0, 4.0, 10.5, 2.5, 5.0, 3.5, 2.0, 5.0, 6.5, 12.0, 7.0, 2.0, 9.67, 2.5, 3.0, 9.0, 2.0, 3.0, 2.5, 3.0, 2.0, 2.0, 1.0, 1.0, 2.5, 1.5, 0.5, 1.5, 2.0, 4.0, 6.5, 2.0, 3.0, 1.0, 0.33, 0.5, 2.71, 8.0, 1.61, 8.0, 1.0, 8.0, 1.17, 2.67, 3.67, 1.0, 1.5, 1.5, 1.6, 1.0, 0.67, 1.0, 1.0, 3.0, 0.33	38.5146	Cells_EBV-transformed_lymphocytes	148.709	Pancreas	14.207
rs28839812	ENSG00000164754.14	RAD21	Muscle_Skeletal	0.000731703	-0.282726	-0.376372	-0.200728	0.243626	Cis	266.76	6.81283e-09	chr8	116819837	A	G	chr8	116845935	116874423	26098	H1_mesenchymal_stem_cells_Dixon2015, IMR90_Jin2013, GM12878_Rao2014, Peripheral_blood_T_cells_Kloetgen2019, H1_hESCs_Dixon2015, HepG2_ENCODE2012, T_cells_of_acute_lymphoblastic_leukemia_Kloetgen2019, H1_mesendoderm_cells_Dixon2015, Brain_astrocyte_ENCODE2012, T47D_ENCODE2012, A549_ENCODE2012, Endothelial_of_hepatic_sinusoid_cells_ENCODE2012, LNCaP_clone_FGC_ENCODE2012, IMR90_Dixon2012, RPMI7951_E…	12.0, 3.33, 9.0, 7.0, 12.0, 11.0, 10.0, 14.5, 8.5, 4.0, 4.0, 10.5, 2.5, 5.0, 3.5, 2.0, 5.0, 6.5, 12.0, 7.0, 2.0, 9.67, 2.5, 3.0, 9.0, 2.0, 3.0, 2.5, 3.0, 2.0, 2.0, 1.0, 1.0, 2.5, 1.5, 0.5, 1.5, 2.0, 4.0, 6.5, 2.0, 3.0, 1.0, 0.33, 0.5, 2.71, 8.0, 1.61, 8.0, 1.0, 8.0, 1.17, 2.67, 3.67, 1.0, 1.5, 1.5, 1.6, 1.0, 0.67, 1.0, 1.0, 3.0, 0.33	38.5146	Cells_EBV-transformed_lymphocytes	148.709	Pancreas	14.207
rs12543541	ENSG00000164754.14	RAD21	Muscle_Skeletal	0.000731703	-0.282726	-0.372724	-0.19593	0.243626	Cis	266.76	6.81281e-09	chr8	116820215	T	C	chr8	116845935	116874423	25720	H1_mesenchymal_stem_cells_Dixon2015, IMR90_Jin2013, GM12878_Rao2014, Peripheral_blood_T_cells_Kloetgen2019, H1_hESCs_Dixon2015, HepG2_ENCODE2012, T_cells_of_acute_lymphoblastic_leukemia_Kloetgen2019, H1_mesendoderm_cells_Dixon2015, Brain_astrocyte_ENCODE2012, T47D_ENCODE2012, A549_ENCODE2012, Endothelial_of_hepatic_sinusoid_cells_ENCODE2012, LNCaP_clone_FGC_ENCODE2012, IMR90_Dixon2012, RPMI7951_E…	12.0, 3.33, 9.0, 7.0, 12.0, 11.0, 10.0, 14.5, 8.5, 4.0, 4.0, 10.5, 2.5, 5.0, 3.5, 2.0, 5.0, 6.5, 12.0, 7.0, 2.0, 9.67, 2.5, 3.0, 9.0, 2.0, 3.0, 2.5, 3.0, 2.0, 2.0, 1.0, 1.0, 2.5, 1.5, 0.5, 1.5, 2.0, 4.0, 6.5, 2.0, 3.0, 1.0, 0.33, 0.5, 2.71, 8.0, 1.61, 8.0, 1.0, 8.0, 1.17, 2.67, 3.67, 1.0, 1.5, 1.5, 1.6, 1.0, 0.67, 1.0, 1.0, 3.0, 0.33	38.5146	Cells_EBV-transformed_lymphocytes	148.709	Pancreas	14.207
rs76053804	ENSG00000164754.14	RAD21	Muscle_Skeletal	3.39743e-05	-0.328137	-0.42685	-0.239374	0.177054	Cis	261.65	2.19158e-10	chr8	116820656	A	T	chr8	116845935	116874423	25279	H1_mesenchymal_stem_cells_Dixon2015, IMR90_Jin2013, GM12878_Rao2014, Peripheral_blood_T_cells_Kloetgen2019, H1_hESCs_Dixon2015, HepG2_ENCODE2012, T_cells_of_acute_lymphoblastic_leukemia_Kloetgen2019, H1_mesendoderm_cells_Dixon2015, Brain_astrocyte_ENCODE2012, T47D_ENCODE2012, A549_ENCODE2012, Endothelial_of_hepatic_sinusoid_cells_ENCODE2012, LNCaP_clone_FGC_ENCODE2012, IMR90_Dixon2012, RPMI7951_E…	12.0, 3.33, 9.0, 7.0, 12.0, 11.0, 10.0, 14.5, 8.5, 4.0, 4.0, 10.5, 2.5, 5.0, 3.5, 2.0, 5.0, 6.5, 12.0, 7.0, 2.0, 9.67, 2.5, 3.0, 9.0, 2.0, 3.0, 2.5, 3.0, 2.0, 2.0, 1.0, 1.0, 2.5, 1.5, 0.5, 1.5, 2.0, 4.0, 6.5, 2.0, 3.0, 1.0, 0.33, 0.5, 1.74, 9.0, 1.33, 0.5, 3.0, 7.67, 1.71, 1.12, 2.4, 6.0, 1.67, 0.83, 2.67, 0.5, 2.0, 0.5, 1.0, 0.67	38.5146	Cells_EBV-transformed_lymphocytes	148.709	Pancreas	14.207
rs10103936	ENSG00000164754.14	RAD21	Muscle_Skeletal	3.86985e-05	-0.327879	-0.422365	-0.22971	0.175637	Cis	261.65	2.56531e-10	chr8	116821009	T	A	chr8	116845935	116874423	24926	H1_mesenchymal_stem_cells_Dixon2015, IMR90_Jin2013, GM12878_Rao2014, Peripheral_blood_T_cells_Kloetgen2019, H1_hESCs_Dixon2015, HepG2_ENCODE2012, T_cells_of_acute_lymphoblastic_leukemia_Kloetgen2019, H1_mesendoderm_cells_Dixon2015, Brain_astrocyte_ENCODE2012, T47D_ENCODE2012, A549_ENCODE2012, Endothelial_of_hepatic_sinusoid_cells_ENCODE2012, LNCaP_clone_FGC_ENCODE2012, IMR90_Dixon2012, RPMI7951_E…	12.0, 3.33, 9.0, 7.0, 12.0, 11.0, 10.0, 14.5, 8.5, 4.0, 4.0, 10.5, 2.5, 5.0, 3.5, 2.0, 5.0, 6.5, 12.0, 7.0, 2.0, 9.67, 2.5, 3.0, 9.0, 2.0, 3.0, 2.5, 3.0, 2.0, 2.0, 1.0, 1.0, 2.5, 1.5, 0.5, 1.5, 2.0, 4.0, 6.5, 2.0, 3.0, 1.0, 0.33, 0.5, 1.74, 9.0, 1.33, 0.5, 3.0, 7.67, 1.71, 1.12, 2.4, 6.0, 1.67, 0.83, 2.67, 0.5, 2.0, 0.5, 1.0, 0.67	38.5146	Cells_EBV-transformed_lymphocytes	148.709	Pancreas	14.207
rs10101079	ENSG00000164754.14	RAD21	Muscle_Skeletal	6.4867e-05	-0.300577	-0.384736	-0.21501	0.204674	Cis	254.91	4.59691e-10	chr8	116823975	G	A	chr8	116845935	116874423	21960	H1_mesenchymal_stem_cells_Dixon2015, IMR90_Jin2013, GM12878_Rao2014, Peripheral_blood_T_cells_Kloetgen2019, H1_hESCs_Dixon2015, HepG2_ENCODE2012, T_cells_of_acute_lymphoblastic_leukemia_Kloetgen2019, H1_mesendoderm_cells_Dixon2015, Brain_astrocyte_ENCODE2012, T47D_ENCODE2012, A549_ENCODE2012, Endothelial_of_hepatic_sinusoid_cells_ENCODE2012, LNCaP_clone_FGC_ENCODE2012, IMR90_Dixon2012, RPMI7951_E…	12.0, 3.33, 9.0, 7.0, 12.0, 11.0, 10.0, 14.5, 8.5, 4.0, 4.0, 10.5, 2.5, 5.0, 3.5, 2.0, 5.0, 6.5, 12.0, 7.0, 2.0, 9.67, 2.5, 3.0, 9.0, 2.0, 3.0, 2.5, 3.0, 2.0, 2.0, 1.0, 1.0, 2.5, 1.5, 0.5, 1.5, 2.0, 4.0, 6.5, 2.0, 3.0, 1.0, 0.33, 0.5, 2.0, 10.5, 1.04, 6.0, 2.0, 2.2, 2.5, 0.83, 1.5, 0.88, 0.62, 1.33, 2.5, 0.33, 1.0, 0.5, 1.5, 0.33	38.5146	Cells_EBV-transformed_lymphocytes	148.709	Pancreas	14.207
rs61245114	ENSG00000164754.14	RAD21	Muscle_Skeletal	8.63378e-05	-0.298376	-0.392634	-0.216725	0.203966	Cis	243.07	6.35752e-10	chr8	116826028	C	T	chr8	116845935	116874423	19907	H1_mesendoderm_cells_Dixon2015, H1_mesenchymal_stem_cells_Dixon2015, Endothelial_of_hepatic_sinusoid_cells_ENCODE2012, Ovary_cells_Schmitt2016, Panc1_ENCODE2012, H1_hESCs_Dixon2012, Caki2_ENCODE2012, Peripheral_blood_T_cells_Kloetgen2019, H1_neuronal_progenitor_cells_Dixon2015, A549_ENCODE2012, RPMI7951_ENCODE2012, H1_hESCs_Jin2013, H1_hESCs_Dixon2015, Bladder_cells_Schmitt2016, IMR90_Jin2013, GM…	13.0, 11.0, 7.0, 1.0, 3.0, 7.0, 3.0, 5.0, 2.0, 0.5, 4.5, 11.0, 12.0, 2.0, 2.33, 7.25, 6.5, 7.0, 8.0, 2.0, 5.5, 3.5, 3.0, 13.0, 5.0, 11.5, 5.33, 10.0, 0.5, 1.0, 2.0, 3.0, 0.5, 2.0, 1.0, 2.0, 2.5, 3.5, 1.5, 1.0, 0.5, 1.0, 0.33, 0.5, 0.5, 9.67, 7.5, 1.65, 7.0, 2.71, 2.17, 3.0, 0.88, 4.0, 0.75, 1.0, 2.0, 0.67, 1.0, 0.5, 0.5, 2.5, 0.33	38.5146	Cells_EBV-transformed_lymphocytes	148.709	Pancreas	14.207
rs10109496	ENSG00000164754.14	RAD21	Muscle_Skeletal	6.88709e-05	-0.301364	-0.389504	-0.220038	0.201133	Cis	243.07	4.98751e-10	chr8	116826384	G	A	chr8	116845935	116874423	19551	H1_mesendoderm_cells_Dixon2015, H1_mesenchymal_stem_cells_Dixon2015, Endothelial_of_hepatic_sinusoid_cells_ENCODE2012, Ovary_cells_Schmitt2016, Panc1_ENCODE2012, H1_hESCs_Dixon2012, Caki2_ENCODE2012, Peripheral_blood_T_cells_Kloetgen2019, H1_neuronal_progenitor_cells_Dixon2015, A549_ENCODE2012, RPMI7951_ENCODE2012, H1_hESCs_Jin2013, H1_hESCs_Dixon2015, Bladder_cells_Schmitt2016, IMR90_Jin2013, GM…	13.0, 11.0, 7.0, 1.0, 3.0, 7.0, 3.0, 5.0, 2.0, 0.5, 4.5, 11.0, 12.0, 2.0, 2.33, 7.25, 6.5, 7.0, 8.0, 2.0, 5.5, 3.5, 3.0, 13.0, 5.0, 11.5, 5.33, 10.0, 0.5, 1.0, 2.0, 3.0, 0.5, 2.0, 1.0, 2.0, 2.5, 3.5, 1.5, 1.0, 0.5, 1.0, 0.33, 0.5, 0.5, 9.67, 7.5, 1.65, 7.0, 2.71, 2.17, 3.0, 0.88, 4.0, 0.75, 1.0, 2.0, 0.67, 1.0, 0.5, 0.5, 2.5, 0.33	38.5146	Cells_EBV-transformed_lymphocytes	148.709	Pancreas	14.207
rs7824282	ENSG00000164754.14	RAD21	Muscle_Skeletal	9.83595e-07	-0.349394	-0.439119	-0.257039	0.191926	Cis	215.23	4.19002e-12	chr8	116828792	T	A	chr8	116845935	116874423	17143	H1_mesendoderm_cells_Dixon2015, H1_mesenchymal_stem_cells_Dixon2015, Endothelial_of_hepatic_sinusoid_cells_ENCODE2012, Ovary_cells_Schmitt2016, Panc1_ENCODE2012, H1_hESCs_Dixon2012, Caki2_ENCODE2012, Peripheral_blood_T_cells_Kloetgen2019, H1_neuronal_progenitor_cells_Dixon2015, A549_ENCODE2012, RPMI7951_ENCODE2012, H1_hESCs_Jin2013, H1_hESCs_Dixon2015, Bladder_cells_Schmitt2016, IMR90_Jin2013, GM…	13.0, 11.0, 7.0, 1.0, 3.0, 7.0, 3.0, 5.0, 2.0, 0.5, 4.5, 11.0, 12.0, 2.0, 2.33, 7.25, 6.5, 7.0, 8.0, 2.0, 5.5, 3.5, 3.0, 13.0, 5.0, 11.5, 5.33, 10.0, 0.5, 1.0, 2.0, 3.0, 0.5, 2.0, 1.0, 2.0, 2.5, 3.5, 1.5, 1.0, 0.5, 1.0, 0.33, 0.5, 0.5, 4.5, 0.6, 1.0, 0.67, 0.38, 0.61, 0.83, 3.83, 1.14, 0.25, 1.0, 2.0, 1.0, 0.67, 1.5	38.5146	Cells_EBV-transformed_lymphocytes	148.709	Pancreas	14.207
rs35212030	ENSG00000164754.14	RAD21	Muscle_Skeletal	9.83595e-07	-0.349394	-0.453233	-0.268347	0.191926	Cis	215.23	4.19002e-12	chr8	116828812	TTTG	T	chr8	116845935	116874423	17123	H1_mesendoderm_cells_Dixon2015, H1_mesenchymal_stem_cells_Dixon2015, Endothelial_of_hepatic_sinusoid_cells_ENCODE2012, Ovary_cells_Schmitt2016, Panc1_ENCODE2012, H1_hESCs_Dixon2012, Caki2_ENCODE2012, Peripheral_blood_T_cells_Kloetgen2019, H1_neuronal_progenitor_cells_Dixon2015, A549_ENCODE2012, RPMI7951_ENCODE2012, H1_hESCs_Jin2013, H1_hESCs_Dixon2015, Bladder_cells_Schmitt2016, IMR90_Jin2013, GM…	13.0, 11.0, 7.0, 1.0, 3.0, 7.0, 3.0, 5.0, 2.0, 0.5, 4.5, 11.0, 12.0, 2.0, 2.33, 7.25, 6.5, 7.0, 8.0, 2.0, 5.5, 3.5, 3.0, 13.0, 5.0, 11.5, 5.33, 10.0, 0.5, 1.0, 2.0, 3.0, 0.5, 2.0, 1.0, 2.0, 2.5, 3.5, 1.5, 1.0, 0.5, 1.0, 0.33, 0.5, 0.5, 4.5, 0.6, 1.0, 0.67, 0.38, 0.61, 0.83, 3.83, 1.14, 0.25, 1.0, 2.0, 1.0, 0.67, 1.5	38.5146	Cells_EBV-transformed_lymphocytes	148.709	Pancreas	14.207
rs10081574	ENSG00000164754.14	RAD21	Muscle_Skeletal	9.83595e-07	-0.349394	-0.434095	-0.257837	0.191926	Cis	235.15	4.19002e-12	chr8	116828983	T	C	chr8	116845935	116874423	16952	H1_mesendoderm_cells_Dixon2015, H1_mesenchymal_stem_cells_Dixon2015, Endothelial_of_hepatic_sinusoid_cells_ENCODE2012, Ovary_cells_Schmitt2016, Panc1_ENCODE2012, H1_hESCs_Dixon2012, Caki2_ENCODE2012, Peripheral_blood_T_cells_Kloetgen2019, H1_neuronal_progenitor_cells_Dixon2015, A549_ENCODE2012, RPMI7951_ENCODE2012, H1_hESCs_Jin2013, H1_hESCs_Dixon2015, Bladder_cells_Schmitt2016, IMR90_Jin2013, GM…	13.0, 11.0, 7.0, 1.0, 3.0, 7.0, 3.0, 5.0, 2.0, 0.5, 4.5, 11.0, 12.0, 2.0, 2.33, 7.25, 6.5, 7.0, 8.0, 2.0, 5.5, 3.5, 3.0, 13.0, 5.0, 11.5, 5.33, 10.0, 0.5, 1.0, 2.0, 3.0, 0.5, 2.0, 1.0, 2.0, 2.5, 3.5, 1.5, 1.0, 0.5, 1.0, 0.33, 0.5, 0.5, 9.17, 1.4, 1.04, 10.0, 1.0, 1.33, 0.62, 0.33, 0.5, 4.5, 3.0, 0.5, 1.0, 0.83, 1.0, 0.5, 0.67, 2.5	38.5146	Cells_EBV-transformed_lymphocytes	148.709	Pancreas	14.207
rs56203264	ENSG00000164754.14	RAD21	Muscle_Skeletal	9.83595e-07	-0.349394	-0.441693	-0.259329	0.191926	Cis	230.4	4.19002e-12	chr8	116829159	C	T	chr8	116845935	116874423	16776	H1_mesendoderm_cells_Dixon2015, H1_mesenchymal_stem_cells_Dixon2015, Endothelial_of_hepatic_sinusoid_cells_ENCODE2012, Ovary_cells_Schmitt2016, Panc1_ENCODE2012, H1_hESCs_Dixon2012, Caki2_ENCODE2012, Peripheral_blood_T_cells_Kloetgen2019, H1_neuronal_progenitor_cells_Dixon2015, A549_ENCODE2012, RPMI7951_ENCODE2012, H1_hESCs_Jin2013, H1_hESCs_Dixon2015, Bladder_cells_Schmitt2016, IMR90_Jin2013, GM…	13.0, 11.0, 7.0, 1.0, 3.0, 7.0, 3.0, 5.0, 2.0, 0.5, 4.5, 11.0, 12.0, 2.0, 2.33, 7.25, 6.5, 7.0, 8.0, 2.0, 5.5, 3.5, 3.0, 13.0, 5.0, 11.5, 5.33, 10.0, 0.5, 1.0, 2.0, 3.0, 0.5, 2.0, 1.0, 2.0, 2.5, 3.5, 1.5, 1.0, 0.5, 1.0, 0.33, 0.5, 0.5, 1.0, 1.33, 8.33, 8.0, 1.13, 0.88, 6.0, 2.0, 0.83, 0.38, 0.57, 2.0, 0.2, 1.0, 1.0, 0.5	38.5146	Cells_EBV-transformed_lymphocytes	148.709	Pancreas	14.207
rs56777536	ENSG00000164754.14	RAD21	Muscle_Skeletal	9.83595e-07	-0.349394	-0.443677	-0.259514	0.191926	Cis	230.4	4.19002e-12	chr8	116829163	C	T	chr8	116845935	116874423	16772	H1_mesendoderm_cells_Dixon2015, H1_mesenchymal_stem_cells_Dixon2015, Endothelial_of_hepatic_sinusoid_cells_ENCODE2012, Ovary_cells_Schmitt2016, Panc1_ENCODE2012, H1_hESCs_Dixon2012, Caki2_ENCODE2012, Peripheral_blood_T_cells_Kloetgen2019, H1_neuronal_progenitor_cells_Dixon2015, A549_ENCODE2012, RPMI7951_ENCODE2012, H1_hESCs_Jin2013, H1_hESCs_Dixon2015, Bladder_cells_Schmitt2016, IMR90_Jin2013, GM…	13.0, 11.0, 7.0, 1.0, 3.0, 7.0, 3.0, 5.0, 2.0, 0.5, 4.5, 11.0, 12.0, 2.0, 2.33, 7.25, 6.5, 7.0, 8.0, 2.0, 5.5, 3.5, 3.0, 13.0, 5.0, 11.5, 5.33, 10.0, 0.5, 1.0, 2.0, 3.0, 0.5, 2.0, 1.0, 2.0, 2.5, 3.5, 1.5, 1.0, 0.5, 1.0, 0.33, 0.5, 0.5, 1.0, 1.33, 8.33, 8.0, 1.13, 0.88, 6.0, 2.0, 0.83, 0.38, 0.57, 2.0, 0.2, 1.0, 1.0, 0.5	38.5146	Cells_EBV-transformed_lymphocytes	148.709	Pancreas	14.207
rs10108200	ENSG00000164754.14	RAD21	Muscle_Skeletal	9.83595e-07	-0.349394	-0.444625	-0.253372	0.191926	Cis	207.92	4.19002e-12	chr8	116829535	T	C	chr8	116845935	116874423	16400	H1_mesendoderm_cells_Dixon2015, H1_mesenchymal_stem_cells_Dixon2015, Endothelial_of_hepatic_sinusoid_cells_ENCODE2012, Ovary_cells_Schmitt2016, Panc1_ENCODE2012, H1_hESCs_Dixon2012, Caki2_ENCODE2012, Peripheral_blood_T_cells_Kloetgen2019, H1_neuronal_progenitor_cells_Dixon2015, A549_ENCODE2012, RPMI7951_ENCODE2012, H1_hESCs_Jin2013, H1_hESCs_Dixon2015, Bladder_cells_Schmitt2016, IMR90_Jin2013, GM…	13.0, 11.0, 7.0, 1.0, 3.0, 7.0, 3.0, 5.0, 2.0, 0.5, 4.5, 11.0, 12.0, 2.0, 2.33, 7.25, 6.5, 7.0, 8.0, 2.0, 5.5, 3.5, 3.0, 13.0, 5.0, 11.5, 5.33, 10.0, 0.5, 1.0, 2.0, 3.0, 0.5, 2.0, 1.0, 2.0, 2.5, 3.5, 1.5, 1.0, 0.5, 1.0, 0.33, 0.5, 0.5, 0.71, 3.0, 3.0, 0.35, 0.38, 0.33, 0.4, 0.67, 1.5, 0.33, 1.0, 1.0	38.5146	Cells_EBV-transformed_lymphocytes	148.709	Pancreas	14.207
rs7824337	ENSG00000164754.14	RAD21	Muscle_Skeletal	1.53525e-06	-0.346891	-0.436328	-0.253502	0.191218	Cis	205.14	6.72687e-12	chr8	116830839	A	G	chr8	116845935	116874423	15096	H1_mesenchymal_stem_cells_Dixon2015, RPMI7951_ENCODE2012, SK-N-MC_ENCODE2012, H1_trophectoderm_cells_Dixon2015, Panc1_ENCODE2012, HepG2_ENCODE2012, GM12878_Rao2014, H1_mesendoderm_cells_Dixon2015, Germinal_zone_neurons_Won2016, Pancreas_cells_Schmitt2016, H1_hESCs_Dixon2012, Cortical_plate_neurons_Won2016, SK-MEL-5_ENCODE2012, IMR90_Dixon2012, Brain_astrocyte_ENCODE2012, Bladder_cells_Schmitt2016…	9.5, 3.0, 3.0, 3.5, 5.0, 3.0, 3.75, 12.0, 11.0, 0.5, 4.0, 8.0, 5.5, 4.5, 8.5, 2.5, 9.5, 2.5, 6.5, 2.17, 9.0, 3.5, 4.0, 1.5, 1.5, 6.0, 8.0, 1.5, 3.0, 4.0, 1.0, 2.0, 2.0, 1.0, 0.5, 4.0, 1.0, 1.5, 2.0, 0.67, 8.17, 3.0, 8.0, 1.71, 1.38, 1.87, 6.0, 0.5, 1.0, 1.0, 2.0, 0.5, 1.33, 1.0, 0.5, 0.6, 1.0	38.5146	Cells_EBV-transformed_lymphocytes	148.709	Pancreas	14.207
rs10111415	ENSG00000164754.14	RAD21	Muscle_Skeletal	0.000377184	-0.294385	-0.385264	-0.212586	0.194051	Cis	295.5	3.15975e-09	chr8	116831740	G	T	chr8	116845935	116874423	14195	LNCaP_clone_FGC_ENCODE2012, Brain_astrocyte_ENCODE2012, G401_ENCODE2012, SK-N-MC_ENCODE2012, H1_trophectoderm_cells_Dixon2015, IMR90_Jin2013, HepG2_ENCODE2012, Germinal_zone_neurons_Won2016, GM12878_Rao2014, H1_hESCs_Dixon2012, H1_mesenchymal_stem_cells_Dixon2015, Left_ventricle_cells_Schmitt2016, Cortical_plate_neurons_Won2016, H1_hESCs_Dixon2015, SK-MEL-5_ENCODE2012, Aorta_cells_Schmitt2016, DL…	1.0, 10.0, 7.0, 4.5, 4.0, 4.5, 11.0, 12.33, 7.5, 7.5, 15.5, 4.0, 9.0, 14.0, 6.0, 5.0, 0.5, 10.0, 12.0, 2.0, 15.5, 5.0, 5.5, 0.67, 4.0, 2.5, 13.0, 4.5, 2.0, 1.0, 3.5, 5.0, 3.5, 1.5, 7.0, 3.5, 8.5, 3.0, 5.5, 3.0, 1.0, 0.5, 2.0, 1.0, 1.67, 2.14, 2.48, 7.83, 11.5, 2.33, 2.38, 1.8, 0.5, 8.0, 0.83, 0.33, 0.5, 1.0, 1.0, 0.38, 0.33, 1.0	38.5146	Cells_EBV-transformed_lymphocytes	148.709	Pancreas	14.207
rs28538786	ENSG00000164754.14	RAD21	Muscle_Skeletal	0.000377184	-0.294385	-0.37809	-0.197993	0.194051	Cis	296.36	3.15975e-09	chr8	116832415	G	C	chr8	116845935	116874423	13520	LNCaP_clone_FGC_ENCODE2012, Brain_astrocyte_ENCODE2012, G401_ENCODE2012, SK-N-MC_ENCODE2012, H1_trophectoderm_cells_Dixon2015, IMR90_Jin2013, HepG2_ENCODE2012, Germinal_zone_neurons_Won2016, GM12878_Rao2014, H1_hESCs_Dixon2012, H1_mesenchymal_stem_cells_Dixon2015, Left_ventricle_cells_Schmitt2016, Cortical_plate_neurons_Won2016, H1_hESCs_Dixon2015, SK-MEL-5_ENCODE2012, Aorta_cells_Schmitt2016, DL…	1.0, 10.0, 7.0, 4.5, 4.0, 4.5, 11.0, 12.33, 7.5, 7.5, 15.5, 4.0, 9.0, 14.0, 6.0, 5.0, 0.5, 10.0, 12.0, 2.0, 15.5, 5.0, 5.5, 0.67, 4.0, 2.5, 13.0, 4.5, 2.0, 1.0, 3.5, 5.0, 3.5, 1.5, 7.0, 3.5, 8.5, 3.0, 5.5, 3.0, 1.0, 0.5, 2.0, 1.0, 7.83, 2.13, 1.17, 7.0, 2.17, 2.67, 1.71, 0.88, 8.0, 0.38, 1.6, 2.0, 2.0, 1.5, 1.0, 3.0, 1.5, 0.33	38.5146	Cells_EBV-transformed_lymphocytes	148.709	Pancreas	14.207
rs28544915	ENSG00000164754.14	RAD21	Muscle_Skeletal	0.000348158	-0.294469	-0.382822	-0.206411	0.195467	Cis	296.36	2.81792e-09	chr8	116832736	C	T	chr8	116845935	116874423	13199	LNCaP_clone_FGC_ENCODE2012, Brain_astrocyte_ENCODE2012, G401_ENCODE2012, SK-N-MC_ENCODE2012, H1_trophectoderm_cells_Dixon2015, IMR90_Jin2013, HepG2_ENCODE2012, Germinal_zone_neurons_Won2016, GM12878_Rao2014, H1_hESCs_Dixon2012, H1_mesenchymal_stem_cells_Dixon2015, Left_ventricle_cells_Schmitt2016, Cortical_plate_neurons_Won2016, H1_hESCs_Dixon2015, SK-MEL-5_ENCODE2012, Aorta_cells_Schmitt2016, DL…	1.0, 10.0, 7.0, 4.5, 4.0, 4.5, 11.0, 12.33, 7.5, 7.5, 15.5, 4.0, 9.0, 14.0, 6.0, 5.0, 0.5, 10.0, 12.0, 2.0, 15.5, 5.0, 5.5, 0.67, 4.0, 2.5, 13.0, 4.5, 2.0, 1.0, 3.5, 5.0, 3.5, 1.5, 7.0, 3.5, 8.5, 3.0, 5.5, 3.0, 1.0, 0.5, 2.0, 1.0, 7.83, 2.13, 1.17, 7.0, 2.17, 2.67, 1.71, 0.88, 8.0, 0.38, 1.6, 2.0, 2.0, 1.5, 1.0, 3.0, 1.5, 0.33	38.5146	Cells_EBV-transformed_lymphocytes	148.709	Pancreas	14.207
rs10087822	ENSG00000164754.14	RAD21	Muscle_Skeletal	0.000348158	-0.294469	-0.385669	-0.204732	0.195467	Cis	336.3	2.81792e-09	chr8	116833352	A	G	chr8	116845935	116874423	12583	LNCaP_clone_FGC_ENCODE2012, Brain_astrocyte_ENCODE2012, G401_ENCODE2012, SK-N-MC_ENCODE2012, H1_trophectoderm_cells_Dixon2015, IMR90_Jin2013, HepG2_ENCODE2012, Germinal_zone_neurons_Won2016, GM12878_Rao2014, H1_hESCs_Dixon2012, H1_mesenchymal_stem_cells_Dixon2015, Left_ventricle_cells_Schmitt2016, Cortical_plate_neurons_Won2016, H1_hESCs_Dixon2015, SK-MEL-5_ENCODE2012, Aorta_cells_Schmitt2016, DL…	1.0, 10.0, 7.0, 4.5, 4.0, 4.5, 11.0, 12.33, 7.5, 7.5, 15.5, 4.0, 9.0, 14.0, 6.0, 5.0, 0.5, 10.0, 12.0, 2.0, 15.5, 5.0, 5.5, 0.67, 4.0, 2.5, 13.0, 4.5, 2.0, 1.0, 3.5, 5.0, 3.5, 1.5, 7.0, 3.5, 8.5, 3.0, 5.5, 3.0, 1.0, 0.5, 2.0, 1.0, 14.17, 3.48, 8.0, 4.0, 3.67, 18.0, 4.0, 2.0, 6.33, 0.75, 3.5, 2.0, 2.0, 4.57, 1.0, 2.0, 1.0, 5.0, 1.33	38.5146	Cells_EBV-transformed_lymphocytes	148.709	Pancreas	14.207
rs62512688	ENSG00000164754.14	RAD21	Muscle_Skeletal	0.00278068	-0.233016	-0.304117	-0.158703	0.359065	Cis	318.28	3.36748e-08	chr8	116835847	C	A	chr8	116845935	116874423	10088	LNCaP_clone_FGC_ENCODE2012, Brain_astrocyte_ENCODE2012, G401_ENCODE2012, SK-N-MC_ENCODE2012, H1_trophectoderm_cells_Dixon2015, IMR90_Jin2013, HepG2_ENCODE2012, Germinal_zone_neurons_Won2016, GM12878_Rao2014, H1_hESCs_Dixon2012, H1_mesenchymal_stem_cells_Dixon2015, Left_ventricle_cells_Schmitt2016, Cortical_plate_neurons_Won2016, H1_hESCs_Dixon2015, SK-MEL-5_ENCODE2012, Aorta_cells_Schmitt2016, DL…	1.0, 10.0, 7.0, 4.5, 4.0, 4.5, 11.0, 12.33, 7.5, 7.5, 15.5, 4.0, 9.0, 14.0, 6.0, 5.0, 0.5, 10.0, 12.0, 2.0, 15.5, 5.0, 5.5, 0.67, 4.0, 2.5, 13.0, 4.5, 2.0, 1.0, 3.5, 5.0, 3.5, 1.5, 7.0, 3.5, 8.5, 3.0, 5.5, 3.0, 1.0, 0.5, 2.0, 1.0, 0.62, 3.71, 4.5, 11.17, 2.5, 3.0, 13.0, 3.0, 2.87, 3.0, 10.0, 1.0, 2.4, 1.5, 2.5, 1.0, 2.0, 1.0	38.5146	Cells_EBV-transformed_lymphocytes	148.709	Pancreas	14.207
rs12548293	ENSG00000164754.14	RAD21	Muscle_Skeletal	0.00278068	-0.233016	-0.306612	-0.151747	0.359065	Cis	318.28	3.36748e-08	chr8	116835860	G	A	chr8	116845935	116874423	10075	LNCaP_clone_FGC_ENCODE2012, Brain_astrocyte_ENCODE2012, G401_ENCODE2012, SK-N-MC_ENCODE2012, H1_trophectoderm_cells_Dixon2015, IMR90_Jin2013, HepG2_ENCODE2012, Germinal_zone_neurons_Won2016, GM12878_Rao2014, H1_hESCs_Dixon2012, H1_mesenchymal_stem_cells_Dixon2015, Left_ventricle_cells_Schmitt2016, Cortical_plate_neurons_Won2016, H1_hESCs_Dixon2015, SK-MEL-5_ENCODE2012, Aorta_cells_Schmitt2016, DL…	1.0, 10.0, 7.0, 4.5, 4.0, 4.5, 11.0, 12.33, 7.5, 7.5, 15.5, 4.0, 9.0, 14.0, 6.0, 5.0, 0.5, 10.0, 12.0, 2.0, 15.5, 5.0, 5.5, 0.67, 4.0, 2.5, 13.0, 4.5, 2.0, 1.0, 3.5, 5.0, 3.5, 1.5, 7.0, 3.5, 8.5, 3.0, 5.5, 3.0, 1.0, 0.5, 2.0, 1.0, 0.62, 3.71, 4.5, 11.17, 2.5, 3.0, 13.0, 3.0, 2.87, 3.0, 10.0, 1.0, 2.4, 1.5, 2.5, 1.0, 2.0, 1.0	38.5146	Cells_EBV-transformed_lymphocytes	148.709	Pancreas	14.207
rs62512691	ENSG00000164754.14	RAD21	Muscle_Skeletal	0.00278068	-0.233156	-0.305128	-0.157712	0.359773	Cis	266.42	3.34757e-08	chr8	116836816	A	G	chr8	116845935	116874423	9119	H1_mesenchymal_stem_cells_Dixon2015, Germinal_zone_neurons_Won2016, Brain_astrocyte_ENCODE2012, Liver_cells_Schmitt2016, Cortical_plate_neurons_Won2016, H1_mesendoderm_cells_Dixon2015, GM12878_Schmitt2016, GM12878_Rao2014, IMR90_Dixon2012, H1_hESCs_Dixon2015, LNCaP_clone_FGC_ENCODE2012, T_cells_of_acute_lymphoblastic_leukemia_Kloetgen2019, Endothelial_of_hepatic_sinusoid_cells_ENCODE2012, IMR90_J…	13.0, 13.0, 9.5, 10.0, 8.0, 14.5, 5.5, 7.25, 5.0, 12.0, 1.5, 6.0, 11.5, 3.5, 8.0, 4.0, 9.0, 6.0, 11.0, 3.0, 5.5, 6.5, 2.0, 0.5, 5.5, 1.0, 2.0, 1.5, 4.5, 4.0, 1.0, 1.0, 2.0, 4.0, 0.33, 4.0, 1.0, 1.5, 0.5, 2.0, 0.5, 1.0, 0.5, 2.0, 1.0, 9.0, 1.38, 2.26, 11.5, 4.33, 1.86, 0.33, 7.5, 3.0, 0.8, 1.17, 0.88, 1.0, 1.33, 1.5, 0.5, 1.5	38.5146	Cells_EBV-transformed_lymphocytes	148.709	Pancreas	14.207
rs720133	ENSG00000164754.14	RAD21	Muscle_Skeletal	0.00994565	-0.230695	-0.312394	-0.150491	0.311615	Cis	189.8	1.52523e-07	chr8	116904042	T	C	chr8	116845935	116874423	29619	H1_hESCs_Dixon2015, H1_mesendoderm_cells_Dixon2015, Hippocampus_cells_Schmitt2016, Cortical_plate_neurons_Won2016, NCI-H460_ENCODE2012, A549_ENCODE2012, HepG2_ENCODE2012, T_cells_of_acute_lymphoblastic_leukemia_Kloetgen2019, Dorsolateral_prefrontal_cortex_cells_Schmitt2016, G401_ENCODE2012, IMR90_Jin2013, SK-N-MC_ENCODE2012, Left_ventricle_cells_Schmitt2016, Germinal_zone_neurons_Won2016, SK-MEL-…	11.0, 10.5, 1.0, 6.33, 3.0, 2.5, 13.0, 6.0, 1.0, 4.0, 2.5, 2.0, 4.0, 8.67, 5.0, 7.5, 3.0, 2.5, 1.0, 2.0, 11.0, 8.0, 7.5, 4.5, 10.25, 4.5, 4.0, 4.0, 2.5, 2.0, 5.0, 2.0, 0.5, 1.0, 1.0, 1.5, 1.5, 3.0, 0.5, 0.5, 0.25, 1.0, 0.5, 0.33, 1.0, 0.83, 0.5, 1.0, 2.0, 0.62, 0.75, 6.0, 1.0, 0.67, 1.0, 0.43, 0.17, 0.5	38.5146	Cells_EBV-transformed_lymphocytes	148.709	Pancreas	14.207
rs111596588	ENSG00000164754.14	RAD21	Artery_Aorta	0.000377184	-0.244899	-0.311956	-0.17806	0.48062	Cis	551.2	3.19561e-09	chr8	116865436	T	TA	chr8	116845935	116874423	0	Endothelial_of_hepatic_sinusoid_cells_ENCODE2012, GM12878_Rao2014, H1_mesenchymal_stem_cells_Dixon2015, RPMI7951_ENCODE2012, Spleen_cells_Schmitt2016, Left_ventricle_cells_Schmitt2016, H1_neuronal_progenitor_cells_Dixon2015, Germinal_zone_neurons_Won2016, ACHN_ENCODE2012, GM12878_Schmitt2016, Right_ventricle_cells_Schmitt2016, Caki2_ENCODE2012, H1_hESCs_Dixon2012, Hippocampus_cells_Schmitt2016, T…	11.0, 9.25, 16.0, 8.0, 7.0, 10.0, 5.0, 15.0, 3.5, 12.0, 4.0, 8.0, 9.5, 8.0, 8.0, 10.0, 9.0, 7.67, 2.0, 4.67, 3.0, 14.0, 14.0, 3.5, 6.0, 9.0, 11.0, 5.0, 11.5, 4.0, 14.5, 10.5, 3.5, 10.0, 5.5, 3.0, 5.5, 8.0, 7.0, 2.0, 8.0, 8.0, 13.5, 7.5, 5.5, 7.0, 6.0, 7.0, 2.0, 6.0, 24.67, 11.0, 4.67, 5.67, 7.65, 10.86, 8.5, 4.33, 4.38, 6.5, 6.4, 18.5, 18.0, 3.5, 4.0, 5.0, 11.0, 5.0, 3.0	63.9609	Cells_EBV-transformed_lymphocytes	148.709	Pancreas	14.207
rs55651842	ENSG00000164754.14	RAD21	Artery_Aorta	0.0104813	-0.198361	-0.26441	-0.130325	0.468992	Cis	320.39	1.62651e-07	chr8	116840543	C	G	chr8	116845935	116874423	5392	A549_ENCODE2012, Germinal_zone_neurons_Won2016, Bladder_cells_Schmitt2016, Caki2_ENCODE2012, H1_hESCs_Dixon2015, H1_mesendoderm_cells_Dixon2015, Cortical_plate_neurons_Won2016, G401_ENCODE2012, H1_hESCs_Jin2013, H1_trophectoderm_cells_Dixon2015, DLD1_ENCODE2012, Brain_astrocyte_ENCODE2012, HepG2_ENCODE2012, IMR90_Jin2013, Adrenal_gland_cells_Schmitt2016, T_cells_of_acute_lymphoblastic_leukemia_Kl…	2.0, 11.67, 2.5, 4.5, 12.0, 14.5, 8.33, 5.5, 10.0, 4.0, 2.5, 7.5, 7.0, 4.0, 2.0, 6.0, 14.0, 10.5, 5.0, 6.5, 4.5, 4.5, 1.75, 10.0, 6.0, 2.0, 2.0, 3.5, 4.0, 4.0, 1.5, 7.0, 4.0, 5.5, 9.0, 3.0, 4.5, 1.0, 1.0, 2.0, 0.5, 0.5, 0.5, 0.5, 0.5, 14.17, 4.91, 13.5, 1.88, 5.0, 3.17, 3.38, 4.0, 3.0, 4.6, 11.0, 3.0, 4.71, 2.5, 1.33, 7.0, 4.0, 5.0, 1.0	63.9609	Cells_EBV-transformed_lymphocytes	148.709	Pancreas	14.207
rs1111277	ENSG00000164754.14	RAD21	Artery_Aorta	0.00790291	-0.199918	-0.266908	-0.130131	0.468992	Cis	343.4	1.05325e-07	chr8	116841534	G	C	chr8	116845935	116874423	4401	A549_ENCODE2012, Lung_cells_Schmitt2016, Cortical_plate_neurons_Won2016, GM12878_Schmitt2016, H1_hESCs_Dixon2015, H1_mesenchymal_stem_cells_Dixon2015, Right_ventricle_cells_Schmitt2016, T47D_ENCODE2012, H1_hESCs_Jin2013, Brain_microvascular_endothelial_cells_ENCODE2012, GM12878_Rao2014, Germinal_zone_neurons_Won2016, NCI-H460_ENCODE2012, H1_mesendoderm_cells_Dixon2015, Endothelial_of_hepatic_sinu…	3.5, 1.0, 9.33, 7.0, 15.0, 13.5, 2.5, 3.5, 15.0, 1.0, 8.5, 12.0, 3.5, 15.0, 12.0, 9.0, 6.5, 11.5, 1.75, 9.0, 4.5, 7.0, 7.0, 4.0, 1.0, 2.5, 4.0, 3.0, 1.33, 5.0, 9.0, 4.0, 1.0, 2.5, 1.0, 6.5, 4.0, 1.0, 2.0, 3.0, 4.0, 2.0, 2.0, 2.5, 0.5, 1.5, 1.0, 14.83, 15.0, 2.17, 13.0, 3.14, 4.12, 4.26, 2.5, 7.0, 3.0, 0.75, 3.2, 2.0, 4.0, 3.67, 2.0, 6.0, 3.5, 2.33	63.9609	Cells_EBV-transformed_lymphocytes	148.709	Pancreas	14.207
rs16918570	ENSG00000164754.14	RAD21	Artery_Aorta	0.000377184	-0.244899	-0.307504	-0.178346	0.48062	Cis	384.22	3.19561e-09	chr8	116846367	C	CAT	chr8	116845935	116874423	0	Brain_astrocyte_ENCODE2012, H1_mesenchymal_stem_cells_Dixon2015, IMR90_Jin2013, RPMI7951_ENCODE2012, H1_hESCs_Dixon2015, Left_ventricle_cells_Schmitt2016, Panc1_ENCODE2012, GM12878_Rao2014, SK-MEL-5_ENCODE2012, Cortical_plate_neurons_Won2016, H1_hESCs_Jin2013, HepG2_ENCODE2012, H1_mesendoderm_cells_Dixon2015, G401_ENCODE2012, Spleen_cells_Schmitt2016, A549_ENCODE2012, Right_ventricle_cells_Schmit…	9.5, 13.5, 4.5, 4.0, 14.5, 8.0, 4.0, 5.75, 6.5, 8.0, 13.0, 11.5, 13.0, 7.0, 4.0, 2.5, 4.0, 13.0, 4.5, 0.5, 4.0, 2.5, 10.5, 7.0, 8.0, 8.0, 8.0, 8.0, 1.5, 7.0, 7.5, 3.0, 5.0, 2.0, 6.0, 3.0, 1.5, 2.25, 2.5, 1.0, 3.0, 1.0, 1.0, 3.0, 1.0, 2.5, 1.0, 1.0, 0.5, 3.17, 4.96, 5.8, 3.5, 21.17, 21.5, 4.71, 3.38, 2.38, 19.0, 4.33, 7.0, 3.0, 4.5, 3.5, 2.0, 2.0, 2.5, 2.33	63.9609	Cells_EBV-transformed_lymphocytes	148.709	Pancreas	14.207
rs139669353	ENSG00000164754.14	RAD21	Artery_Aorta	0.00790291	-0.199918	-0.261606	-0.136092	0.468992	Cis	471.56	1.05325e-07	chr8	116857797	TATA	T	chr8	116845935	116874423	0	Liver_cells_Schmitt2016, Cortical_plate_neurons_Won2016, Endothelial_of_hepatic_sinusoid_cells_ENCODE2012, H1_mesenchymal_stem_cells_Dixon2015, ACHN_ENCODE2012, Right_ventricle_cells_Schmitt2016, T_cells_of_acute_lymphoblastic_leukemia_Kloetgen2019, SK-MEL-5_ENCODE2012, A549_ENCODE2012, Bladder_cells_Schmitt2016, G401_ENCODE2012, Left_ventricle_cells_Schmitt2016, H1_hESCs_Dixon2015, IMR90_Jin2013…	14.0, 9.67, 12.0, 15.0, 1.5, 4.0, 12.0, 7.0, 4.0, 6.0, 11.0, 8.0, 14.5, 7.0, 4.0, 7.0, 2.0, 16.0, 4.0, 8.75, 14.67, 8.5, 2.75, 9.0, 12.5, 10.5, 5.5, 12.0, 10.5, 4.0, 6.0, 11.5, 2.5, 15.0, 4.5, 7.0, 7.0, 5.5, 3.5, 12.0, 4.67, 3.5, 7.0, 7.0, 1.0, 2.5, 6.0, 1.0, 6.0, 1.5, 8.0, 4.25, 3.33, 18.5, 5.0, 15.67, 4.26, 5.86, 3.4, 3.12, 4.0, 2.33, 3.67, 1.0, 3.5, 6.0, 1.5, 2.67, 3.5	63.9609	Cells_EBV-transformed_lymphocytes	148.709	Pancreas	14.207
rs3020127	ENSG00000164754.14	RAD21	Artery_Aorta	0.000377184	-0.244899	-0.308034	-0.177985	0.48062	Cis	574.58	3.19561e-09	chr8	116868416	C	T	chr8	116845935	116874423	0	Endothelial_of_hepatic_sinusoid_cells_ENCODE2012, GM12878_Rao2014, H1_mesenchymal_stem_cells_Dixon2015, RPMI7951_ENCODE2012, Spleen_cells_Schmitt2016, Left_ventricle_cells_Schmitt2016, H1_neuronal_progenitor_cells_Dixon2015, Germinal_zone_neurons_Won2016, ACHN_ENCODE2012, GM12878_Schmitt2016, Right_ventricle_cells_Schmitt2016, Caki2_ENCODE2012, H1_hESCs_Dixon2012, Hippocampus_cells_Schmitt2016, T…	11.0, 9.25, 16.0, 8.0, 7.0, 10.0, 5.0, 15.0, 3.5, 12.0, 4.0, 8.0, 9.5, 8.0, 8.0, 10.0, 9.0, 7.67, 2.0, 4.67, 3.0, 14.0, 14.0, 3.5, 6.0, 9.0, 11.0, 5.0, 11.5, 4.0, 14.5, 10.5, 3.5, 10.0, 5.5, 3.0, 5.5, 8.0, 7.0, 2.0, 8.0, 8.0, 13.5, 7.5, 5.5, 7.0, 6.0, 7.0, 2.0, 6.0, 26.33, 8.87, 10.33, 5.0, 11.0, 5.62, 8.33, 6.0, 24.5, 7.0, 3.83, 6.5, 7.0, 24.0, 7.0, 7.0, 5.67, 5.0, 7.0	63.9609	Cells_EBV-transformed_lymphocytes	148.709	Pancreas	14.207
rs1026026	ENSG00000164754.14	RAD21	Artery_Aorta	0.000134715	-0.246796	-0.3182	-0.185872	0.481912	Cis	302.97	1.06576e-09	chr8	116885085	C	T	chr8	116845935	116874423	10662	ACHN_ENCODE2012, SK-N-MC_ENCODE2012, Peripheral_blood_T_cells_Kloetgen2019, H1_hESCs_Dixon2015, H1_trophectoderm_cells_Dixon2015, Cortical_plate_neurons_Won2016, H1_hESCs_Jin2013, H1_hESCs_Dixon2012, Brain_astrocyte_ENCODE2012, GM12878_Schmitt2016, IMR90_Dixon2012, Aorta_cells_Schmitt2016, GM12878_Rao2014, Left_ventricle_cells_Schmitt2016, Dorsolateral_prefrontal_cortex_cells_Schmitt2016, Spinal_…	1.5, 4.5, 5.5, 13.5, 3.5, 8.33, 12.0, 6.5, 10.0, 11.0, 7.5, 8.0, 9.75, 9.0, 3.0, 2.0, 13.0, 8.5, 5.0, 9.0, 4.5, 4.0, 12.0, 2.5, 4.5, 4.0, 13.0, 6.5, 9.0, 2.0, 1.67, 5.0, 3.5, 5.5, 5.0, 5.5, 3.5, 3.5, 1.5, 14.0, 14.5, 1.5, 1.0, 0.5, 1.5, 1.5, 3.0, 1.0, 1.0, 2.33, 0.5, 0.33, 1.0, 4.5, 0.71, 3.0, 0.25, 2.0, 0.22, 0.33, 0.33, 0.2	63.9609	Cells_EBV-transformed_lymphocytes	148.709	Pancreas	14.207
rs959692	ENSG00000164754.14	RAD21	Artery_Aorta	0.000134715	-0.246796	-0.315366	-0.178055	0.481912	Cis	341.81	1.06576e-09	chr8	116886972	A	G	chr8	116845935	116874423	12549	ACHN_ENCODE2012, SK-N-MC_ENCODE2012, Peripheral_blood_T_cells_Kloetgen2019, H1_hESCs_Dixon2015, H1_trophectoderm_cells_Dixon2015, Cortical_plate_neurons_Won2016, H1_hESCs_Jin2013, H1_hESCs_Dixon2012, Brain_astrocyte_ENCODE2012, GM12878_Schmitt2016, IMR90_Dixon2012, Aorta_cells_Schmitt2016, GM12878_Rao2014, Left_ventricle_cells_Schmitt2016, Dorsolateral_prefrontal_cortex_cells_Schmitt2016, Spinal_…	1.5, 4.5, 5.5, 13.5, 3.5, 8.33, 12.0, 6.5, 10.0, 11.0, 7.5, 8.0, 9.75, 9.0, 3.0, 2.0, 13.0, 8.5, 5.0, 9.0, 4.5, 4.0, 12.0, 2.5, 4.5, 4.0, 13.0, 6.5, 9.0, 2.0, 1.67, 5.0, 3.5, 5.5, 5.0, 5.5, 3.5, 3.5, 1.5, 14.0, 14.5, 1.5, 1.0, 0.5, 1.5, 1.5, 3.0, 1.0, 1.0, 1.0, 10.17, 2.0, 13.5, 2.22, 8.0, 2.17, 4.0, 1.67, 0.88, 0.5, 0.33, 2.0, 0.5, 0.8, 1.33, 1.0, 1.0, 1.5	63.9609	Cells_EBV-transformed_lymphocytes	148.709	Pancreas	14.207
rs17664276	ENSG00000164754.14	RAD21	Artery_Aorta	0.0042886	-0.203172	-0.260894	-0.12821	0.471576	Cis	341.81	5.50679e-08	chr8	116887329	A	G	chr8	116845935	116874423	12906	ACHN_ENCODE2012, SK-N-MC_ENCODE2012, Peripheral_blood_T_cells_Kloetgen2019, H1_hESCs_Dixon2015, H1_trophectoderm_cells_Dixon2015, Cortical_plate_neurons_Won2016, H1_hESCs_Jin2013, H1_hESCs_Dixon2012, Brain_astrocyte_ENCODE2012, GM12878_Schmitt2016, IMR90_Dixon2012, Aorta_cells_Schmitt2016, GM12878_Rao2014, Left_ventricle_cells_Schmitt2016, Dorsolateral_prefrontal_cortex_cells_Schmitt2016, Spinal_…	1.5, 4.5, 5.5, 13.5, 3.5, 8.33, 12.0, 6.5, 10.0, 11.0, 7.5, 8.0, 9.75, 9.0, 3.0, 2.0, 13.0, 8.5, 5.0, 9.0, 4.5, 4.0, 12.0, 2.5, 4.5, 4.0, 13.0, 6.5, 9.0, 2.0, 1.67, 5.0, 3.5, 5.5, 5.0, 5.5, 3.5, 3.5, 1.5, 14.0, 14.5, 1.5, 1.0, 0.5, 1.5, 1.5, 3.0, 1.0, 1.0, 1.0, 10.17, 2.0, 13.5, 2.22, 8.0, 2.17, 4.0, 1.67, 0.88, 0.5, 0.33, 2.0, 0.5, 0.8, 1.33, 1.0, 1.0, 1.5	63.9609	Cells_EBV-transformed_lymphocytes	148.709	Pancreas	14.207
rs3032890	ENSG00000164754.14	RAD21	Artery_Aorta	0.000134715	-0.246796	-0.315771	-0.185107	0.481912	Cis	360.07	1.06576e-09	chr8	116887886	T	TACACA	chr8	116845935	116874423	13463	ACHN_ENCODE2012, SK-N-MC_ENCODE2012, Peripheral_blood_T_cells_Kloetgen2019, H1_hESCs_Dixon2015, H1_trophectoderm_cells_Dixon2015, Cortical_plate_neurons_Won2016, H1_hESCs_Jin2013, H1_hESCs_Dixon2012, Brain_astrocyte_ENCODE2012, GM12878_Schmitt2016, IMR90_Dixon2012, Aorta_cells_Schmitt2016, GM12878_Rao2014, Left_ventricle_cells_Schmitt2016, Dorsolateral_prefrontal_cortex_cells_Schmitt2016, Spinal_…	1.5, 4.5, 5.5, 13.5, 3.5, 8.33, 12.0, 6.5, 10.0, 11.0, 7.5, 8.0, 9.75, 9.0, 3.0, 2.0, 13.0, 8.5, 5.0, 9.0, 4.5, 4.0, 12.0, 2.5, 4.5, 4.0, 13.0, 6.5, 9.0, 2.0, 1.67, 5.0, 3.5, 5.5, 5.0, 5.5, 3.5, 3.5, 1.5, 14.0, 14.5, 1.5, 1.0, 0.5, 1.5, 1.5, 3.0, 1.0, 1.0, 2.25, 4.29, 14.17, 2.0, 3.57, 11.0, 1.75, 1.33, 3.33, 2.8, 1.5, 12.0, 0.67, 3.5, 3.5, 0.5, 1.67, 3.0	63.9609	Cells_EBV-transformed_lymphocytes	148.709	Pancreas	14.207
rs3020141	ENSG00000164754.14	RAD21	Artery_Aorta	0.000134715	-0.247685	-0.31303	-0.183829	0.483204	Cis	338.43	1.06543e-09	chr8	116891826	A	G	chr8	116845935	116874423	17403	H1_mesenchymal_stem_cells_Dixon2015, RPMI7951_ENCODE2012, H1_hESCs_Dixon2012, HepG2_ENCODE2012, Adrenal_gland_cells_Schmitt2016, A549_ENCODE2012, Liver_cells_Schmitt2016, H1_mesendoderm_cells_Dixon2015, Endothelial_of_hepatic_sinusoid_cells_ENCODE2012, Germinal_zone_neurons_Won2016, Left_ventricle_cells_Schmitt2016, GM12878_Schmitt2016, IMR90_Jin2013, H1_hESCs_Dixon2015, Bladder_cells_Schmitt2016…	14.0, 5.5, 5.0, 13.0, 2.0, 4.5, 10.0, 14.5, 11.5, 12.67, 4.0, 9.5, 4.0, 11.5, 1.5, 11.25, 3.5, 2.5, 9.5, 9.0, 6.5, 1.0, 8.5, 5.5, 3.5, 5.0, 10.0, 6.0, 6.0, 3.0, 3.0, 1.5, 5.5, 7.5, 1.5, 1.5, 2.5, 1.0, 1.0, 0.67, 2.5, 1.5, 3.0, 1.0, 1.0, 0.5, 1.0, 0.5, 2.78, 12.17, 2.67, 3.43, 5.0, 16.0, 1.5, 4.0, 3.8, 16.0, 2.0, 4.0, 2.33, 2.0, 1.67, 3.0, 2.0, 1.0, 2.5	63.9609	Cells_EBV-transformed_lymphocytes	148.709	Pancreas	14.207
rs2921769	ENSG00000164754.14	RAD21	Artery_Aorta	0.000134715	-0.246796	-0.312589	-0.180346	0.481912	Cis	305.62	1.06576e-09	chr8	116893804	T	C	chr8	116845935	116874423	19381	H1_mesenchymal_stem_cells_Dixon2015, RPMI7951_ENCODE2012, H1_hESCs_Dixon2012, HepG2_ENCODE2012, Adrenal_gland_cells_Schmitt2016, A549_ENCODE2012, Liver_cells_Schmitt2016, H1_mesendoderm_cells_Dixon2015, Endothelial_of_hepatic_sinusoid_cells_ENCODE2012, Germinal_zone_neurons_Won2016, Left_ventricle_cells_Schmitt2016, GM12878_Schmitt2016, IMR90_Jin2013, H1_hESCs_Dixon2015, Bladder_cells_Schmitt2016…	14.0, 5.5, 5.0, 13.0, 2.0, 4.5, 10.0, 14.5, 11.5, 12.67, 4.0, 9.5, 4.0, 11.5, 1.5, 11.25, 3.5, 2.5, 9.5, 9.0, 6.5, 1.0, 8.5, 5.5, 3.5, 5.0, 10.0, 6.0, 6.0, 3.0, 3.0, 1.5, 5.5, 7.5, 1.5, 1.5, 2.5, 1.0, 1.0, 0.67, 2.5, 1.5, 3.0, 1.0, 1.0, 0.5, 1.0, 0.5, 3.12, 3.86, 2.7, 9.33, 11.5, 9.0, 1.0, 0.62, 2.0, 1.0, 1.0, 2.5, 2.0, 2.4, 1.67, 1.0, 0.33	63.9609	Cells_EBV-transformed_lymphocytes	148.709	Pancreas	14.207
rs1584222	ENSG00000164754.14	RAD21	Artery_Aorta	0.0028163	-0.206649	-0.269838	-0.134757	0.471576	Cis	296.02	3.4449e-08	chr8	116895290	A	C	chr8	116845935	116874423	20867	H1_mesenchymal_stem_cells_Dixon2015, RPMI7951_ENCODE2012, H1_hESCs_Dixon2012, HepG2_ENCODE2012, Adrenal_gland_cells_Schmitt2016, A549_ENCODE2012, Liver_cells_Schmitt2016, H1_mesendoderm_cells_Dixon2015, Endothelial_of_hepatic_sinusoid_cells_ENCODE2012, Germinal_zone_neurons_Won2016, Left_ventricle_cells_Schmitt2016, GM12878_Schmitt2016, IMR90_Jin2013, H1_hESCs_Dixon2015, Bladder_cells_Schmitt2016…	14.0, 5.5, 5.0, 13.0, 2.0, 4.5, 10.0, 14.5, 11.5, 12.67, 4.0, 9.5, 4.0, 11.5, 1.5, 11.25, 3.5, 2.5, 9.5, 9.0, 6.5, 1.0, 8.5, 5.5, 3.5, 5.0, 10.0, 6.0, 6.0, 3.0, 3.0, 1.5, 5.5, 7.5, 1.5, 1.5, 2.5, 1.0, 1.0, 0.67, 2.5, 1.5, 3.0, 1.0, 1.0, 0.5, 1.0, 0.5, 1.12, 12.0, 2.57, 2.0, 3.0, 10.17, 0.5, 1.2, 4.0, 0.5, 0.5, 1.87, 1.5, 2.33, 0.67, 1.0, 0.5	63.9609	Cells_EBV-transformed_lymphocytes	148.709	Pancreas	14.207
rs1596899	ENSG00000164754.14	RAD21	Artery_Aorta	0.0042715	-0.205096	-0.270032	-0.139669	0.470284	Cis	285.28	5.43285e-08	chr8	116896151	A	T	chr8	116845935	116874423	21728	H1_mesenchymal_stem_cells_Dixon2015, RPMI7951_ENCODE2012, H1_hESCs_Dixon2012, HepG2_ENCODE2012, Adrenal_gland_cells_Schmitt2016, A549_ENCODE2012, Liver_cells_Schmitt2016, H1_mesendoderm_cells_Dixon2015, Endothelial_of_hepatic_sinusoid_cells_ENCODE2012, Germinal_zone_neurons_Won2016, Left_ventricle_cells_Schmitt2016, GM12878_Schmitt2016, IMR90_Jin2013, H1_hESCs_Dixon2015, Bladder_cells_Schmitt2016…	14.0, 5.5, 5.0, 13.0, 2.0, 4.5, 10.0, 14.5, 11.5, 12.67, 4.0, 9.5, 4.0, 11.5, 1.5, 11.25, 3.5, 2.5, 9.5, 9.0, 6.5, 1.0, 8.5, 5.5, 3.5, 5.0, 10.0, 6.0, 6.0, 3.0, 3.0, 1.5, 5.5, 7.5, 1.5, 1.5, 2.5, 1.0, 1.0, 0.67, 2.5, 1.5, 3.0, 1.0, 1.0, 0.5, 1.0, 0.5, 5.83, 1.14, 10.0, 1.67, 1.17, 0.8, 6.0, 1.0, 1.33, 2.0, 1.0, 0.5, 0.25, 0.17, 0.5, 1.0, 0.33	63.9609	Cells_EBV-transformed_lymphocytes	148.709	Pancreas	14.207
rs6997684	ENSG00000164754.14	RAD21	Artery_Aorta	0.00790946	-0.214246	-0.27993	-0.155149	0.432817	Cis	186.78	1.06101e-07	chr8	116901861	C	A	chr8	116845935	116874423	27438	H1_hESCs_Dixon2015, H1_mesendoderm_cells_Dixon2015, Hippocampus_cells_Schmitt2016, Cortical_plate_neurons_Won2016, NCI-H460_ENCODE2012, A549_ENCODE2012, HepG2_ENCODE2012, T_cells_of_acute_lymphoblastic_leukemia_Kloetgen2019, Dorsolateral_prefrontal_cortex_cells_Schmitt2016, G401_ENCODE2012, IMR90_Jin2013, SK-N-MC_ENCODE2012, Left_ventricle_cells_Schmitt2016, Germinal_zone_neurons_Won2016, SK-MEL-…	11.0, 10.5, 1.0, 6.33, 3.0, 2.5, 13.0, 6.0, 1.0, 4.0, 2.5, 2.0, 4.0, 8.67, 5.0, 7.5, 3.0, 2.5, 1.0, 2.0, 11.0, 8.0, 7.5, 4.5, 10.25, 4.5, 4.0, 4.0, 2.5, 2.0, 5.0, 2.0, 0.5, 1.0, 1.0, 1.5, 1.5, 3.0, 0.5, 0.5, 0.25, 1.0, 0.5, 0.33, 1.0, 1.5, 3.0, 0.4, 2.0, 0.5, 0.25, 0.17, 0.33, 0.67, 0.33, 1.0, 0.5, 1.0, 0.29, 0.5	63.9609	Cells_EBV-transformed_lymphocytes	148.709	Pancreas	14.207

## Sheet: Table2_Rad21Coreg
snp	gencode_id	gene	tissue	adj_pval	log2_aFC	maf	interaction_type	eqtl_pval	snp_chr	snp_locus	ref	alt	gene_chr	gene_start	gene_end	distance	cell_lines	expression
rs238256	ENSG00000023516.8	AKAP11	Brain_Cerebellum	0.00447315	0.463637	0.322967	Cis	7.73681e-08	chr13	42349539	A	G	chr13	42272153	42323267	26272	Cortical_plate_neurons_Won2016, H1_mesendoderm_cells_Dixon2015, Peripheral_blood_T_cells_Kloetgen2019, IMR90_Dixon2012, H1_neuronal_progenitor_cells_Dixon2015, Germinal_zone_neurons_Won2016, SK-N-MC_ENCODE2012, H1_trophectoderm_cells_Dixon2015, Endothelial_of_hepatic_sinusoid_cells_ENCODE2012, GM12878_Schmitt2016, H1_mesenchymal_stem_cells_Dixon2015, Pancreas_cells_Schmitt2016, GM12878_Rao2014, I…	30.7645
rs238256	ENSG00000023516.8	AKAP11	Esophagus_Mucosa	0.00879358	0.296133	0.403421	Cis	1.90629e-07	chr13	42349539	A	G	chr13	42272153	42323267	26272	Cortical_plate_neurons_Won2016, H1_mesendoderm_cells_Dixon2015, Peripheral_blood_T_cells_Kloetgen2019, IMR90_Dixon2012, H1_neuronal_progenitor_cells_Dixon2015, Germinal_zone_neurons_Won2016, SK-N-MC_ENCODE2012, H1_trophectoderm_cells_Dixon2015, Endothelial_of_hepatic_sinusoid_cells_ENCODE2012, GM12878_Schmitt2016, H1_mesenchymal_stem_cells_Dixon2015, Pancreas_cells_Schmitt2016, GM12878_Rao2014, I…	11.3893
rs6997684	ENSG00000164754.14	RAD21	Heart_Left_Ventricle	0.0266435	-0.16265	0.423575	Cis	7.53518e-07	chr8	116901861	C	A	chr8	116845935	116874423	27438	Brain_astrocyte_ENCODE2012, Peripheral_blood_T_cells_Kloetgen2019, HepG2_ENCODE2012, IMR90_Jin2013, Caki2_ENCODE2012, Panc1_ENCODE2012, H1_mesenchymal_stem_cells_Dixon2015, H1_hESCs_Dixon2015, GM12878_Rao2014, H1_mesendoderm_cells_Dixon2015, G401_ENCODE2012, H1_trophectoderm_cells_Dixon2015, SK-N-DZ_ENCODE2012, T47D_ENCODE2012, Germinal_zone_neurons_Won2016, IMR90_Dixon2012, SK-MEL-5_ENCODE2012, …	27.8202
rs111596588	ENSG00000164754.14	RAD21	Heart_Left_Ventricle	0.0244625	-0.161324	0.484456	Cis	6.68965e-07	chr8	116865436	T	TA	chr8	116845935	116874423	0	Right_ventricle_cells_Schmitt2016, H1_hESCs_Dixon2015, H1_mesenchymal_stem_cells_Dixon2015, Small_intestine_cells_Schmitt2016, Caki2_ENCODE2012, Panc1_ENCODE2012, IMR90_Jin2013, HepG2_ENCODE2012, T_cells_of_acute_lymphoblastic_leukemia_Kloetgen2019, ACHN_ENCODE2012, Dorsolateral_prefrontal_cortex_cells_Schmitt2016, Cortical_plate_neurons_Won2016, LNCaP_clone_FGC_ENCODE2012, GM12878_Rao2014, Endot…	27.8202
rs3020127	ENSG00000164754.14	RAD21	Heart_Left_Ventricle	0.0244625	-0.161324	0.484456	Cis	6.68965e-07	chr8	116868416	C	T	chr8	116845935	116874423	0	Right_ventricle_cells_Schmitt2016, H1_hESCs_Dixon2015, H1_mesenchymal_stem_cells_Dixon2015, Small_intestine_cells_Schmitt2016, Caki2_ENCODE2012, Panc1_ENCODE2012, IMR90_Jin2013, HepG2_ENCODE2012, T_cells_of_acute_lymphoblastic_leukemia_Kloetgen2019, ACHN_ENCODE2012, Dorsolateral_prefrontal_cortex_cells_Schmitt2016, Cortical_plate_neurons_Won2016, LNCaP_clone_FGC_ENCODE2012, GM12878_Rao2014, Endot…	27.8202
rs1026026	ENSG00000164754.14	RAD21	Heart_Left_Ventricle	0.0194947	-0.160772	0.487047	Cis	5.06051e-07	chr8	116885085	C	T	chr8	116845935	116874423	10662	T_cells_of_acute_lymphoblastic_leukemia_Kloetgen2019, SK-N-MC_ENCODE2012, HepG2_ENCODE2012, Caki2_ENCODE2012, Hippocampus_cells_Schmitt2016, Panc1_ENCODE2012, Adrenal_gland_cells_Schmitt2016, GM12878_Schmitt2016, Brain_astrocyte_ENCODE2012, G401_ENCODE2012, GM12878_Rao2014, IMR90_Jin2013, Left_ventricle_cells_Schmitt2016, H1_mesendoderm_cells_Dixon2015, RPMI7951_ENCODE2012, H1_hESCs_Dixon2012, Co…	27.8202
rs959692	ENSG00000164754.14	RAD21	Heart_Left_Ventricle	0.0194947	-0.160772	0.487047	Cis	5.06051e-07	chr8	116886972	A	G	chr8	116845935	116874423	12549	T_cells_of_acute_lymphoblastic_leukemia_Kloetgen2019, SK-N-MC_ENCODE2012, HepG2_ENCODE2012, Caki2_ENCODE2012, Hippocampus_cells_Schmitt2016, Panc1_ENCODE2012, Adrenal_gland_cells_Schmitt2016, GM12878_Schmitt2016, Brain_astrocyte_ENCODE2012, G401_ENCODE2012, GM12878_Rao2014, IMR90_Jin2013, Left_ventricle_cells_Schmitt2016, H1_mesendoderm_cells_Dixon2015, RPMI7951_ENCODE2012, H1_hESCs_Dixon2012, Co…	27.8202
rs17664276	ENSG00000164754.14	RAD21	Heart_Left_Ventricle	0.00888141	-0.170003	0.46114	Cis	1.95131e-07	chr8	116887329	A	G	chr8	116845935	116874423	12906	T_cells_of_acute_lymphoblastic_leukemia_Kloetgen2019, SK-N-MC_ENCODE2012, HepG2_ENCODE2012, Caki2_ENCODE2012, Hippocampus_cells_Schmitt2016, Panc1_ENCODE2012, Adrenal_gland_cells_Schmitt2016, GM12878_Schmitt2016, Brain_astrocyte_ENCODE2012, G401_ENCODE2012, GM12878_Rao2014, IMR90_Jin2013, Left_ventricle_cells_Schmitt2016, H1_mesendoderm_cells_Dixon2015, RPMI7951_ENCODE2012, H1_hESCs_Dixon2012, Co…	27.8202
rs3032890	ENSG00000164754.14	RAD21	Heart_Left_Ventricle	0.0194947	-0.160772	0.487047	Cis	5.06051e-07	chr8	116887886	T	TACACA	chr8	116845935	116874423	13463	T_cells_of_acute_lymphoblastic_leukemia_Kloetgen2019, SK-N-MC_ENCODE2012, HepG2_ENCODE2012, Caki2_ENCODE2012, Hippocampus_cells_Schmitt2016, Panc1_ENCODE2012, Adrenal_gland_cells_Schmitt2016, GM12878_Schmitt2016, Brain_astrocyte_ENCODE2012, G401_ENCODE2012, GM12878_Rao2014, IMR90_Jin2013, Left_ventricle_cells_Schmitt2016, H1_mesendoderm_cells_Dixon2015, RPMI7951_ENCODE2012, H1_hESCs_Dixon2012, Co…	27.8202
rs16918570	ENSG00000164754.14	RAD21	Heart_Left_Ventricle	0.0284716	-0.160916	0.481865	Cis	8.14089e-07	chr8	116846367	C	CAT	chr8	116845935	116874423	0	SK-MEL-5_ENCODE2012, Aorta_cells_Schmitt2016, H1_mesenchymal_stem_cells_Dixon2015, H1_hESCs_Dixon2015, Peripheral_blood_T_cells_Kloetgen2019, IMR90_Jin2013, Brain_pericyte_ENCODE2012, T47D_ENCODE2012, Cortical_plate_neurons_Won2016, Dorsolateral_prefrontal_cortex_cells_Schmitt2016, Spinal_cord_astrocyte_ENCODE2012, H1_trophectoderm_cells_Dixon2015, H1_hESCs_Dixon2012, Hippocampus_cells_Schmitt201…	27.8202
rs1596899	ENSG00000164754.14	RAD21	Heart_Left_Ventricle	0.00856685	-0.167237	0.459845	Cis	1.84882e-07	chr8	116896151	A	T	chr8	116845935	116874423	21728	A549_ENCODE2012, Brain_astrocyte_ENCODE2012, RPMI7951_ENCODE2012, Aorta_cells_Schmitt2016, IMR90_Jin2013, Peripheral_blood_T_cells_Kloetgen2019, Liver_cells_Schmitt2016, GM12878_Schmitt2016, HepG2_ENCODE2012, H1_mesenchymal_stem_cells_Dixon2015, GM12878_Rao2014, Pancreas_cells_Schmitt2016, H1_mesendoderm_cells_Dixon2015, G401_ENCODE2012, IMR90_Dixon2012, SK-MEL-5_ENCODE2012, Germinal_zone_neurons…	27.8202
rs2921769	ENSG00000164754.14	RAD21	Heart_Left_Ventricle	0.0194947	-0.160772	0.487047	Cis	5.06051e-07	chr8	116893804	T	C	chr8	116845935	116874423	19381	A549_ENCODE2012, Brain_astrocyte_ENCODE2012, RPMI7951_ENCODE2012, Aorta_cells_Schmitt2016, IMR90_Jin2013, Peripheral_blood_T_cells_Kloetgen2019, Liver_cells_Schmitt2016, GM12878_Schmitt2016, HepG2_ENCODE2012, H1_mesenchymal_stem_cells_Dixon2015, GM12878_Rao2014, Pancreas_cells_Schmitt2016, H1_mesendoderm_cells_Dixon2015, G401_ENCODE2012, IMR90_Dixon2012, SK-MEL-5_ENCODE2012, Germinal_zone_neurons…	27.8202
rs3020141	ENSG00000164754.14	RAD21	Heart_Left_Ventricle	0.0191826	-0.160306	0.488342	Cis	4.78246e-07	chr8	116891826	A	G	chr8	116845935	116874423	17403	A549_ENCODE2012, Brain_astrocyte_ENCODE2012, RPMI7951_ENCODE2012, Aorta_cells_Schmitt2016, IMR90_Jin2013, Peripheral_blood_T_cells_Kloetgen2019, Liver_cells_Schmitt2016, GM12878_Schmitt2016, HepG2_ENCODE2012, H1_mesenchymal_stem_cells_Dixon2015, GM12878_Rao2014, Pancreas_cells_Schmitt2016, H1_mesendoderm_cells_Dixon2015, G401_ENCODE2012, IMR90_Dixon2012, SK-MEL-5_ENCODE2012, Germinal_zone_neurons…	27.8202
rs1584222	ENSG00000164754.14	RAD21	Heart_Left_Ventricle	0.00856685	-0.167237	0.459845	Cis	1.84882e-07	chr8	116895290	A	C	chr8	116845935	116874423	20867	A549_ENCODE2012, Brain_astrocyte_ENCODE2012, RPMI7951_ENCODE2012, Aorta_cells_Schmitt2016, IMR90_Jin2013, Peripheral_blood_T_cells_Kloetgen2019, Liver_cells_Schmitt2016, GM12878_Schmitt2016, HepG2_ENCODE2012, H1_mesenchymal_stem_cells_Dixon2015, GM12878_Rao2014, Pancreas_cells_Schmitt2016, H1_mesendoderm_cells_Dixon2015, G401_ENCODE2012, IMR90_Dixon2012, SK-MEL-5_ENCODE2012, Germinal_zone_neurons…	27.8202
rs139669353	ENSG00000164754.14	RAD21	Heart_Left_Ventricle	0.00804351	-0.169009	0.458549	Cis	1.72335e-07	chr8	116857797	TATA	T	chr8	116845935	116874423	0	H1_hESCs_Dixon2015, H1_mesenchymal_stem_cells_Dixon2015, IMR90_Jin2013, Cortical_plate_neurons_Won2016, Panc1_ENCODE2012, Brain_astrocyte_ENCODE2012, DLD1_ENCODE2012, Caki2_ENCODE2012, HepG2_ENCODE2012, T_cells_of_acute_lymphoblastic_leukemia_Kloetgen2019, A549_ENCODE2012, Adrenal_gland_cells_Schmitt2016, Germinal_zone_neurons_Won2016, GM12878_Schmitt2016, Lung_cells_Schmitt2016, GM12878_Rao2014,…	27.8202
rs55651842	ENSG00000164754.14	RAD21	Heart_Left_Ventricle	0.0202395	-0.164621	0.457254	Cis	5.36135e-07	chr8	116840543	C	G	chr8	116845935	116874423	5392	H1_trophectoderm_cells_Dixon2015, Bladder_cells_Schmitt2016, IMR90_Jin2013, A549_ENCODE2012, Hippocampus_cells_Schmitt2016, Brain_astrocyte_ENCODE2012, Spleen_cells_Schmitt2016, H1_hESCs_Dixon2015, H1_mesendoderm_cells_Dixon2015, H1_mesenchymal_stem_cells_Dixon2015, H1_hESCs_Jin2013, HepG2_ENCODE2012, Pancreas_cells_Schmitt2016, Left_ventricle_cells_Schmitt2016, Caki2_ENCODE2012, H1_hESCs_Dixon20…	27.8202
rs1111277	ENSG00000164754.14	RAD21	Heart_Left_Ventricle	0.00968878	-0.164556	0.46114	Cis	2.15134e-07	chr8	116841534	G	C	chr8	116845935	116874423	4401	IMR90_Jin2013, H1_trophectoderm_cells_Dixon2015, A549_ENCODE2012, Bladder_cells_Schmitt2016, HepG2_ENCODE2012, Endothelial_of_hepatic_sinusoid_cells_ENCODE2012, H1_hESCs_Dixon2015, Small_intestine_cells_Schmitt2016, Brain_astrocyte_ENCODE2012, Left_ventricle_cells_Schmitt2016, H1_mesendoderm_cells_Dixon2015, H1_hESCs_Jin2013, T47D_ENCODE2012, H1_mesenchymal_stem_cells_Dixon2015, Spleen_cells_Schm…	27.8202
rs1374295	ENSG00000164754.14	RAD21	Breast_Mammary_Tissue	0.00164925	-0.231313	0.358586	Cis	2.46708e-08	chr8	116901727	A	C	chr8	116845935	116874423	27304	Brain_astrocyte_ENCODE2012, Peripheral_blood_T_cells_Kloetgen2019, HepG2_ENCODE2012, IMR90_Jin2013, Caki2_ENCODE2012, Panc1_ENCODE2012, H1_mesenchymal_stem_cells_Dixon2015, H1_hESCs_Dixon2015, GM12878_Rao2014, H1_mesendoderm_cells_Dixon2015, G401_ENCODE2012, H1_trophectoderm_cells_Dixon2015, SK-N-DZ_ENCODE2012, T47D_ENCODE2012, Germinal_zone_neurons_Won2016, IMR90_Dixon2012, SK-MEL-5_ENCODE2012, …	78.2451
rs6997684	ENSG00000164754.14	RAD21	Breast_Mammary_Tissue	0.0484928	-0.214693	0.430556	Cis	1.56244e-06	chr8	116901861	C	A	chr8	116845935	116874423	27438	Brain_astrocyte_ENCODE2012, Peripheral_blood_T_cells_Kloetgen2019, HepG2_ENCODE2012, IMR90_Jin2013, Caki2_ENCODE2012, Panc1_ENCODE2012, H1_mesenchymal_stem_cells_Dixon2015, H1_hESCs_Dixon2015, GM12878_Rao2014, H1_mesendoderm_cells_Dixon2015, G401_ENCODE2012, H1_trophectoderm_cells_Dixon2015, SK-N-DZ_ENCODE2012, T47D_ENCODE2012, Germinal_zone_neurons_Won2016, IMR90_Dixon2012, SK-MEL-5_ENCODE2012, …	78.2451
rs113069436	ENSG00000164754.14	RAD21	Breast_Mammary_Tissue	0.0194947	-0.211329	0.431818	Cis	5.06419e-07	chr8	116902702	G	GAGCAGAGCATA	chr8	116845935	116874423	28279	Brain_astrocyte_ENCODE2012, Peripheral_blood_T_cells_Kloetgen2019, HepG2_ENCODE2012, IMR90_Jin2013, Caki2_ENCODE2012, Panc1_ENCODE2012, H1_mesenchymal_stem_cells_Dixon2015, H1_hESCs_Dixon2015, GM12878_Rao2014, H1_mesendoderm_cells_Dixon2015, G401_ENCODE2012, H1_trophectoderm_cells_Dixon2015, SK-N-DZ_ENCODE2012, T47D_ENCODE2012, Germinal_zone_neurons_Won2016, IMR90_Dixon2012, SK-MEL-5_ENCODE2012, …	78.2451
rs3020153	ENSG00000164754.14	RAD21	Breast_Mammary_Tissue	0.0444715	-0.206477	0.36995	Cis	1.38938e-06	chr8	116904589	T	C	chr8	116845935	116874423	30166	Brain_astrocyte_ENCODE2012, Peripheral_blood_T_cells_Kloetgen2019, HepG2_ENCODE2012, IMR90_Jin2013, Caki2_ENCODE2012, Panc1_ENCODE2012, H1_mesenchymal_stem_cells_Dixon2015, H1_hESCs_Dixon2015, GM12878_Rao2014, H1_mesendoderm_cells_Dixon2015, G401_ENCODE2012, H1_trophectoderm_cells_Dixon2015, SK-N-DZ_ENCODE2012, T47D_ENCODE2012, Germinal_zone_neurons_Won2016, IMR90_Dixon2012, SK-MEL-5_ENCODE2012, …	78.2451
rs1838838	ENSG00000164754.14	RAD21	Breast_Mammary_Tissue	0.019761	-0.209248	0.332911	Cis	5.18817e-07	chr8	116904695	T	G	chr8	116845935	116874423	30272	Brain_astrocyte_ENCODE2012, Peripheral_blood_T_cells_Kloetgen2019, HepG2_ENCODE2012, IMR90_Jin2013, Caki2_ENCODE2012, Panc1_ENCODE2012, H1_mesenchymal_stem_cells_Dixon2015, H1_hESCs_Dixon2015, GM12878_Rao2014, H1_mesendoderm_cells_Dixon2015, G401_ENCODE2012, H1_trophectoderm_cells_Dixon2015, SK-N-DZ_ENCODE2012, T47D_ENCODE2012, Germinal_zone_neurons_Won2016, IMR90_Dixon2012, SK-MEL-5_ENCODE2012, …	78.2451
rs111596588	ENSG00000164754.14	RAD21	Breast_Mammary_Tissue	0.00330832	-0.230934	0.474747	Cis	5.67055e-08	chr8	116865436	T	TA	chr8	116845935	116874423	0	Right_ventricle_cells_Schmitt2016, H1_hESCs_Dixon2015, H1_mesenchymal_stem_cells_Dixon2015, Small_intestine_cells_Schmitt2016, Caki2_ENCODE2012, Panc1_ENCODE2012, IMR90_Jin2013, HepG2_ENCODE2012, T_cells_of_acute_lymphoblastic_leukemia_Kloetgen2019, ACHN_ENCODE2012, Dorsolateral_prefrontal_cortex_cells_Schmitt2016, Cortical_plate_neurons_Won2016, LNCaP_clone_FGC_ENCODE2012, GM12878_Rao2014, Endot…	78.2451
rs3020127	ENSG00000164754.14	RAD21	Breast_Mammary_Tissue	0.00330832	-0.230934	0.474747	Cis	5.67055e-08	chr8	116868416	C	T	chr8	116845935	116874423	0	Right_ventricle_cells_Schmitt2016, H1_hESCs_Dixon2015, H1_mesenchymal_stem_cells_Dixon2015, Small_intestine_cells_Schmitt2016, Caki2_ENCODE2012, Panc1_ENCODE2012, IMR90_Jin2013, HepG2_ENCODE2012, T_cells_of_acute_lymphoblastic_leukemia_Kloetgen2019, ACHN_ENCODE2012, Dorsolateral_prefrontal_cortex_cells_Schmitt2016, Cortical_plate_neurons_Won2016, LNCaP_clone_FGC_ENCODE2012, GM12878_Rao2014, Endot…	78.2451
rs1026026	ENSG00000164754.14	RAD21	Breast_Mammary_Tissue	0.000544645	-0.247858	0.47601	Cis	6.57719e-09	chr8	116885085	C	T	chr8	116845935	116874423	10662	T_cells_of_acute_lymphoblastic_leukemia_Kloetgen2019, SK-N-MC_ENCODE2012, HepG2_ENCODE2012, Caki2_ENCODE2012, Hippocampus_cells_Schmitt2016, Panc1_ENCODE2012, Adrenal_gland_cells_Schmitt2016, GM12878_Schmitt2016, Brain_astrocyte_ENCODE2012, G401_ENCODE2012, GM12878_Rao2014, IMR90_Jin2013, Left_ventricle_cells_Schmitt2016, H1_mesendoderm_cells_Dixon2015, RPMI7951_ENCODE2012, H1_hESCs_Dixon2012, Co…	78.2451
rs959692	ENSG00000164754.14	RAD21	Breast_Mammary_Tissue	0.000544645	-0.247858	0.47601	Cis	6.57719e-09	chr8	116886972	A	G	chr8	116845935	116874423	12549	T_cells_of_acute_lymphoblastic_leukemia_Kloetgen2019, SK-N-MC_ENCODE2012, HepG2_ENCODE2012, Caki2_ENCODE2012, Hippocampus_cells_Schmitt2016, Panc1_ENCODE2012, Adrenal_gland_cells_Schmitt2016, GM12878_Schmitt2016, Brain_astrocyte_ENCODE2012, G401_ENCODE2012, GM12878_Rao2014, IMR90_Jin2013, Left_ventricle_cells_Schmitt2016, H1_mesendoderm_cells_Dixon2015, RPMI7951_ENCODE2012, H1_hESCs_Dixon2012, Co…	78.2451
rs3032890	ENSG00000164754.14	RAD21	Breast_Mammary_Tissue	0.000544645	-0.247858	0.47601	Cis	6.57719e-09	chr8	116887886	T	TACACA	chr8	116845935	116874423	13463	T_cells_of_acute_lymphoblastic_leukemia_Kloetgen2019, SK-N-MC_ENCODE2012, HepG2_ENCODE2012, Caki2_ENCODE2012, Hippocampus_cells_Schmitt2016, Panc1_ENCODE2012, Adrenal_gland_cells_Schmitt2016, GM12878_Schmitt2016, Brain_astrocyte_ENCODE2012, G401_ENCODE2012, GM12878_Rao2014, IMR90_Jin2013, Left_ventricle_cells_Schmitt2016, H1_mesendoderm_cells_Dixon2015, RPMI7951_ENCODE2012, H1_hESCs_Dixon2012, Co…	78.2451
rs4570	ENSG00000164754.14	RAD21	Breast_Mammary_Tissue	0.000375762	-0.233184	0.349747	Cis	4.30353e-09	chr8	116846150	G	A	chr8	116845935	116874423	0	SK-MEL-5_ENCODE2012, Aorta_cells_Schmitt2016, H1_mesenchymal_stem_cells_Dixon2015, H1_hESCs_Dixon2015, Peripheral_blood_T_cells_Kloetgen2019, IMR90_Jin2013, Brain_pericyte_ENCODE2012, T47D_ENCODE2012, Cortical_plate_neurons_Won2016, Dorsolateral_prefrontal_cortex_cells_Schmitt2016, Spinal_cord_astrocyte_ENCODE2012, H1_trophectoderm_cells_Dixon2015, H1_hESCs_Dixon2012, Hippocampus_cells_Schmitt201…	78.2451
rs16918570	ENSG00000164754.14	RAD21	Breast_Mammary_Tissue	0.00161128	-0.23559	0.472222	Cis	2.39772e-08	chr8	116846367	C	CAT	chr8	116845935	116874423	0	SK-MEL-5_ENCODE2012, Aorta_cells_Schmitt2016, H1_mesenchymal_stem_cells_Dixon2015, H1_hESCs_Dixon2015, Peripheral_blood_T_cells_Kloetgen2019, IMR90_Jin2013, Brain_pericyte_ENCODE2012, T47D_ENCODE2012, Cortical_plate_neurons_Won2016, Dorsolateral_prefrontal_cortex_cells_Schmitt2016, Spinal_cord_astrocyte_ENCODE2012, H1_trophectoderm_cells_Dixon2015, H1_hESCs_Dixon2012, Hippocampus_cells_Schmitt201…	78.2451
rs1596900	ENSG00000164754.14	RAD21	Breast_Mammary_Tissue	0.000286436	-0.237648	0.354798	Cis	3.21355e-09	chr8	116896025	G	A	chr8	116845935	116874423	21602	A549_ENCODE2012, Brain_astrocyte_ENCODE2012, RPMI7951_ENCODE2012, Aorta_cells_Schmitt2016, IMR90_Jin2013, Peripheral_blood_T_cells_Kloetgen2019, Liver_cells_Schmitt2016, GM12878_Schmitt2016, HepG2_ENCODE2012, H1_mesenchymal_stem_cells_Dixon2015, GM12878_Rao2014, Pancreas_cells_Schmitt2016, H1_mesendoderm_cells_Dixon2015, G401_ENCODE2012, IMR90_Dixon2012, SK-MEL-5_ENCODE2012, Germinal_zone_neurons…	78.2451
rs3020143	ENSG00000164754.14	RAD21	Breast_Mammary_Tissue	0.000286436	-0.237648	0.354798	Cis	3.21355e-09	chr8	116892914	T	C	chr8	116845935	116874423	18491	A549_ENCODE2012, Brain_astrocyte_ENCODE2012, RPMI7951_ENCODE2012, Aorta_cells_Schmitt2016, IMR90_Jin2013, Peripheral_blood_T_cells_Kloetgen2019, Liver_cells_Schmitt2016, GM12878_Schmitt2016, HepG2_ENCODE2012, H1_mesenchymal_stem_cells_Dixon2015, GM12878_Rao2014, Pancreas_cells_Schmitt2016, H1_mesendoderm_cells_Dixon2015, G401_ENCODE2012, IMR90_Dixon2012, SK-MEL-5_ENCODE2012, Germinal_zone_neurons…	78.2451
rs2921769	ENSG00000164754.14	RAD21	Breast_Mammary_Tissue	0.000544645	-0.247858	0.47601	Cis	6.57719e-09	chr8	116893804	T	C	chr8	116845935	116874423	19381	A549_ENCODE2012, Brain_astrocyte_ENCODE2012, RPMI7951_ENCODE2012, Aorta_cells_Schmitt2016, IMR90_Jin2013, Peripheral_blood_T_cells_Kloetgen2019, Liver_cells_Schmitt2016, GM12878_Schmitt2016, HepG2_ENCODE2012, H1_mesenchymal_stem_cells_Dixon2015, GM12878_Rao2014, Pancreas_cells_Schmitt2016, H1_mesendoderm_cells_Dixon2015, G401_ENCODE2012, IMR90_Dixon2012, SK-MEL-5_ENCODE2012, Germinal_zone_neurons…	78.2451
rs1348795	ENSG00000164754.14	RAD21	Breast_Mammary_Tissue	0.000760883	-0.233377	0.358586	Cis	9.7813e-09	chr8	116891102	C	T	chr8	116845935	116874423	16679	A549_ENCODE2012, Brain_astrocyte_ENCODE2012, RPMI7951_ENCODE2012, Aorta_cells_Schmitt2016, IMR90_Jin2013, Peripheral_blood_T_cells_Kloetgen2019, Liver_cells_Schmitt2016, GM12878_Schmitt2016, HepG2_ENCODE2012, H1_mesenchymal_stem_cells_Dixon2015, GM12878_Rao2014, Pancreas_cells_Schmitt2016, H1_mesendoderm_cells_Dixon2015, G401_ENCODE2012, IMR90_Dixon2012, SK-MEL-5_ENCODE2012, Germinal_zone_neurons…	78.2451
rs57858878	ENSG00000164754.14	RAD21	Breast_Mammary_Tissue	0.000760883	-0.233377	0.358586	Cis	9.7813e-09	chr8	116889700	AAGGCTG	A	chr8	116845935	116874423	15277	A549_ENCODE2012, Brain_astrocyte_ENCODE2012, RPMI7951_ENCODE2012, Aorta_cells_Schmitt2016, IMR90_Jin2013, Peripheral_blood_T_cells_Kloetgen2019, Liver_cells_Schmitt2016, GM12878_Schmitt2016, HepG2_ENCODE2012, H1_mesenchymal_stem_cells_Dixon2015, GM12878_Rao2014, Pancreas_cells_Schmitt2016, H1_mesendoderm_cells_Dixon2015, G401_ENCODE2012, IMR90_Dixon2012, SK-MEL-5_ENCODE2012, Germinal_zone_neurons…	78.2451
rs3020141	ENSG00000164754.14	RAD21	Breast_Mammary_Tissue	0.000544645	-0.247858	0.47601	Cis	6.57719e-09	chr8	116891826	A	G	chr8	116845935	116874423	17403	A549_ENCODE2012, Brain_astrocyte_ENCODE2012, RPMI7951_ENCODE2012, Aorta_cells_Schmitt2016, IMR90_Jin2013, Peripheral_blood_T_cells_Kloetgen2019, Liver_cells_Schmitt2016, GM12878_Schmitt2016, HepG2_ENCODE2012, H1_mesenchymal_stem_cells_Dixon2015, GM12878_Rao2014, Pancreas_cells_Schmitt2016, H1_mesendoderm_cells_Dixon2015, G401_ENCODE2012, IMR90_Dixon2012, SK-MEL-5_ENCODE2012, Germinal_zone_neurons…	78.2451
rs2921766	ENSG00000164754.14	RAD21	Breast_Mammary_Tissue	0.00108622	-0.225985	0.349747	Cis	1.49792e-08	chr8	116895581	G	A	chr8	116845935	116874423	21158	A549_ENCODE2012, Brain_astrocyte_ENCODE2012, RPMI7951_ENCODE2012, Aorta_cells_Schmitt2016, IMR90_Jin2013, Peripheral_blood_T_cells_Kloetgen2019, Liver_cells_Schmitt2016, GM12878_Schmitt2016, HepG2_ENCODE2012, H1_mesenchymal_stem_cells_Dixon2015, GM12878_Rao2014, Pancreas_cells_Schmitt2016, H1_mesendoderm_cells_Dixon2015, G401_ENCODE2012, IMR90_Dixon2012, SK-MEL-5_ENCODE2012, Germinal_zone_neurons…	78.2451
rs36002754	ENSG00000164754.14	RAD21	Breast_Mammary_Tissue	0.000304699	-0.238283	0.353535	Cis	3.44218e-09	chr8	116896606	T	TC	chr8	116845935	116874423	22183	A549_ENCODE2012, Brain_astrocyte_ENCODE2012, RPMI7951_ENCODE2012, Aorta_cells_Schmitt2016, IMR90_Jin2013, Peripheral_blood_T_cells_Kloetgen2019, Liver_cells_Schmitt2016, GM12878_Schmitt2016, HepG2_ENCODE2012, H1_mesenchymal_stem_cells_Dixon2015, GM12878_Rao2014, Pancreas_cells_Schmitt2016, H1_mesendoderm_cells_Dixon2015, G401_ENCODE2012, IMR90_Dixon2012, SK-MEL-5_ENCODE2012, Germinal_zone_neurons…	78.2451
rs1348798	ENSG00000164754.14	RAD21	Breast_Mammary_Tissue	0.000665109	-0.229358	0.35101	Cis	8.39823e-09	chr8	116873478	T	A	chr8	116845935	116874423	0	Peripheral_blood_T_cells_Kloetgen2019, DLD1_ENCODE2012, G401_ENCODE2012, H1_mesenchymal_stem_cells_Dixon2015, GM12878_Schmitt2016, T_cells_of_acute_lymphoblastic_leukemia_Kloetgen2019, Caki2_ENCODE2012, Endothelial_of_hepatic_sinusoid_cells_ENCODE2012, Adrenal_gland_cells_Schmitt2016, Pancreas_cells_Schmitt2016, HepG2_ENCODE2012, Cortical_plate_neurons_Won2016, Germinal_zone_neurons_Won2016, H1_h…	78.2451
rs34370505	ENSG00000164754.14	RAD21	Breast_Mammary_Tissue	0.000665109	-0.229358	0.35101	Cis	8.39823e-09	chr8	116857002	AT	A	chr8	116845935	116874423	0	H1_hESCs_Dixon2015, H1_mesenchymal_stem_cells_Dixon2015, IMR90_Jin2013, Cortical_plate_neurons_Won2016, Panc1_ENCODE2012, Brain_astrocyte_ENCODE2012, DLD1_ENCODE2012, Caki2_ENCODE2012, HepG2_ENCODE2012, T_cells_of_acute_lymphoblastic_leukemia_Kloetgen2019, A549_ENCODE2012, Adrenal_gland_cells_Schmitt2016, Germinal_zone_neurons_Won2016, GM12878_Schmitt2016, Lung_cells_Schmitt2016, GM12878_Rao2014,…	78.2451
rs3020117	ENSG00000164754.14	RAD21	Breast_Mammary_Tissue	0.000665109	-0.229358	0.35101	Cis	8.39823e-09	chr8	116857957	A	C	chr8	116845935	116874423	0	H1_hESCs_Dixon2015, H1_mesenchymal_stem_cells_Dixon2015, IMR90_Jin2013, Cortical_plate_neurons_Won2016, Panc1_ENCODE2012, Brain_astrocyte_ENCODE2012, DLD1_ENCODE2012, Caki2_ENCODE2012, HepG2_ENCODE2012, T_cells_of_acute_lymphoblastic_leukemia_Kloetgen2019, A549_ENCODE2012, Adrenal_gland_cells_Schmitt2016, Germinal_zone_neurons_Won2016, GM12878_Schmitt2016, Lung_cells_Schmitt2016, GM12878_Rao2014,…	78.2451
rs17664276	ENSG00000164754.14	RAD21	Adipose_Visceral_Omentum	0.0484928	-0.209219	0.442431	Cis	1.56413e-06	chr8	116887329	A	G	chr8	116845935	116874423	12906	T_cells_of_acute_lymphoblastic_leukemia_Kloetgen2019, SK-N-MC_ENCODE2012, HepG2_ENCODE2012, Caki2_ENCODE2012, Hippocampus_cells_Schmitt2016, Panc1_ENCODE2012, Adrenal_gland_cells_Schmitt2016, GM12878_Schmitt2016, Brain_astrocyte_ENCODE2012, G401_ENCODE2012, GM12878_Rao2014, IMR90_Jin2013, Left_ventricle_cells_Schmitt2016, H1_mesendoderm_cells_Dixon2015, RPMI7951_ENCODE2012, H1_hESCs_Dixon2012, Co…	73.1146
rs1596899	ENSG00000164754.14	RAD21	Adipose_Visceral_Omentum	0.0484928	-0.209219	0.442431	Cis	1.56413e-06	chr8	116896151	A	T	chr8	116845935	116874423	21728	A549_ENCODE2012, Brain_astrocyte_ENCODE2012, RPMI7951_ENCODE2012, Aorta_cells_Schmitt2016, IMR90_Jin2013, Peripheral_blood_T_cells_Kloetgen2019, Liver_cells_Schmitt2016, GM12878_Schmitt2016, HepG2_ENCODE2012, H1_mesenchymal_stem_cells_Dixon2015, GM12878_Rao2014, Pancreas_cells_Schmitt2016, H1_mesendoderm_cells_Dixon2015, G401_ENCODE2012, IMR90_Dixon2012, SK-MEL-5_ENCODE2012, Germinal_zone_neurons…	73.1146
rs1374295	ENSG00000164754.14	RAD21	Skin_Not_Sun_Exposed_Suprapubic	2.3997e-05	-0.204418	0.359768	Cis	2.01918e-10	chr8	116901727	A	C	chr8	116845935	116874423	27304	Brain_astrocyte_ENCODE2012, Peripheral_blood_T_cells_Kloetgen2019, HepG2_ENCODE2012, IMR90_Jin2013, Caki2_ENCODE2012, Panc1_ENCODE2012, H1_mesenchymal_stem_cells_Dixon2015, H1_hESCs_Dixon2015, GM12878_Rao2014, H1_mesendoderm_cells_Dixon2015, G401_ENCODE2012, H1_trophectoderm_cells_Dixon2015, SK-N-DZ_ENCODE2012, T47D_ENCODE2012, Germinal_zone_neurons_Won2016, IMR90_Dixon2012, SK-MEL-5_ENCODE2012, …	52.9926
rs720132	ENSG00000164754.14	RAD21	Skin_Not_Sun_Exposed_Suprapubic	0.0100624	-0.179412	0.384913	Cis	2.26566e-07	chr8	116903996	T	C	chr8	116845935	116874423	29573	Brain_astrocyte_ENCODE2012, Peripheral_blood_T_cells_Kloetgen2019, HepG2_ENCODE2012, IMR90_Jin2013, Caki2_ENCODE2012, Panc1_ENCODE2012, H1_mesenchymal_stem_cells_Dixon2015, H1_hESCs_Dixon2015, GM12878_Rao2014, H1_mesendoderm_cells_Dixon2015, G401_ENCODE2012, H1_trophectoderm_cells_Dixon2015, SK-N-DZ_ENCODE2012, T47D_ENCODE2012, Germinal_zone_neurons_Won2016, IMR90_Dixon2012, SK-MEL-5_ENCODE2012, …	52.9926
rs2921755	ENSG00000164754.14	RAD21	Skin_Not_Sun_Exposed_Suprapubic	0.00211699	-0.189447	0.367505	Cis	3.41415e-08	chr8	116903318	A	G	chr8	116845935	116874423	28895	Brain_astrocyte_ENCODE2012, Peripheral_blood_T_cells_Kloetgen2019, HepG2_ENCODE2012, IMR90_Jin2013, Caki2_ENCODE2012, Panc1_ENCODE2012, H1_mesenchymal_stem_cells_Dixon2015, H1_hESCs_Dixon2015, GM12878_Rao2014, H1_mesendoderm_cells_Dixon2015, G401_ENCODE2012, H1_trophectoderm_cells_Dixon2015, SK-N-DZ_ENCODE2012, T47D_ENCODE2012, Germinal_zone_neurons_Won2016, IMR90_Dixon2012, SK-MEL-5_ENCODE2012, …	52.9926
rs1548063	ENSG00000164754.14	RAD21	Skin_Not_Sun_Exposed_Suprapubic	0.0254487	-0.179876	0.306576	Cis	7.03864e-07	chr8	116903675	A	G	chr8	116845935	116874423	29252	Brain_astrocyte_ENCODE2012, Peripheral_blood_T_cells_Kloetgen2019, HepG2_ENCODE2012, IMR90_Jin2013, Caki2_ENCODE2012, Panc1_ENCODE2012, H1_mesenchymal_stem_cells_Dixon2015, H1_hESCs_Dixon2015, GM12878_Rao2014, H1_mesendoderm_cells_Dixon2015, G401_ENCODE2012, H1_trophectoderm_cells_Dixon2015, SK-N-DZ_ENCODE2012, T47D_ENCODE2012, Germinal_zone_neurons_Won2016, IMR90_Dixon2012, SK-MEL-5_ENCODE2012, …	52.9926
rs3020152	ENSG00000164754.14	RAD21	Skin_Not_Sun_Exposed_Suprapubic	0.00222486	-0.183231	0.405222	Cis	3.67479e-08	chr8	116904231	C	A	chr8	116845935	116874423	29808	Brain_astrocyte_ENCODE2012, Peripheral_blood_T_cells_Kloetgen2019, HepG2_ENCODE2012, IMR90_Jin2013, Caki2_ENCODE2012, Panc1_ENCODE2012, H1_mesenchymal_stem_cells_Dixon2015, H1_hESCs_Dixon2015, GM12878_Rao2014, H1_mesendoderm_cells_Dixon2015, G401_ENCODE2012, H1_trophectoderm_cells_Dixon2015, SK-N-DZ_ENCODE2012, T47D_ENCODE2012, Germinal_zone_neurons_Won2016, IMR90_Dixon2012, SK-MEL-5_ENCODE2012, …	52.9926
rs1838838	ENSG00000164754.14	RAD21	Skin_Not_Sun_Exposed_Suprapubic	0.00801404	-0.18339	0.332359	Cis	1.71079e-07	chr8	116904695	T	G	chr8	116845935	116874423	30272	Brain_astrocyte_ENCODE2012, Peripheral_blood_T_cells_Kloetgen2019, HepG2_ENCODE2012, IMR90_Jin2013, Caki2_ENCODE2012, Panc1_ENCODE2012, H1_mesenchymal_stem_cells_Dixon2015, H1_hESCs_Dixon2015, GM12878_Rao2014, H1_mesendoderm_cells_Dixon2015, G401_ENCODE2012, H1_trophectoderm_cells_Dixon2015, SK-N-DZ_ENCODE2012, T47D_ENCODE2012, Germinal_zone_neurons_Won2016, IMR90_Dixon2012, SK-MEL-5_ENCODE2012, …	52.9926
rs12550234	ENSG00000164754.14	RAD21	Skin_Not_Sun_Exposed_Suprapubic	0.0059227	-0.244622	0.142166	Cis	1.11384e-07	chr8	116865237	T	C	chr8	116845935	116874423	0	Right_ventricle_cells_Schmitt2016, H1_hESCs_Dixon2015, H1_mesenchymal_stem_cells_Dixon2015, Small_intestine_cells_Schmitt2016, Caki2_ENCODE2012, Panc1_ENCODE2012, IMR90_Jin2013, HepG2_ENCODE2012, T_cells_of_acute_lymphoblastic_leukemia_Kloetgen2019, ACHN_ENCODE2012, Dorsolateral_prefrontal_cortex_cells_Schmitt2016, Cortical_plate_neurons_Won2016, LNCaP_clone_FGC_ENCODE2012, GM12878_Rao2014, Endot…	52.9926
rs111596588	ENSG00000164754.14	RAD21	Skin_Not_Sun_Exposed_Suprapubic	4.16864e-05	-0.201345	0.483559	Cis	3.79991e-10	chr8	116865436	T	TA	chr8	116845935	116874423	0	Right_ventricle_cells_Schmitt2016, H1_hESCs_Dixon2015, H1_mesenchymal_stem_cells_Dixon2015, Small_intestine_cells_Schmitt2016, Caki2_ENCODE2012, Panc1_ENCODE2012, IMR90_Jin2013, HepG2_ENCODE2012, T_cells_of_acute_lymphoblastic_leukemia_Kloetgen2019, ACHN_ENCODE2012, Dorsolateral_prefrontal_cortex_cells_Schmitt2016, Cortical_plate_neurons_Won2016, LNCaP_clone_FGC_ENCODE2012, GM12878_Rao2014, Endot…	52.9926
rs16889050	ENSG00000164754.14	RAD21	Skin_Not_Sun_Exposed_Suprapubic	0.0059227	-0.244622	0.142166	Cis	1.11384e-07	chr8	116867130	G	C	chr8	116845935	116874423	0	Right_ventricle_cells_Schmitt2016, H1_hESCs_Dixon2015, H1_mesenchymal_stem_cells_Dixon2015, Small_intestine_cells_Schmitt2016, Caki2_ENCODE2012, Panc1_ENCODE2012, IMR90_Jin2013, HepG2_ENCODE2012, T_cells_of_acute_lymphoblastic_leukemia_Kloetgen2019, ACHN_ENCODE2012, Dorsolateral_prefrontal_cortex_cells_Schmitt2016, Cortical_plate_neurons_Won2016, LNCaP_clone_FGC_ENCODE2012, GM12878_Rao2014, Endot…	52.9926
rs3020127	ENSG00000164754.14	RAD21	Skin_Not_Sun_Exposed_Suprapubic	4.16864e-05	-0.201345	0.483559	Cis	3.79992e-10	chr8	116868416	C	T	chr8	116845935	116874423	0	Right_ventricle_cells_Schmitt2016, H1_hESCs_Dixon2015, H1_mesenchymal_stem_cells_Dixon2015, Small_intestine_cells_Schmitt2016, Caki2_ENCODE2012, Panc1_ENCODE2012, IMR90_Jin2013, HepG2_ENCODE2012, T_cells_of_acute_lymphoblastic_leukemia_Kloetgen2019, ACHN_ENCODE2012, Dorsolateral_prefrontal_cortex_cells_Schmitt2016, Cortical_plate_neurons_Won2016, LNCaP_clone_FGC_ENCODE2012, GM12878_Rao2014, Endot…	52.9926
rs12543767	ENSG00000164754.14	RAD21	Skin_Not_Sun_Exposed_Suprapubic	0.0059227	-0.244622	0.142166	Cis	1.11384e-07	chr8	116882227	A	G	chr8	116845935	116874423	7804	T_cells_of_acute_lymphoblastic_leukemia_Kloetgen2019, SK-N-MC_ENCODE2012, HepG2_ENCODE2012, Caki2_ENCODE2012, Hippocampus_cells_Schmitt2016, Panc1_ENCODE2012, Adrenal_gland_cells_Schmitt2016, GM12878_Schmitt2016, Brain_astrocyte_ENCODE2012, G401_ENCODE2012, GM12878_Rao2014, IMR90_Jin2013, Left_ventricle_cells_Schmitt2016, H1_mesendoderm_cells_Dixon2015, RPMI7951_ENCODE2012, H1_hESCs_Dixon2012, Co…	52.9926
rs1026026	ENSG00000164754.14	RAD21	Skin_Not_Sun_Exposed_Suprapubic	4.3571e-06	-0.2019	0.485493	Cis	3.157e-11	chr8	116885085	C	T	chr8	116845935	116874423	10662	T_cells_of_acute_lymphoblastic_leukemia_Kloetgen2019, SK-N-MC_ENCODE2012, HepG2_ENCODE2012, Caki2_ENCODE2012, Hippocampus_cells_Schmitt2016, Panc1_ENCODE2012, Adrenal_gland_cells_Schmitt2016, GM12878_Schmitt2016, Brain_astrocyte_ENCODE2012, G401_ENCODE2012, GM12878_Rao2014, IMR90_Jin2013, Left_ventricle_cells_Schmitt2016, H1_mesendoderm_cells_Dixon2015, RPMI7951_ENCODE2012, H1_hESCs_Dixon2012, Co…	52.9926
rs959692	ENSG00000164754.14	RAD21	Skin_Not_Sun_Exposed_Suprapubic	4.3571e-06	-0.2019	0.485493	Cis	3.15699e-11	chr8	116886972	A	G	chr8	116845935	116874423	12549	T_cells_of_acute_lymphoblastic_leukemia_Kloetgen2019, SK-N-MC_ENCODE2012, HepG2_ENCODE2012, Caki2_ENCODE2012, Hippocampus_cells_Schmitt2016, Panc1_ENCODE2012, Adrenal_gland_cells_Schmitt2016, GM12878_Schmitt2016, Brain_astrocyte_ENCODE2012, G401_ENCODE2012, GM12878_Rao2014, IMR90_Jin2013, Left_ventricle_cells_Schmitt2016, H1_mesendoderm_cells_Dixon2015, RPMI7951_ENCODE2012, H1_hESCs_Dixon2012, Co…	52.9926
rs17664276	ENSG00000164754.14	RAD21	Skin_Not_Sun_Exposed_Suprapubic	0.00882927	-0.166771	0.462282	Cis	1.93297e-07	chr8	116887329	A	G	chr8	116845935	116874423	12906	T_cells_of_acute_lymphoblastic_leukemia_Kloetgen2019, SK-N-MC_ENCODE2012, HepG2_ENCODE2012, Caki2_ENCODE2012, Hippocampus_cells_Schmitt2016, Panc1_ENCODE2012, Adrenal_gland_cells_Schmitt2016, GM12878_Schmitt2016, Brain_astrocyte_ENCODE2012, G401_ENCODE2012, GM12878_Rao2014, IMR90_Jin2013, Left_ventricle_cells_Schmitt2016, H1_mesendoderm_cells_Dixon2015, RPMI7951_ENCODE2012, H1_hESCs_Dixon2012, Co…	52.9926
rs3032890	ENSG00000164754.14	RAD21	Skin_Not_Sun_Exposed_Suprapubic	4.3571e-06	-0.2019	0.485493	Cis	3.15699e-11	chr8	116887886	T	TACACA	chr8	116845935	116874423	13463	T_cells_of_acute_lymphoblastic_leukemia_Kloetgen2019, SK-N-MC_ENCODE2012, HepG2_ENCODE2012, Caki2_ENCODE2012, Hippocampus_cells_Schmitt2016, Panc1_ENCODE2012, Adrenal_gland_cells_Schmitt2016, GM12878_Schmitt2016, Brain_astrocyte_ENCODE2012, G401_ENCODE2012, GM12878_Rao2014, IMR90_Jin2013, Left_ventricle_cells_Schmitt2016, H1_mesendoderm_cells_Dixon2015, RPMI7951_ENCODE2012, H1_hESCs_Dixon2012, Co…	52.9926
[truncated: 359 more rows]

## Sheet: Table3_gProfiler
source	term_name	term_id	adjusted_p_value	negative_log10_of_adjusted_p_value	term_size	query_size	intersection_size	effective_domain_size	intersections
TF	Factor: Sp2; motif: GGSNNGGGGGCGGGGCCNGNGS	TF:M09658	0.0304711	1.51611	5264	8	8	19728	AARD,AKAP11,GRID1,KCNIP4,RAD21,RCN1,TRIOBP,USP32
CORUM	KCND3-KCNIP4 complex	CORUM:6650	0.0497117	1.30354	2	2	1	3624	KCNIP4

## Sheet: Table4_pLI
	gene	pLI	LOEUF
RAD21 co-regulated genes	USP32	1	0.224
	GRID1	0.99931	0.244
	AKAP11	0.97878	0.3
	KCNIP4	0.82064	0.436
	AARD	0.3258	1.103
[truncated: 13 more rows]
